# Supplementary material for: Proteome Analysis of Bevacizumab Intervention in Experimental Central Retinal Vein Occlusion
Source: J Pers Med. 2023 Nov 7;13(11):1580. doi: 10.3390/jpm13111580 (PMC10672637; doi:10.3390/jpm13111580)
Supplement: Supplementary file 1 [file jpm-13-01580-s001.zip › Supplementary File S1.xlsx]

## Sheet: Ark1
LFQ intensity 11H_1	LFQ intensity 11V_1	LFQ intensity 12H_1	LFQ intensity 12V_1	LFQ intensity 13H_1	LFQ intensity 13V_1	LFQ intensity 14H_1	LFQ intensity 14V_1	LFQ intensity 15H_1	LFQ intensity 15V_1	LFQ intensity 16H_1	LFQ intensity 16V_1	LFQ intensity 3H_1	LFQ intensity 3H_2	LFQ intensity 3V_1	LFQ intensity 3V_2	LFQ intensity 4H_1	LFQ intensity 4H_2	LFQ intensity 4V_1	LFQ intensity 4V_2	LFQ intensity 5H_1	LFQ intensity 5H_2	LFQ intensity 5V_1	LFQ intensity 5V_2	LFQ intensity 6H_1	LFQ intensity 6H_2	LFQ intensity 6V_1	C: Only identified by site	C: Reverse	C: Potential contaminant	N: Peptides	N: Razor + unique peptides	N: Unique peptides	N: Sequence coverage [%]	N: Unique + razor sequence coverage [%]	N: Unique sequence coverage [%]	N: Mol. weight [kDa]	N: Q-value	N: Score	N: Intensity	N: MS/MS count	T: Protein IDs	T: Majority protein IDs	T: Protein names	T: Gene names	T: Fasta headers
411820	398120	363910	192720	363890	0	350350	429410	223120	0	228980	0	0	0	337240	465850	455310	592100	459510	393270	462640	248860	360490	325930	309120	223800	584900				2	2	2	21	21	21	20.434	0	72.032	67761000	51	A0A024RBG1;Q9NZJ9;Q9NZJ9-2	A0A024RBG1;Q9NZJ9;Q9NZJ9-2	Diphosphoinositol polyphosphate phosphohydrolase 2	NUDT4	sp|A0A024RBG1|NUD4B_HUMAN Diphosphoinositol polyphosphate phosphohydrolase NUDT4B OS=Homo sapiens OX=9606 GN=NUDT4B PE=3 SV=1;sp|Q9NZJ9|NUDT4_HUMAN Diphosphoinositol polyphosphate phosphohydrolase 2 OS=Homo sapiens OX=9606 GN=NUDT4 PE=1 SV=2;sp|Q9NZJ9-2|NU
35989000	859080	1405800	4743900	842100	539920	659430	1016400	2398000	796000	1519300	11388000	1050900	897450	1172800	1266800	1305400	1000300	1879100	1469300	1463200	1205900	1328500	997200	962810	780120	943610				1	1	1	10.8	10.8	10.8	13.085	0	129.8	519380000	22	A2NJV5;A0A0A0MRZ7;A0A075B6S6;A0A075B6S2;A0A075B6P5;A0A087WW87;P06310;P01615;P01614	A2NJV5;A0A0A0MRZ7;A0A075B6S6;A0A075B6S2;A0A075B6P5;A0A087WW87;P06310;P01615;P01614	Ig kappa chain V-II region RPMI 6410;Ig kappa chain V-II region FR;Ig kappa chain V-II region Cum	IGKV A18;IGKV2D-26;IGKV2D-30;IGKV2D-29;IGKV2D-28;IGKV2-40	sp|A2NJV5|KV229_HUMAN Immunoglobulin kappa variable 2-29 OS=Homo sapiens OX=9606 GN=IGKV2-29 PE=3 SV=2;sp|A0A0A0MRZ7|KVD26_HUMAN Immunoglobulin kappa variable 2D-26 OS=Homo sapiens OX=9606 GN=IGKV2D-26 PE=3 SV=1;sp|A0A075B6S6|KVD30_HUMAN Immunoglobulin kap
66178	64121	44567	0	54689	58296	0	55782	0	0	0	0	0	0	76235	67820	49454	49262	55077	61698	44946	36497	53377	57332	42203	0	0				1	1	1	6.3	6.3	6.3	12.414	0	17.215	9245200	20	A0A075B6X5	A0A075B6X5		TRAV18	sp|A0A075B6X5|TVA18_HUMAN T cell receptor alpha variable 18 OS=Homo sapiens OX=9606 GN=TRAV18 PE=3 SV=1
650480	24238	16315	0	0	0	0	0	0	0	0	25282	0	0	0	0	0	0	0	0	0	0	0	0	0	0	0				1	1	1	13.7	13.7	13.7	12.645	0.003028	3.3143	4635500	4	A0A0C4DH73;A0A0C4DH72;P04432;P01611;P01597	A0A0C4DH73;A0A0C4DH72;P04432;P01611;P01597	Ig kappa chain V-I region Daudi;Ig kappa chain V-I region Wes;Ig kappa chain V-I region DEE	IGKV1-12;IGKV1-6	sp|A0A0C4DH73|KV112_HUMAN Immunoglobulin kappa variable 1-12 OS=Homo sapiens OX=9606 GN=IGKV1-12 PE=3 SV=1;sp|A0A0C4DH72|KV106_HUMAN Immunoglobulin kappa variable 1-6 OS=Homo sapiens OX=9606 GN=IGKV1-6 PE=3 SV=1;sp|P04432|KVD39_HUMAN Immunoglobulin kappa v
33507	35172	28737	0	0	0	0	27150	0	0	27412	0	0	33696	0	0	0	29784	29460	22996	0	0	28067	0	0	0	0				2	2	2	3.6	3.6	3.6	98.9	0.0093168	2.661	2203800	2	A0FGR8-2;A0FGR8;A0FGR8-6;A0FGR8-5;A0FGR8-4	A0FGR8-2;A0FGR8;A0FGR8-6;A0FGR8-5;A0FGR8-4	Extended synaptotagmin-2	ESYT2	sp|A0FGR8-2|ESYT2_HUMAN Isoform 2 of Extended synaptotagmin-2 OS=Homo sapiens OX=9606 GN=ESYT2;sp|A0FGR8|ESYT2_HUMAN Extended synaptotagmin-2 OS=Homo sapiens OX=9606 GN=ESYT2 PE=1 SV=1;sp|A0FGR8-6|ESYT2_HUMAN Isoform 6 of Extended synaptotagmin-2 OS=Homo s
110810	0	22187	640780	31498	0	0	69360	0	25027	0	82309	188100	0	22891	0	53948	0	58230	0	50543	43578	0	0	0	0	258720				2	2	2	4.6	4.6	4.6	52.635	0.0016051	3.8119	6476800	7	A0MZ66-2;A0MZ66-4;A0MZ66;A0MZ66-3;A0MZ66-8;A0MZ66-5;A0MZ66-6	A0MZ66-2;A0MZ66-4;A0MZ66;A0MZ66-3;A0MZ66-8;A0MZ66-5;A0MZ66-6	Shootin-1	KIAA1598	sp|A0MZ66-2|SHOT1_HUMAN Isoform 2 of Shootin-1 OS=Homo sapiens OX=9606 GN=SHTN1;sp|A0MZ66-4|SHOT1_HUMAN Isoform 4 of Shootin-1 OS=Homo sapiens OX=9606 GN=SHTN1;sp|A0MZ66|SHOT1_HUMAN Shootin-1 OS=Homo sapiens OX=9606 GN=SHTN1 PE=1 SV=4;sp|A0MZ66-3|SHOT1_HUM
812380	1915700	2047300	2147900	1728500	1837700	1517100	2168100	2123600	1740100	2566800	2682000	1329500	1622800	1686700	1930800	1827400	2054000	2152900	2521500	1869000	1963600	1407500	1712400	1809700	2116000	1377400				6	6	6	25.4	25.4	25.4	36.9	0	17.726	351730000	67	A1E295;P07858	A1E295			sp|A1E295|CATB_PIG Cathepsin B OS=Sus scrofa OX=9823 GN=CTSB PE=1 SV=1
173880	475290	276630	403330	307040	303340	445850	192740	0	514670	517160	0	205570	314880	244100	199090	235600	267350	239260	290280	261960	173370	321360	281520	339550	319630	0				1	1	1	21.5	21.5	21.5	8.1748	0	4.8642	51335000	36	A1XQR6;P60602-2;P60602	A1XQR6;P60602-2;P60602	Reactive oxygen species modulator 1	ROMO1	sp|A1XQR6|ROMO1_PIG Reactive oxygen species modulator 1 OS=Sus scrofa OX=9823 GN=ROMO1 PE=3 SV=1;sp|P60602-2|ROMO1_HUMAN Isoform 2 of Reactive oxygen species modulator 1 OS=Homo sapiens OX=9606 GN=ROMO1;sp|P60602|ROMO1_HUMAN Reactive oxygen species modulat
667370	1154800	1137000	979220	1171800	1213900	1061600	1056900	1004000	910820	967500	602700	1295900	953440	1203500	1049100	860440	1124900	720340	852910	933380	1014500	954160	1141200	1232600	1495700	1054000				3	3	3	24.6	24.6	24.6	13.322	0	23.659	188720000	54	A1XQR7	A1XQR7			sp|A1XQR7|MIC13_PIG MICOS complex subunit MIC13 OS=Sus scrofa OX=9823 GN=MICOS13 PE=3 SV=1
287270	401530	413660	498960	474580	676360	588040	617570	576390	489160	574350	335560	550320	460890	453570	510020	536370	443370	690800	489530	798460	764890	783720	672530	516010	598700	684950				2	2	2	25	25	25	10.818	0	10.212	104700000	39	A1XQR9;P62304	A1XQR9;P62304	Small nuclear ribonucleoprotein E	SNRPE	sp|A1XQR9|RUXE_PIG Small nuclear ribonucleoprotein E OS=Sus scrofa OX=9823 GN=SNRPE PE=3 SV=1;sp|P62304|RUXE_HUMAN Small nuclear ribonucleoprotein E OS=Homo sapiens OX=9606 GN=SNRPE PE=1 SV=1
0	1193800	8278	1537800	1154200	966900	431090	0	1454400	1188600	2532500	2446500	816570	1211000	455620	281070	525380	320060	854520	926630	640640	0	600700	815020	277770	529720	3239100				3	3	3	17.7	17.7	17.7	29.98	0	323.31	125300000	10	A1XQU1;Q99436;Q99436-2	A1XQU1;Q99436	Proteasome subunit beta type-7	PSMB7	sp|A1XQU1|PSB7_PIG Proteasome subunit beta type-7 OS=Sus scrofa OX=9823 GN=PSMB7 PE=2 SV=2;sp|Q99436|PSB7_HUMAN Proteasome subunit beta type-7 OS=Homo sapiens OX=9606 GN=PSMB7 PE=1 SV=1
1060400	876130	944950	652870	869170	894920	982450	802060	489480	709240	688530	1304400	673110	590290	872000	727150	904800	790460	837200	842310	800990	765970	736820	782450	813990	889610	620950				3	3	3	15.5	15.5	15.5	23.33	0	16.713	152610000	52	A1XQU3;P50914	A1XQU3;P50914	60S ribosomal protein L14	RPL14	sp|A1XQU3|RL14_PIG 60S ribosomal protein L14 OS=Sus scrofa OX=9823 GN=RPL14 PE=1 SV=1;sp|P50914|RL14_HUMAN 60S ribosomal protein L14 OS=Homo sapiens OX=9606 GN=RPL14 PE=1 SV=4
1724100	1497100	1477000	1451500	1434700	1421800	962930	1739100	1395100	1364700	1225500	1922500	1891700	1435400	1551800	1181400	1388500	1493900	1554500	1413400	1346900	1554500	1498000	1413500	1728600	1802800	1777000				4	4	4	36	36	36	15.798	0	11.316	297740000	71	A1XQU5;P61353	A1XQU5;P61353	60S ribosomal protein L27	RPL27	sp|A1XQU5|RL27_PIG 60S ribosomal protein L27 OS=Sus scrofa OX=9823 GN=RPL27 PE=1 SV=1;sp|P61353|RL27_HUMAN 60S ribosomal protein L27 OS=Homo sapiens OX=9606 GN=RPL27 PE=1 SV=2
713620	199660	140240	1594000	574840	116480	622410	624620	378140	487060	534290	1232100	4024200	988330	349020	880820	477520	622410	545840	771770	828790	666410	592720	0	609540	438540	2751200				3	3	3	22.7	22.7	22.7	13.333	0	7.2508	130920000	19	A1XQU9;P60866;P60866-2	A1XQU9;P60866;P60866-2	40S ribosomal protein S20	RPS20	sp|A1XQU9|RS20_PIG 40S ribosomal protein S20 OS=Sus scrofa OX=9823 GN=RPS20 PE=1 SV=1;sp|P60866|RS20_HUMAN 40S ribosomal protein S20 OS=Homo sapiens OX=9606 GN=RPS20 PE=1 SV=1;sp|P60866-2|RS20_HUMAN Isoform 2 of 40S ribosomal protein S20 OS=Homo sapiens OX
0	44506	0	33445	34404	55248	33785	0	0	0	0	211330	0	33889	49055	33087	59700	76165	80663	60647	62613	0	49062	0	119950	0	0				3	3	3	11.8	11.8	11.8	47.82	0.00042863	4.4806	7891400	7	A1YIZ1;Q99611	A1YIZ1			sp|A1YIZ1|SPS2_PIG Selenide, water dikinase 2 OS=Sus scrofa OX=9823 GN=SEPHS2 PE=2 SV=2
0	131030	0	0	0	102940	93539	0	0	129690	0	52073	105280	0	0	0	0	0	0	0	0	0	63100	0	0	0	0				2	2	2	17.9	17.9	17.9	17.843	0.0040741	3.1434	2997100	3	A1Z623;O60613	A1Z623;O60613	15 kDa selenoprotein	2015-09-01	sp|A1Z623|SEP15_PIG Selenoprotein F OS=Sus scrofa OX=9823 GN=SELENOF PE=2 SV=2;sp|O60613|SEP15_HUMAN Selenoprotein F OS=Homo sapiens OX=9606 GN=SELENOF PE=1 SV=4
0	0	0	0	0	0	0	0	0	0	0	0	0	0	0	0	0	0	0	0	0	0	0	0	0	0	0				2	2	2	0.9	0.9	0.9	254.81	0.0061818	2.9854	0	3	A2RRP1-2;A2RRP1	A2RRP1-2;A2RRP1	Neuroblastoma-amplified sequence	NBAS	sp|A2RRP1-2|NBAS_HUMAN Isoform 2 of Neuroblastoma-amplified sequence OS=Homo sapiens OX=9606 GN=NBAS;sp|A2RRP1|NBAS_HUMAN Neuroblastoma-amplified sequence OS=Homo sapiens OX=9606 GN=NBAS PE=1 SV=2
0	33707	0	43606	0	55232	70944	0	0	55396	0	0	74414	74227	16296	68925	0	38895	0	40196	0	33127	0	63651	0	53029	49537				2	1	1	3	1.8	1.8	81.56	0.0096121	2.6211	4863900	8	A2RTX5-2;A2RTX5	A2RTX5-2;A2RTX5	Probable threonine--tRNA ligase 2, cytoplasmic	TARSL2	sp|A2RTX5-2|SYTC2_HUMAN Isoform 2 of Threonine--tRNA ligase 2, cytoplasmic OS=Homo sapiens OX=9606 GN=TARS3;sp|A2RTX5|SYTC2_HUMAN Threonine--tRNA ligase 2, cytoplasmic OS=Homo sapiens OX=9606 GN=TARS3 PE=1 SV=1
0	51299	37763	39688	38221	68809	26519	49537	0	45316	0	0	0	50697	40049	41331	45414	36905	0	45937	39527	42680	0	54731	38744	40932	0				3	3	3	4.1	4.1	4.1	116.94	0.00084531	4.3078	7371600	4	A3KMH1-2;A3KMH1-3;A3KMH1	A3KMH1-2;A3KMH1-3;A3KMH1	von Willebrand factor A domain-containing protein 8	VWA8	sp|A3KMH1-2|VWA8_HUMAN Isoform 2 of von Willebrand factor A domain-containing protein 8 OS=Homo sapiens OX=9606 GN=VWA8;sp|A3KMH1-3|VWA8_HUMAN Isoform 3 of von Willebrand factor A domain-containing protein 8 OS=Homo sapiens OX=9606 GN=VWA8;sp|A3KMH1|VWA8_H
0	0	0	0	0	0	0	0	0	0	0	0	0	0	0	0	0	0	0	0	0	0	0	0	0	0	0	+			1	1	1	1.9	1.9	1.9	87.988	1	-2	0	1	Q8IX94;Q86UF2;P0CG41;A4FU28;A4D2H0	Q8IX94;Q86UF2;P0CG41;A4FU28;A4D2H0	cTAGE family member 4;cTAGE family member 6;cTAGE family member 8;cTAGE family member 9;cTAGE family member 15	CTAGE4;CTAGE6;CTAGE8;CTAGE9;CTAGE15	sp|Q8IX94|CTGE4_HUMAN cTAGE family member 4 OS=Homo sapiens OX=9606 GN=CTAGE4 PE=2 SV=3;sp|Q86UF2|CTGE6_HUMAN cTAGE family member 6 OS=Homo sapiens OX=9606 GN=CTAGE6 PE=2 SV=2;sp|P0CG41|CTGE8_HUMAN cTAGE family member 8 OS=Homo sapiens OX=9606 GN=CTAGE8 PE
140450	186190	241730	192970	150090	171050	127130	113560	156220	150020	158220	0	224980	162170	276430	198320	193980	125120	148910	147070	111640	148960	188180	164000	203580	256140	173280				5	5	5	14	14	14	50.098	0	9.7574	31890000	24	A4Z6H0;Q8N142;Q8N142-2	A4Z6H0			sp|A4Z6H0|PURA1_PIG Adenylosuccinate synthetase isozyme 1 OS=Sus scrofa OX=9823 GN=ADSS1 PE=2 SV=1
122380	201130	187510	175030	136330	232990	195820	209770	170140	193360	259950	645210	0	161210	172770	199680	166130	177210	181650	152770	322930	226030	270580	220120	233100	152910	127180				5	5	5	14.3	14.3	14.3	50.14	0	9.6974	37386000	17	A4Z6H1;P30520	A4Z6H1;P30520	Adenylosuccinate synthetase isozyme 2	ADSS	sp|A4Z6H1|PURA2_PIG Adenylosuccinate synthetase isozyme 2 OS=Sus scrofa OX=9823 GN=ADSS2 PE=2 SV=1;sp|P30520|PURA2_HUMAN Adenylosuccinate synthetase isozyme 2 OS=Homo sapiens OX=9606 GN=ADSS2 PE=1 SV=3
2326500	3454600	4745700	4172100	4509900	4314600	4058700	3146800	3263300	3595000	5233200	2415100	4312400	4620400	4180200	4922400	3959100	3938100	3831900	3877900	2878300	2603500	4431400	4799800	4249900	4806200	2979100				10	10	10	47.2	47.2	47.2	35.624	0	106.04	757170000	140	A5A761;Q9H9B4	A5A761;Q9H9B4	Sideroflexin-1	SFXN1	sp|A5A761|SFXN1_PIG Sideroflexin-1 OS=Sus scrofa OX=9823 GN=SFXN1 PE=2 SV=1;sp|Q9H9B4|SFXN1_HUMAN Sideroflexin-1 OS=Homo sapiens OX=9606 GN=SFXN1 PE=1 SV=4
0	0	132100	41963	19194	41784	35570	0	0	0	0	0	21909	0	0	35667	9187.2	63613	0	88676	0	36194	0	37688	184360	0	0				1	1	1	1.9	1.9	1.9	64.901	0.0099281	2.6071	6253200	12	A5A779;Q92696	A5A779;Q92696	Geranylgeranyl transferase type-2 subunit alpha	RABGGTA	sp|A5A779|PGTA_PIG Geranylgeranyl transferase type-2 subunit alpha OS=Sus scrofa OX=9823 GN=RABGGTA PE=2 SV=1;sp|Q92696|PGTA_HUMAN Geranylgeranyl transferase type-2 subunit alpha OS=Homo sapiens OX=9606 GN=RABGGTA PE=1 SV=2
0	0	0	548960	115020	167330	0	0	474800	315710	0	370950	0	0	0	0	0	0	0	0	0	0	0	0	0	0	0	+			1	1	1	11.9	11.9	11.9	25.458	1	-2	6595300	1	A5D8W1-4;A5D8W1-3;A5D8W1-2;A5D8W1-5;A5D8W1	A5D8W1-4;A5D8W1-3;A5D8W1-2;A5D8W1-5;A5D8W1	Cilia- and flagella-associated protein 69	CFAP69	sp|A5D8W1-4|CFA69_HUMAN Isoform 4 of Cilia- and flagella-associated protein 69 OS=Homo sapiens OX=9606 GN=CFAP69;sp|A5D8W1-3|CFA69_HUMAN Isoform 3 of Cilia- and flagella-associated protein 69 OS=Homo sapiens OX=9606 GN=CFAP69;sp|A5D8W1-2|CFA69_HUMAN Isofor
1273500	1571600	1442500	1120300	1473800	1662900	1192700	1450300	524610	1220700	1322000	1450900	1106000	1498000	1528800	1518400	1784500	1354800	1429400	1869000	1673100	1432000	1640000	1338300	1570200	1546300	1495800				12	12	12	17.3	17.3	17.3	118.63	0	31.048	277200000	103	A5D9M6;A5D9M6-2;P46379-2;P46379;P46379-3;P46379-5;P46379-4	A5D9M6;A5D9M6-2;P46379-2;P46379;P46379-3;P46379-5;P46379-4	Large proline-rich protein BAG6	BAG6	sp|A5D9M6|BAG6_PIG Large proline-rich protein BAG6 OS=Sus scrofa OX=9823 GN=BAG6 PE=1 SV=1;sp|A5D9M6-2|BAG6_PIG Isoform 2 of Large proline-rich protein BAG6 OS=Sus scrofa OX=9823 GN=BAG6;sp|P46379-2|BAG6_HUMAN Isoform 2 of Large proline-rich protein BAG6 O
0	159390	132570	0	154890	167220	119530	169830	0	134250	108080	0	0	197500	188760	143750	222240	169000	202160	150380	229660	206370	133270	0	156400	248700	140960				4	4	4	16.8	16.8	16.8	41.025	0	14.767	28128000	19	A5GFN6;P78406	A5GFN6;P78406	mRNA export factor	RAE1	sp|A5GFN6|RAEL1_PIG mRNA export factor OS=Sus scrofa OX=9823 GN=RAE1 PE=3 SV=1;sp|P78406|RAE1L_HUMAN mRNA export factor OS=Homo sapiens OX=9606 GN=RAE1 PE=1 SV=1
3305400	2648700	3943600	2334400	3268900	4270200	3081200	3646500	2827700	2795400	3515100	2915000	2672200	2550700	3482200	4022100	3260000	3050200	3802400	3844600	3704500	3263800	4283600	3631600	3981100	3794300	2297200				5	5	4	31.7	31.7	26.7	27.053	0	85.213	677650000	92	A5GFS8;O95292;O95292-2	A5GFS8;O95292	Vesicle-associated membrane protein-associated protein B/C	VAPB	sp|A5GFS8|VAPB_PIG Vesicle-associated membrane protein-associated protein B OS=Sus scrofa OX=9823 GN=VAPB PE=3 SV=1;sp|O95292|VAPB_HUMAN Vesicle-associated membrane protein-associated protein B/C OS=Homo sapiens OX=9606 GN=VAPB PE=1 SV=3
0	39702	37283	0	39833	36608	33018	24923	0	0	0	0	0	0	42594	0	31635	0	33434	30793	38701	0	24480	26218	28820	0	0				2	2	2	3.9	3.9	3.9	66.217	0.0040801	3.1536	4108400	4	A5GFY4;Q8IXH7-4;Q8IXH7	A5GFY4;Q8IXH7-4;Q8IXH7	Negative elongation factor C/D	NELFCD	sp|A5GFY4|NELFD_PIG Negative elongation factor D OS=Sus scrofa OX=9823 GN=NELFCD PE=3 SV=1;sp|Q8IXH7-4|NELFD_HUMAN Isoform NELF-D of Negative elongation factor C/D OS=Homo sapiens OX=9606 GN=NELFCD;sp|Q8IXH7|NELFD_HUMAN Negative elongation factor C/D OS=Ho
6459700	6598100	9061900	7993300	6365800	6907700	8001800	7194700	7182100	6180400	7287200	5188400	8676100	8958900	7644300	7504900	7531200	7922700	6960800	7352200	8654300	8804700	9596000	10454000	8755600	9562600	9173900				11	11	11	28.9	28.9	28.9	56.809	0	323.31	1443800000	255	A5GFY8;O43175	A5GFY8			sp|A5GFY8|SERA_PIG D-3-phosphoglycerate dehydrogenase OS=Sus scrofa OX=9823 GN=PHGDH PE=3 SV=1
161700	150970	193820	337370	144090	138730	128010	202750	152330	99283	180470	209880	129250	0	145530	58617	151830	133520	169150	134880	139610	149500	132190	136110	136250	172740	123650				3	3	3	14.7	14.7	14.7	29.471	0	5.3767	24702000	14	A5GFZ5;O60762	A5GFZ5;O60762	Dolichol-phosphate mannosyltransferase subunit 1	DPM1	sp|A5GFZ5|DPM1_PIG Dolichol-phosphate mannosyltransferase subunit 1 OS=Sus scrofa OX=9823 GN=DPM1 PE=3 SV=1;sp|O60762|DPM1_HUMAN Dolichol-phosphate mannosyltransferase subunit 1 OS=Homo sapiens OX=9606 GN=DPM1 PE=1 SV=1
291260	279850	270940	344390	300860	343940	373570	248480	340980	273970	383430	285980	424330	329920	407470	323370	253470	362060	314140	247870	418100	218340	227720	304270	283960	323630	359970				12	12	12	6.9	6.9	6.9	266.94	0	21.142	56318000	31	A5YKK6;A5YKK6-2;A5YKK6-3;A5YKK6-4	A5YKK6;A5YKK6-2;A5YKK6-3;A5YKK6-4	CCR4-NOT transcription complex subunit 1	CNOT1	sp|A5YKK6|CNOT1_HUMAN CCR4-NOT transcription complex subunit 1 OS=Homo sapiens OX=9606 GN=CNOT1 PE=1 SV=2;sp|A5YKK6-2|CNOT1_HUMAN Isoform 2 of CCR4-NOT transcription complex subunit 1 OS=Homo sapiens OX=9606 GN=CNOT1;sp|A5YKK6-3|CNOT1_HUMAN Isoform 3 of CC
2366500	2696400	2894100	2187500	2633600	2737200	2196800	2967900	1780900	2144100	2108400	1988100	2137500	1944100	2372500	2887600	2270800	2483200	1756300	2444800	2362300	2553300	2472100	2462900	2719800	2784700	1470200				10	9	9	25.8	21.9	21.9	46.84	0	38.691	448270000	125	A6M931;P38919	A6M931;P38919	Eukaryotic initiation factor 4A-III;Eukaryotic initiation factor 4A-III, N-terminally processed	EIF4A3	sp|A6M931|IF4A3_PIG Eukaryotic initiation factor 4A-III OS=Sus scrofa OX=9823 GN=EIF4A3 PE=2 SV=1;sp|P38919|IF4A3_HUMAN Eukaryotic initiation factor 4A-III OS=Homo sapiens OX=9606 GN=EIF4A3 PE=1 SV=4
967180	1021700	989250	0	1868300	882070	0	1117200	877820	0	103890	1377700	1067800	98910	1011400	772840	0	1626200	0	1469400	0	1538200	0	724390	0	733980	0				2	2	1	16.8	16.8	11.2	14.688	0.0033733	3.2361	130600000	9	Q9GZQ8;A6NCE7	Q9GZQ8;A6NCE7	Microtubule-associated proteins 1A/1B light chain 3B;Microtubule-associated proteins 1A/1B light chain 3 beta 2	MAP1LC3B;MAP1LC3B2	sp|Q9GZQ8|MLP3B_HUMAN Microtubule-associated proteins 1A/1B light chain 3B OS=Homo sapiens OX=9606 GN=MAP1LC3B PE=1 SV=3;sp|A6NCE7|MP3B2_HUMAN Microtubule-associated proteins 1A/1B light chain 3 beta 2 OS=Homo sapiens OX=9606 GN=MAP1LC3B2 PE=2 SV=1
177380	190310	229880	151100	266410	219350	223530	186980	162850	216770	204910	100300	184620	192780	197370	164190	192540	156090	201360	144830	193040	152550	189210	253840	195450	196900	199410				2	2	2	9.3	9.3	9.3	34.006	0	5.6411	36845000	23	A6NDG6	A6NDG6	Phosphoglycolate phosphatase	PGP	sp|A6NDG6|PGP_HUMAN Glycerol-3-phosphate phosphatase OS=Homo sapiens OX=9606 GN=PGP PE=1 SV=1
0	129910	121550	104330	114670	89482	123030	128390	0	149850	0	0	106750	128180	113660	124730	0	132630	0	140500	0	122600	117940	106480	131950	125680	0				2	2	2	9.5	9.5	9.5	33.62	0.0074205	2.804	17515000	5	A6NDU8	A6NDU8	UPF0600 protein C5orf51	C5orf51	sp|A6NDU8|CE051_HUMAN UPF0600 protein C5orf51 OS=Homo sapiens OX=9606 GN=C5orf51 PE=1 SV=1
242870	240220	338910	290560	226880	216730	216020	321910	295380	278750	261290	0	345390	254810	345130	266370	293490	279890	340400	325840	229000	245050	242130	200240	251500	237830	376870				1	1	1	4	4	4	52.47	0	12.803	48361000	27	A6NE02	A6NE02	BTB/POZ domain-containing protein 17	BTBD17	sp|A6NE02|BTBDH_HUMAN BTB/POZ domain-containing protein 17 OS=Homo sapiens OX=9606 GN=BTBD17 PE=3 SV=1
0	106270	43406	93834	87963	70439	85988	47439	161990	73611	75609	0	82075	80123	69138	115050	53923	98115	0	105120	81341	48478	39794	81343	45110	71647	101980				2	2	2	10.4	10.4	10.4	36.794	0	6.3763	14543000	16	A6NGN9	A6NGN9	IgLON family member 5	IGLON5	sp|A6NGN9|IGLO5_HUMAN IgLON family member 5 OS=Homo sapiens OX=9606 GN=IGLON5 PE=1 SV=4
3851600	150970	3284400	1270100	1886600	36454	2766400	2545600	2152300	1117600	1530000	0	2394100	2546500	2227900	2201200	2619900	104100	3248200	113240	2109400	3104700	2389000	2533800	4573000	4886400	2018000				3	1	1	8.1	4.2	4.2	45.517	0	5.005	426520000	33	A6NHL2-2;A6NHL2	A6NHL2-2;A6NHL2	Tubulin alpha chain-like 3	TUBAL3	sp|A6NHL2-2|TBAL3_HUMAN Isoform 2 of Tubulin alpha chain-like 3 OS=Homo sapiens OX=9606 GN=TUBAL3;sp|A6NHL2|TBAL3_HUMAN Tubulin alpha chain-like 3 OS=Homo sapiens OX=9606 GN=TUBAL3 PE=1 SV=2
0	0	0	0	106890	0	0	0	0	0	0	0	0	0	87924	0	120520	0	51395	0	0	0	73666	0	84063	0	0				2	2	2	11.7	11.7	11.7	34.803	0.0061527	2.9552	4953100	4	A6NHQ2	A6NHQ2	rRNA/tRNA 2-O-methyltransferase fibrillarin-like protein 1	FBLL1	sp|A6NHQ2|FBLL1_HUMAN rRNA/tRNA 2-O-methyltransferase fibrillarin-like protein 1 OS=Homo sapiens OX=9606 GN=FBLL1 PE=3 SV=2
119540	157880	149280	155560	174960	157600	177690	165990	168870	153370	199760	0	175100	182050	129630	160390	187330	149870	129530	132750	187530	151830	157480	93138	152440	150340	191000				4	4	4	3.7	3.7	3.7	215.74	0	6.5505	28014000	19	A6NHR9-2;A6NHR9;A6NHR9-3	A6NHR9-2;A6NHR9;A6NHR9-3	Structural maintenance of chromosomes flexible hinge domain-containing protein 1	SMCHD1	sp|A6NHR9-2|SMHD1_HUMAN Isoform 2 of Structural maintenance of chromosomes flexible hinge domain-containing protein 1 OS=Homo sapiens OX=9606 GN=SMCHD1;sp|A6NHR9|SMHD1_HUMAN Structural maintenance of chromosomes flexible hinge domain-containing protein 1 O
0	120340	145460	168060	92049	118360	117540	101130	139910	107300	144390	104670	234530	146360	213100	139010	73084	115670	134590	105050	63282	123190	86288	78446	110890	109620	131660				3	3	3	2.1	2.1	2.1	190.97	0	5.897	19861000	16	A7KAX9-2;A7KAX9;A7KAX9-3;O14559-10;O14559-11;O14559	A7KAX9-2;A7KAX9	Rho GTPase-activating protein 32	ARHGAP32	sp|A7KAX9-2|RHG32_HUMAN Isoform 2 of Rho GTPase-activating protein 32 OS=Homo sapiens OX=9606 GN=ARHGAP32;sp|A7KAX9|RHG32_HUMAN Rho GTPase-activating protein 32 OS=Homo sapiens OX=9606 GN=ARHGAP32 PE=1 SV=1
552900	570890	589640	333410	642510	612810	505730	633710	427170	0	439700	375890	649800	0	698820	437270	534250	527240	621800	589610	375520	495460	590420	532600	561430	254790	0				3	3	3	16.1	16.1	16.1	35.865	0	29.813	101630000	35	A7TX81;Q7L5N1	A7TX81;Q7L5N1	COP9 signalosome complex subunit 6	COPS6	sp|A7TX81|CSN6_PIG COP9 signalosome complex subunit 6 OS=Sus scrofa OX=9823 GN=COPS6 PE=2 SV=1;sp|Q7L5N1|CSN6_HUMAN COP9 signalosome complex subunit 6 OS=Homo sapiens OX=9606 GN=COPS6 PE=1 SV=1
214290	0	167090	129260	161240	126900	147020	207310	150700	105470	75707	419550	0	64310	93649	60965	70393	0	64364	97430	105880	74845	69511	87724	95784	0	83272				5	4	4	10.3	8.6	8.6	80.327	0	8.8365	18741000	16	A7VK00	A7VK00			sp|A7VK00|MX2_PIG Interferon-induced GTP-binding protein Mx2 OS=Sus scrofa OX=9823 GN=MX2 PE=2 SV=1
1418700	1199600	1184200	1057900	1325900	1282000	1216200	1318600	1069400	772390	981320	1067800	1128700	944520	1301500	1146900	1419200	1224700	1300700	1385400	1161900	1051500	1178000	1121800	1294800	1129200	1122400				9	9	9	35.5	35.5	35.5	46.268	0	28.792	225720000	122	A7Y521;Q9BT78;Q9BT78-2	A7Y521;Q9BT78;Q9BT78-2	COP9 signalosome complex subunit 4	COPS4	sp|A7Y521|CSN4_PIG COP9 signalosome complex subunit 4 OS=Sus scrofa OX=9823 GN=COPS4 PE=2 SV=1;sp|Q9BT78|CSN4_HUMAN COP9 signalosome complex subunit 4 OS=Homo sapiens OX=9606 GN=COPS4 PE=1 SV=1;sp|Q9BT78-2|CSN4_HUMAN Isoform 2 of COP9 signalosome complex s
88845	0	68878	58529	35329	74183	0	58251	0	0	0	66991	0	0	54709	59097	58514	55660	76029	78706	72633	44625	59437	0	58649	0	72440				2	2	2	7.1	7.1	7.1	50.327	0.0061505	2.9528	9038900	8	A8K0Z3;Q9NQA3;C4AMC7;Q6VEQ5;A8MWX3	A8K0Z3;Q9NQA3;C4AMC7;Q6VEQ5;A8MWX3	WAS protein family homolog 1;WAS protein family homolog 6;Putative WAS protein family homolog 3;WAS protein family homolog 2;Putative WAS protein family homolog 4	WASH1;WASH6P;WASH3P;WASH2P;WASH4P	sp|A8K0Z3|WASH1_HUMAN WASH complex subunit 1 OS=Homo sapiens OX=9606 GN=WASHC1 PE=1 SV=2;sp|Q9NQA3|WASH6_HUMAN WAS protein family homolog 6 OS=Homo sapiens OX=9606 GN=WASH6P PE=1 SV=3;sp|C4AMC7|WASH3_HUMAN Putative WAS protein family homolog 3 OS=Homo sapi
774040	396640	459160	389850	528220	369910	406920	357650	320060	434920	0	804330	0	351810	417780	320170	689750	124960	699950	457870	673760	538160	455610	524760	481130	316600	386120				1	1	1	15.8	15.8	15.8	8.496	0	25.464	90102000	24	P62308;A8MWD9	P62308;A8MWD9	Small nuclear ribonucleoprotein G;Putative small nuclear ribonucleoprotein G-like protein 15	SNRPG;SNRPGP15	sp|P62308|RUXG_HUMAN Small nuclear ribonucleoprotein G OS=Homo sapiens OX=9606 GN=SNRPG PE=1 SV=1;sp|A8MWD9|RUXGL_HUMAN Putative small nuclear ribonucleoprotein G-like protein 15 OS=Homo sapiens OX=9606 GN=SNRPGP15 PE=5 SV=2
0	0	67983	0	28538	0	0	38356	0	0	0	143940	57148	76933	54752	64204	24634	0	42455	59291	40652	37172	53810	128190	51923	75662	0				1	1	1	4.9	4.9	4.9	28.146	0.0098673	2.5806	7935900	9	A8W649	A8W649			sp|A8W649|AQP5_PIG Aquaporin-5 OS=Sus scrofa OX=9823 GN=AQP5 PE=2 SV=1
456260	586430	632470	589650	874940	615990	426180	540360	430690	466220	393580	211740	345570	351130	473440	615040	649530	532510	571880	624180	740560	583190	707240	572110	704110	714530	318920				7	7	7	28.6	28.6	28.6	37.35	0	24.42	123000000	74	A9YUB1;Q9UHD1-2;Q9UHD1	A9YUB1;Q9UHD1-2;Q9UHD1	Cysteine and histidine-rich domain-containing protein 1	CHORDC1	sp|A9YUB1|CHRD1_PIG Cysteine and histidine-rich domain-containing protein 1 OS=Sus scrofa OX=9823 GN=CHORDC1 PE=2 SV=1;sp|Q9UHD1-2|CHRD1_HUMAN Isoform 2 of Cysteine and histidine-rich domain-containing protein 1 OS=Homo sapiens OX=9606 GN=CHORDC1;sp|Q9UHD1
358380	312740	550520	345320	478910	498800	447890	573700	430110	563140	403880	575010	447990	506020	490790	370530	494830	299780	399040	413530	466370	447010	516120	459900	551030	439640	558270				8	8	8	21	21	21	83.989	0	19.697	87938000	47	B0KYV5;B0KYV5-2	B0KYV5;B0KYV5-2			sp|B0KYV5|LIMA1_PIG LIM domain and actin-binding protein 1 OS=Sus scrofa OX=9823 GN=LIMA1 PE=2 SV=1;sp|B0KYV5-2|LIMA1_PIG Isoform 2 of LIM domain and actin-binding protein 1 OS=Sus scrofa OX=9823 GN=LIMA1
0	106410	135560	84087	0	67092	74524	115890	77920	84974	66233	0	65964	78130	82198	67900	85126	49466	57996	41927	112710	61354	104300	0	70750	59079	85553				2	2	2	2.7	2.7	2.7	91.732	0	5.1978	12950000	25	B1AK53	B1AK53	Espin	ESPN	sp|B1AK53|ESPN_HUMAN Espin OS=Homo sapiens OX=9606 GN=ESPN PE=1 SV=1
879620	1023800	1019800	922110	850260	1034100	1051500	860640	429960	891140	1009400	1310400	757080	1067300	805580	968290	764060	809170	741300	966850	742730	1230600	854260	1019600	828990	876600	861570				8	8	7	19.7	19.7	17.3	54.28	0	81.73	174190000	63	B6CVD7;Q96HE7	B6CVD7;Q96HE7	ERO1-like protein alpha	ERO1L	sp|B6CVD7|ERO1A_PIG ERO1-like protein alpha OS=Sus scrofa OX=9823 GN=ERO1A PE=2 SV=1;sp|Q96HE7|ERO1A_HUMAN ERO1-like protein alpha OS=Homo sapiens OX=9606 GN=ERO1A PE=1 SV=2
0	89232	85096	0	127470	96763	0	0	0	0	0	81060	0	0	82649	76524	0	74616	74067	72714	90027	82789	123280	80701	137140	72419	0				3	3	3	32	32	32	10.92	0	7.6565	12343000	5	C9JLW8	C9JLW8	Protein FAM195B	FAM195B	sp|C9JLW8|MCRI1_HUMAN Mapk-regulated corepressor-interacting protein 1 OS=Homo sapiens OX=9606 GN=MCRIP1 PE=1 SV=1
34123000	1375800	1095600	3413500	847970	988150	793360	831440	4115600	1390500	1980800	8777700	947590	907410	1533200	1884900	956020	1563400	829880	2558600	939080	2352500	928480	835440	631590	782630	544970			+	2	2	1	5.4	5.4	2.9	46.397	0	21.458	561410000	46	CON__A2I7N1;CON__A2I7N0	CON__A2I7N1;CON__A2I7N0			;
564650	0	0	0	0	0	0	0	0	0	83925	361630	0	0	72385	0	0	0	0	0	0	100170	48420	0	0	0	0			+	2	2	2	3.7	3.7	3.7	77.456	0	5.3444	8246400	7	CON__ENSEMBL:ENSBTAP00000016046	CON__ENSEMBL:ENSBTAP00000016046
6172400	367410	242780	568000	302960	170170	289840	421780	317080	228320	224400	2786600	153450	164900	361430	397170	512760	390160	444660	426550	252800	262140	282150	327020	236980	254390	142750			+	3	3	1	10.5	10.5	2.3	53.341	0	12.431	122910000	54	CON__Q3MHN5;CON__ENSEMBL:ENSBTAP00000018229	CON__Q3MHN5;CON__ENSEMBL:ENSBTAP00000018229			;
0	0	0	0	0	0	0	0	0	0	0	0	0	0	0	0	265240	206820	0	0	0	0	0	0	0	0	0			+	5	1	1	15	5.5	5.5	45.771	0	6.0603	4570900	2	CON__ENSEMBL:ENSP00000377550;CON__P13646-1;P13646-2;P13646-3;P13646;CON__Q99456;Q99456	CON__ENSEMBL:ENSP00000377550;CON__P13646-1;P13646-2;P13646-3;P13646	Keratin, type I cytoskeletal 13	KRT13	;;sp|P13646-2|K1C13_HUMAN Isoform 2 of Keratin, type I cytoskeletal 13 OS=Homo sapiens OX=9606 GN=KRT13;sp|P13646-3|K1C13_HUMAN Isoform 3 of Keratin, type I cytoskeletal 13 OS=Homo sapiens OX=9606 GN=KRT13;sp|P13646|K1C13_HUMAN Keratin, type I cytoskeletal
5770200	4256100	2352900	2344300	3708600	2075800	2652900	2736300	3118600	4106100	1655700	2018800	4099400	2218700	4094600	2969000	3250800	2301800	3018400	2092100	3616500	2204500	1580400	1379900	5068600	4438400	2944800			+	4	4	4	27.3	27.3	27.3	24.409	0	27.909	588350000	99	P00761;CON__P00761	P00761;CON__P00761			sp|P00761|TRYP_PIG Trypsin OS=Sus scrofa OX=9823 PE=1 SV=1;
8377800	2984600	2103200	0	808620	1464900	3140400	1619300	5534300	1275900	2384000	76375000	7092700	12656000	1115700	3692600	2993800	9380900	3447400	5878900	1448900	1839900	1302700	46239	953130	2500400	6875600			+	2	1	1	15.2	8.3	8.3	15.954	0	283.03	978390000	113	CON__P02070;CON__Q3SX09	CON__P02070;CON__Q3SX09			;
275950	1542100	445460	622230	399430	1305600	940000	328700	275880	795460	422790	1061800	273020	342450	1163700	925600	826510	986580	388950	305380	656470	567010	1852900	2108200	314970	548950	418830			+	8	6	5	25	20.6	18.2	51.621	0	19.654	148070000	52	CON__P02533;P02533;CON__Q6IFX2;CON__Q61782	CON__P02533;P02533;CON__Q6IFX2	Keratin, type I cytoskeletal 14	KRT14	;sp|P02533|K1C14_HUMAN Keratin, type I cytoskeletal 14 OS=Homo sapiens OX=9606 GN=KRT14 PE=1 SV=4;
5581800	3615100	3185300	3686800	2956500	3096800	2961600	3238200	2973400	3651100	3246100	7959600	2388700	3489200	2817200	2418700	3270700	3546300	3525100	4290200	4747700	5761900	3296200	3094300	2412400	3038700	3016400			+	5	5	2	52.1	52.1	20	15.057	0	291.1	742010000	193	CON__P02584	CON__P02584
23148000	0	0	0	0	0	0	0	0	0	0	28708000	0	0	0	0	0	0	0	0	0	0	0	0	0	0	0			+	3	2	2	8.1	6.1	6.1	56.44	0	5.4754	326460000	8	CON__P02676	CON__P02676
1034300	1613800	903290	2882800	810270	1092500	2002400	864610	4294500	1798200	1793000	1255100	7119400	1785400	1481700	1100800	955150	836100	990770	841790	970730	721820	927630	563540	1154000	990070	5348400			+	12	10	9	23.5	20.2	17.9	69.366	0	30.326	242540000	111	CON__P02768-1;P02768;P02768-3;P02768-2	CON__P02768-1;P02768;P02768-3;P02768-2	Serum albumin	ALB	;sp|P02768|ALBU_HUMAN Albumin OS=Homo sapiens OX=9606 GN=ALB PE=1 SV=2;sp|P02768-3|ALBU_HUMAN Isoform 3 of Albumin OS=Homo sapiens OX=9606 GN=ALB;sp|P02768-2|ALBU_HUMAN Isoform 2 of Albumin OS=Homo sapiens OX=9606 GN=ALB
28000000	63561000	43987000	42827000	41489000	37862000	37595000	22644000	18769000	30287000	23441000	48685000	24155000	28329000	44665000	47912000	56156000	59754000	27433000	29436000	18960000	20796000	45869000	44291000	16893000	18489000	29022000			+	19	19	13	34.5	34.5	24.7	66.017	0	323.31	6971000000	726	CON__P04264;P04264;CON__Q6NXH9;CON__Q6IFZ6;CON__Q7Z794;CON__Q3TTY5;Q7Z794	CON__P04264;P04264	Keratin, type II cytoskeletal 1	KRT1	;sp|P04264|K2C1_HUMAN Keratin, type II cytoskeletal 1 OS=Homo sapiens OX=9606 GN=KRT1 PE=1 SV=6
83859	148780	232410	142660	199810	209610	241320	264050	198830	171330	246340	0	40626	234690	140610	253200	148320	243310	124190	188800	111560	179040	136070	173410	129160	176510	165720			+	3	2	2	5.8	3.9	3.9	53.704	0	4.7654	31911000	15	CON__P05787;P05787;P05787-2;CON__H-INV:HIT000292931	CON__P05787;P05787;P05787-2;CON__H-INV:HIT000292931	Keratin, type II cytoskeletal 8	KRT8	;sp|P05787|K2C8_HUMAN Keratin, type II cytoskeletal 8 OS=Homo sapiens OX=9606 GN=KRT8 PE=1 SV=7;sp|P05787-2|K2C8_HUMAN Isoform 2 of Keratin, type II cytoskeletal 8 OS=Homo sapiens OX=9606 GN=KRT8;
570430	0	495370	0	276540	0	0	451900	0	0	437000	0	0	0	328960	0	263320	361850	246850	481490	266960	350920	261330	497580	619920	0	211610			+	2	2	2	14.2	14.2	14.2	26.558	0.0098205	2.5569	51338000	2	CON__P07477;Q8NHM4;P07477;P07478	CON__P07477;Q8NHM4;P07477;P07478	Putative trypsin-6;Trypsin-1;Alpha-trypsin chain 1;Alpha-trypsin chain 2;Trypsin-2	PRSS3P2;PRSS1;PRSS2	;sp|Q8NHM4|TRY6_HUMAN Putative trypsin-6 OS=Homo sapiens OX=9606 GN=PRSS3P2 PE=5 SV=2;sp|P07477|TRY1_HUMAN Trypsin-1 OS=Homo sapiens OX=9606 GN=PRSS1 PE=1 SV=1;sp|P07478|TRY2_HUMAN Trypsin-2 OS=Homo sapiens OX=9606 GN=PRSS2 PE=1 SV=1
30563	79377	80911	35469	0	75363	109250	0	94706	79517	113210	12436	127010	37556	12889	82250	111060	88360	98750	95083	72786	82306	69434	74827	0	68401	95660			+	1	1	1	2.6	2.6	2.6	51.385	0	4.6969	11607000	20	CON__Q3KNV1;CON__P08729;P08729	CON__Q3KNV1;CON__P08729;P08729	Keratin, type II cytoskeletal 7	KRT7	;;sp|P08729|K2C7_HUMAN Keratin, type II cytoskeletal 7 OS=Homo sapiens OX=9606 GN=KRT7 PE=1 SV=5
411730	3086700	1230500	1555800	1435000	2362600	1361600	413460	581030	1739400	565290	4110500	152480	333880	2112800	2036600	582260	1782900	470880	622420	1470900	1562900	5306600	4811500	580470	952780	1029800			+	8	8	5	25.8	25.8	19	51.267	0	61.694	305900000	100	CON__P08779;P08779;CON__Q9Z2K1;CON__Q3ZAW8	CON__P08779;P08779	Keratin, type I cytoskeletal 16	KRT16	;sp|P08779|K1C16_HUMAN Keratin, type I cytoskeletal 16 OS=Homo sapiens OX=9606 GN=KRT16 PE=1 SV=4
15204000	46851000	24486000	25080000	17101000	24996000	21659000	19113000	19583000	27214000	13923000	49992000	16213000	17486000	19997000	22634000	23146000	24947000	15335000	16907000	9856200	9821800	12757000	12550000	10722000	10681000	21506000			+	12	12	9	33.2	33.2	27.2	59.51	0	323.31	3694500000	326	CON__P13645;P13645;CON__Q7Z3Z0;CON__Q7Z3Y8;CON__Q148H6;CON__Q7Z3Y7;Q7Z3Z0;Q7Z3Y8;Q7Z3Y7	CON__P13645;P13645	Keratin, type I cytoskeletal 10	KRT10	;sp|P13645|K1C10_HUMAN Keratin, type I cytoskeletal 10 OS=Homo sapiens OX=9606 GN=KRT10 PE=1 SV=6
618190	1573300	810610	905440	462230	2022200	555630	211380	98194	736770	192490	1383500	209690	283770	578860	600840	713750	821550	362540	404910	253230	587600	1051100	1695600	244110	502450	390230			+	12	8	4	25.9	17.8	9	62.378	0	39.888	121430000	47	CON__P13647;P13647	CON__P13647;P13647	Keratin, type II cytoskeletal 5	KRT5	;sp|P13647|K2C5_HUMAN Keratin, type II cytoskeletal 5 OS=Homo sapiens OX=9606 GN=KRT5 PE=1 SV=3
20804000	1088800	820980	2630400	734140	748530	1016700	844060	2222500	1342000	1231000	292110	693090	716670	1181400	1204700	900830	984290	1091300	1361600	575490	751160	833810	952200	750160	787970	660130			+	4	1	1	19.6	4.2	4.2	30.276	0.0041014	3.1877	307280000	19	CON__P15497	CON__P15497
0	0	0	0	0	0	53228	0	0	0	0	0	0	0	199450	0	1118500	1243600	0	0	0	0	0	0	0	0	0			+	5	3	1	11.2	6.6	2.9	49.167	0	14.713	28388000	5	CON__P19012;P19012;P19012-2	CON__P19012;P19012;P19012-2	Keratin, type I cytoskeletal 15	KRT15	;sp|P19012|K1C15_HUMAN Keratin, type I cytoskeletal 15 OS=Homo sapiens OX=9606 GN=KRT15 PE=1 SV=3;sp|P19012-2|K1C15_HUMAN Isoform 2 of Keratin, type I cytoskeletal 15 OS=Homo sapiens OX=9606 GN=KRT15
2077700	0	0	0	0	0	0	0	0	0	0	903340	0	0	0	0	0	0	0	0	0	0	0	49776	42657	0	0			+	1	1	1	2.2	2.2	2.2	54.71	0.008424	2.7601	19510000	2	CON__P28800;P08697-2;P08697	CON__P28800;P08697-2;P08697	Alpha-2-antiplasmin	SERPINF2	;sp|P08697-2|A2AP_HUMAN Isoform 2 of Alpha-2-antiplasmin OS=Homo sapiens OX=9606 GN=SERPINF2;sp|P08697|A2AP_HUMAN Alpha-2-antiplasmin OS=Homo sapiens OX=9606 GN=SERPINF2 PE=1 SV=3
7840900	9883300	9534100	12404000	12051000	3900400	14231000	3565200	5836000	6105700	6424900	3485800	9265900	7888900	15423000	13359000	26885000	23439000	9649000	9228000	6026000	5591100	25123000	22266000	4119200	4883500	9632100			+	17	17	17	43	43	43	62.129	0	323.31	2112200000	258	CON__P35527;P35527	CON__P35527;P35527	Keratin, type I cytoskeletal 9	KRT9	;sp|P35527|K1C9_HUMAN Keratin, type I cytoskeletal 9 OS=Homo sapiens OX=9606 GN=KRT9 PE=1 SV=3
5622500	10247000	5588900	4565100	5158700	3342800	4517900	8723400	1379500	9968000	4039300	6038400	3647400	3537700	5719500	7128600	5935800	6973300	5486100	6842800	3063900	3215300	3613100	3443800	2926500	2915400	3954900			+	15	13	10	31	27.9	22.9	65.865	0	323.31	1113000000	231	CON__P35908;P35908;CON__REFSEQ:XP_932229	CON__P35908;P35908	Keratin, type II cytoskeletal 2 epidermal	KRT2	;sp|P35908|K22E_HUMAN Keratin, type II cytoskeletal 2 epidermal OS=Homo sapiens OX=9606 GN=KRT2 PE=1 SV=2
2891900	6326100	2144200	2614300	1563900	4426500	2514100	941530	741240	2502000	1512400	6872400	977020	1053800	1884900	2541500	1598000	1835900	968960	286560	2272600	2632100	5058700	5459900	1901200	1716100	1236000			+	13	11	0	30.3	26.2	0	60.024	0	260.7	463340000	84	CON__P48668;P48668;CON__P04259	CON__P48668;P48668;CON__P04259	Keratin, type II cytoskeletal 6C	KRT6C	;sp|P48668|K2C6C_HUMAN Keratin, type II cytoskeletal 6C OS=Homo sapiens OX=9606 GN=KRT6C PE=1 SV=3;
1241300	1175100	1322500	1610600	581550	2320400	4810200	1690200	3561300	3615700	4445000	3479900	2240000	3652900	2428700	2903900	2302500	6324000	2148300	2380700	1358700	1514200	2602500	2313700	3010500	2315900	1807600			+	5	5	5	54.3	54.3	54.3	11.703	0	16.56	496710000	50	P62895;CON__P62894;P99999	P62895;CON__P62894			sp|P62895|CYC_PIG Cytochrome c OS=Sus scrofa OX=9823 GN=CYCS PE=1 SV=2;
0	0	0	0	0	0	0	0	0	0	0	0	0	0	0	0	193560	275420	0	0	0	0	0	0	0	0	0			+	3	1	1	4.7	1.6	1.6	65.87	0.0044069	3.0693	4584900	1	CON__Q01546;Q01546	CON__Q01546;Q01546	Keratin, type II cytoskeletal 2 oral	KRT76	;sp|Q01546|K22O_HUMAN Keratin, type II cytoskeletal 2 oral OS=Homo sapiens OX=9606 GN=KRT76 PE=1 SV=2
4728600	309320	241270	101190	253260	93675	0	0	56448	0	71867	2523300	0	0	575530	281880	249350	62662	241210	256960	645980	592350	530090	224970	154300	0	0			+	5	1	1	9.1	2.6	2.6	75.829	0	142.25	116330000	19	CON__Q29443;CON__Q0IIK2	CON__Q29443;CON__Q0IIK2			;
103250	0	0	33073	0	129970	121100	0	0	224430	0	59819	0	0	0	0	0	81188	65939	0	0	0	100500	124530	0	0	71219			+	3	3	2	6.8	6.8	4.7	55.877	0	5.3491	12158000	12	CON__Q14CN4-1;CON__Q7RTS7;Q14CN4-3;Q14CN4-2;Q14CN4;Q7RTS7;CON__Q6IME9;CON__Q3SY84;Q3SY84;CON__Q32MB2;Q86Y46-2;Q86Y46	CON__Q14CN4-1;CON__Q7RTS7;Q14CN4-3;Q14CN4-2;Q14CN4;Q7RTS7;CON__Q6IME9;CON__Q3SY84;Q3SY84	Keratin, type II cytoskeletal 72;Keratin, type II cytoskeletal 74;Keratin, type II cytoskeletal 71	KRT72;KRT74;KRT71	;;sp|Q14CN4-3|K2C72_HUMAN Isoform 3 of Keratin, type II cytoskeletal 72 OS=Homo sapiens OX=9606 GN=KRT72;sp|Q14CN4-2|K2C72_HUMAN Isoform 2 of Keratin, type II cytoskeletal 72 OS=Homo sapiens OX=9606 GN=KRT72;sp|Q14CN4|K2C72_HUMAN Keratin, type II cytoskele
492320	0	0	0	29594	0	0	0	0	0	0	132040	0	0	0	0	41372	0	43198	0	24645	0	0	0	0	0	0			+	3	3	3	2.9	2.9	2.9	129.39	0	6.8569	5031700	4	CON__Q28194;P07996-2;P07996	CON__Q28194;P07996-2;P07996	Thrombospondin-1	THBS1	;sp|P07996-2|TSP1_HUMAN Isoform 2 of Thrombospondin-1 OS=Homo sapiens OX=9606 GN=THBS1;sp|P07996|TSP1_HUMAN Thrombospondin-1 OS=Homo sapiens OX=9606 GN=THBS1 PE=1 SV=2
810630	0	0	0	0	0	0	0	0	0	0	0	0	0	0	0	0	0	0	0	0	0	0	0	0	0	0			+	1	1	1	6.4	6.4	6.4	48.821	0.00084175	4.2751	5365500	2	CON__Q2KIG3	CON__Q2KIG3
861580	0	58203	172540	31537	0	0	0	84390	0	88567	345410	0	107760	116650	90426	85059	0	0	0	0	0	0	0	0	103760	0			+	2	2	2	12.4	12.4	12.4	22.144	0	21.311	12625000	13	CON__Q2KIS7;P05452	CON__Q2KIS7;P05452	Tetranectin	CLEC3B	;sp|P05452|TETN_HUMAN Tetranectin OS=Homo sapiens OX=9606 GN=CLEC3B PE=1 SV=3
0	0	0	0	198280	0	0	0	0	104250	0	0	95825	128680	0	0	0	0	0	0	0	0	25666	0	0	0	0			+	4	1	0	7.9	1.9	0	57.809	0.0015792	3.6861	3168400	4	CON__Q5XKE5;Q5XKE5	CON__Q5XKE5;Q5XKE5	Keratin, type II cytoskeletal 79	KRT79	;sp|Q5XKE5|K2C79_HUMAN Keratin, type II cytoskeletal 79 OS=Homo sapiens OX=9606 GN=KRT79 PE=1 SV=2
0	160480	141890	143750	103500	0	0	0	0	0	184200	0	0	0	0	97837	260030	78847	0	0	0	0	454900	216580	0	0	0			+	5	3	3	12	7.4	7.4	48.161	0	5.1685	23625000	2	CON__Q9QWL7;CON__Q04695;Q04695	CON__Q9QWL7;CON__Q04695;Q04695	Keratin, type I cytoskeletal 17	KRT17	;;sp|Q04695|K1C17_HUMAN Keratin, type I cytoskeletal 17 OS=Homo sapiens OX=9606 GN=KRT17 PE=1 SV=2
2257600	124220	0	0	0	0	0	20809	0	0	0	189650	0	0	0	0	0	0	0	0	0	0	0	0	0	0	0			+	2	1	1	5.4	2.9	2.9	46.203	0	4.6182	16783000	7	CON__Q9TTE1	CON__Q9TTE1
147540	290460	210270	0	234790	314550	0	201730	244820	0	105120	0	0	275030	212520	185520	220430	168730	291230	314200	298370	322520	455300	402200	329560	262280	182660				2	2	2	12.4	12.4	12.4	18.518	0	5.5021	46501000	28	D0VWV4	D0VWV4			sp|D0VWV4|C560_PIG Succinate dehydrogenase cytochrome b560 subunit, mitochondrial OS=Sus scrofa OX=9823 GN=SDHC PE=1 SV=2
2727600	1871200	2289700	1600900	2169500	1985300	1881800	2478700	2131300	2220200	2219300	3916900	2032000	2372300	2215700	2897000	2278800	2099200	2409100	2579300	2092700	2400200	2307300	2492200	2263400	2393600	1773000				12	12	12	17.1	17.1	17.1	107.12	0	68.973	465320000	138	D2SW95;P53618	D2SW95;P53618	Coatomer subunit beta	COPB1	sp|D2SW95|COPB_PIG Coatomer subunit beta OS=Sus scrofa OX=9823 GN=COPB1 PE=2 SV=1;sp|P53618|COPB_HUMAN Coatomer subunit beta OS=Homo sapiens OX=9606 GN=COPB1 PE=1 SV=3
1237400	1603300	1069400	787830	1327700	1316900	1043800	966170	1186300	903760	1404100	123570	1042300	1175100	1255200	1482400	1035000	1082500	1067300	1216200	1062800	984310	1434000	1593600	1463600	1429000	1194100				20	10	2	26.4	12.6	3.6	112.21	0	155.24	220080000	143	D2WKD8	D2WKD8			sp|D2WKD8|AT1A2_PIG Sodium/potassium-transporting ATPase subunit alpha-2 OS=Sus scrofa OX=9823 GN=ATP1A2 PE=1 SV=1
2842800	2120400	1887300	1981100	1852400	1907600	1604100	1877600	1699200	1885900	1716500	2644900	1810500	2048400	1713500	1858000	1876900	1672900	1800500	1713200	1941700	1663200	1785700	1618100	1792100	1948700	1807400				4	4	4	25.6	25.6	25.6	23.384	0	131.21	346840000	79	Q13765;E9PAV3-2;E9PAV3;Q9BZK3	Q13765;E9PAV3-2;E9PAV3	Nascent polypeptide-associated complex subunit alpha;Nascent polypeptide-associated complex subunit alpha, muscle-specific form	NACA	sp|Q13765|NACA_HUMAN Nascent polypeptide-associated complex subunit alpha OS=Homo sapiens OX=9606 GN=NACA PE=1 SV=1;sp|E9PAV3-2|NACAM_HUMAN Isoform skNAC-2 of Nascent polypeptide-associated complex subunit alpha, muscle-specific form OS=Homo sapiens OX=960
6362600	7640100	6708500	6046200	6185500	6227900	6749900	7768600	6914000	6433100	6533100	5795600	7380700	6030200	7235800	6842100	8158100	6839400	7335200	7578800	8596100	7981800	7484500	6607200	7288600	7067000	7442100				16	16	16	45.4	45.4	45.4	59.234	0	323.31	1356000000	289	F1RKQ4;Q3LXA3-2;Q3LXA3	F1RKQ4			sp|F1RKQ4|TKFC_PIG Triokinase/FMN cyclase OS=Sus scrofa OX=9823 GN=TKFC PE=1 SV=2
3755200	3560800	3588800	3974500	3397600	3383200	3664700	4060600	2392500	3522000	3496000	4962100	4830800	3285600	3710200	4112400	3600500	4306600	3232000	4244700	4018900	5494000	3127100	3368900	3267200	3884300	3971800				10	10	10	26	26	26	59.474	0	39.191	737960000	132	F1RQM2;O95394;O95394-3;O95394-4	F1RQM2			sp|F1RQM2|AGM1_PIG Phosphoacetylglucosamine mutase OS=Sus scrofa OX=9823 GN=PGM3 PE=1 SV=2
38644	49480	48011	53767	44744	51038	37464	44909	56463	43558	35189	0	44970	31519	43389	32714	42326	36818	44925	32611	42564	0	40601	45590	72407	55492	43091				1	1	1	2.8	2.8	2.8	38.668	0.0090372	2.7064	7324500	14	F1RT67;Q9NX62	F1RT67;Q9NX62	Inositol monophosphatase 3	IMPAD1	sp|F1RT67|IMPA3_PIG Golgi-resident adenosine 3,5-bisphosphate 3-phosphatase OS=Sus scrofa OX=9823 GN=BPNT2 PE=3 SV=1;sp|Q9NX62|IMPA3_HUMAN Golgi-resident adenosine 3,5-bisphosphate 3-phosphatase OS=Homo sapiens OX=9606 GN=BPNT2 PE=1 SV=1
344100	279220	294350	220790	262220	250020	212630	219720	0	195120	233440	0	240130	253370	243080	0	279520	233530	285940	0	285680	152140	311940	230540	194010	0	212900				3	3	3	6.8	6.8	6.8	80.237	0	8.3978	35295000	17	F1S584	F1S584			sp|F1S584|CTL2_PIG Choline transporter-like protein 2 OS=Sus scrofa OX=9823 GN=SLC44A2 PE=3 SV=1
3471400	4835400	5339800	4304300	4270000	5265500	5517800	5017300	4686100	4989200	5322800	1895900	4769800	5370400	4693900	4933300	4644700	4761600	5197500	4654100	4604600	4290600	4567300	4528000	5134000	5068400	4481800				23	23	6	44	44	17.5	104.31	0	323.31	840180000	269	F1SPM8;Q9NSY1-2;Q9NSY1-3;Q9NSY1	F1SPM8			sp|F1SPM8|AAK1_PIG AP2-associated protein kinase 1 OS=Sus scrofa OX=9823 GN=AAK1 PE=2 SV=2
0	0	138390	0	0	147330	102650	0	78892	0	0	0	100910	0	119470	115990	94913	106290	62103	0	76174	48874	0	98452	37285	71423	0				2	2	2	27.7	27.7	27.7	11.526	0.0070922	2.8242	10366000	4	G2XKQ0;A7WLH8;P63165	G2XKQ0;A7WLH8;P63165	Small ubiquitin-related modifier;Small ubiquitin-related modifier 1	SUMO1	sp|G2XKQ0|SUMO5_HUMAN Small ubiquitin-related modifier 5 OS=Homo sapiens OX=9606 GN=SUMO1P1 PE=1 SV=2;sp|A7WLH8|SUMO1_PIG Small ubiquitin-related modifier 1 OS=Sus scrofa OX=9823 GN=SUMO1 PE=3 SV=1;sp|P63165|SUMO1_HUMAN Small ubiquitin-related modifier 1 O
139120	0	82719	0	51370	0	0	71636	0	66431	38801	0	97304	91538	40460	0	58417	56356	68996	90428	52917	60513	76087	69153	72972	54493	0				3	3	3	5.5	5.5	5.5	79.791	0.00081367	3.9599	10477000	4	I3L5V6;Q6SZW1-2;Q6SZW1	I3L5V6			sp|I3L5V6|SARM1_PIG NAD(+) hydrolase SARM1 OS=Sus scrofa OX=9823 GN=SARM1 PE=2 SV=1
372590	302750	473960	346460	386890	513650	387430	382720	264950	525790	303870	350090	379910	559930	346620	459390	274830	400410	356070	334810	387320	268130	404300	447540	451760	669660	370610				12	12	12	12.3	12.3	12.3	160.75	0	21.883	65020000	40	M3TYT0;O75116;Q13464	M3TYT0;O75116	Rho-associated protein kinase 2	ROCK2	sp|M3TYT0|ROCK2_PIG Rho-associated protein kinase 2 OS=Sus scrofa OX=9823 GN=ROCK2 PE=1 SV=1;sp|O75116|ROCK2_HUMAN Rho-associated protein kinase 2 OS=Homo sapiens OX=9606 GN=ROCK2 PE=1 SV=4
246440	341300	337650	311790	291660	337440	339890	329130	214440	321590	299820	228220	226810	235340	303270	282540	343680	279930	293160	303110	258010	282700	343560	287980	337910	331600	326030				5	5	5	9.1	9.1	9.1	75.042	0	12.084	57355000	49	O00139-2;O00139-1;O00139-5;O00139;O00139-4;Q8N4N8	O00139-2;O00139-1;O00139-5;O00139;O00139-4	Kinesin-like protein KIF2A	KIF2A	sp|O00139-2|KIF2A_HUMAN Isoform 2 of Kinesin-like protein KIF2A OS=Homo sapiens OX=9606 GN=KIF2A;sp|O00139-1|KIF2A_HUMAN Isoform 1 of Kinesin-like protein KIF2A OS=Homo sapiens OX=9606 GN=KIF2A;sp|O00139-5|KIF2A_HUMAN Isoform 5 of Kinesin-like protein KIF2
435930	1222500	1366500	896360	821330	1185600	1045400	1000900	712910	1040200	1122400	167410	313470	876000	1316400	1072500	1331800	991590	1179800	1091700	662720	663380	1014500	898440	1301200	1139100	752930				5	5	5	28.9	28.9	28.9	27.041	0	35.318	201280000	83	O00154-2;O00154-3;O00154-6;O00154-4;O00154-7;O00154;O00154-5	O00154-2;O00154-3;O00154-6;O00154-4;O00154-7;O00154;O00154-5	Cytosolic acyl coenzyme A thioester hydrolase	ACOT7	sp|O00154-2|BACH_HUMAN Isoform 2 of Cytosolic acyl coenzyme A thioester hydrolase OS=Homo sapiens OX=9606 GN=ACOT7;sp|O00154-3|BACH_HUMAN Isoform 3 of Cytosolic acyl coenzyme A thioester hydrolase OS=Homo sapiens OX=9606 GN=ACOT7;sp|O00154-6|BACH_HUMAN Iso
121200	0	174460	0	176810	0	0	0	0	0	0	0	0	0	0	0	213980	0	245950	0	198510	0	84885	0	132360	0	0				2	2	2	8.8	8.8	8.8	37.636	0.0026944	3.4815	12974000	6	O00170	O00170	AH receptor-interacting protein	AIP	sp|O00170|AIP_HUMAN AH receptor-interacting protein OS=Homo sapiens OX=9606 GN=AIP PE=1 SV=2
393580	334620	305750	301310	309710	361980	324480	334110	348460	352960	312490	353490	194140	357290	191380	395850	288870	447790	351610	398290	337400	263980	362780	462590	299330	469990	380500				5	5	5	9.7	9.7	9.7	72.453	0	11.085	69410000	34	O00178	O00178	GTP-binding protein 1	GTPBP1	sp|O00178|GTPB1_HUMAN GTP-binding protein 1 OS=Homo sapiens OX=9606 GN=GTPBP1 PE=1 SV=3
81082	0	66142	62548	75656	0	60382	0	106580	83042	68630	0	84951	46654	66834	0	77491	0	70631	80906	51353	0	78179	90634	82246	36937	63126				3	3	3	5.7	5.7	5.7	67.764	0	5.6556	7317300	8	O00186	O00186	Syntaxin-binding protein 3	STXBP3	sp|O00186|STXB3_HUMAN Syntaxin-binding protein 3 OS=Homo sapiens OX=9606 GN=STXBP3 PE=1 SV=2
388970	493060	257720	267820	393850	389010	206470	547930	365220	439310	373180	673350	341030	265890	287610	223260	335270	216980	381810	410300	330460	296510	311630	302160	287950	242840	198220				6	6	6	9.1	9.1	9.1	97.684	0	25.021	63060000	50	O00192-2;O00192	O00192-2;O00192	Armadillo repeat protein deleted in velo-cardio-facial syndrome	ARVCF	sp|O00192-2|ARVC_HUMAN Isoform Short of Armadillo repeat protein deleted in velo-cardio-facial syndrome OS=Homo sapiens OX=9606 GN=ARVCF;sp|O00192|ARVC_HUMAN Armadillo repeat protein deleted in velo-cardio-facial syndrome OS=Homo sapiens OX=9606 GN=ARVCF P
503320	385740	493190	990630	557650	467550	655980	707140	942770	915520	1825000	498420	496950	923560	497690	418840	483450	454100	696760	468090	682370	380790	489800	346110	583420	354950	827230				2	2	2	21.3	21.3	21.3	20.332	0	137.51	98105000	50	O00193	O00193	Small acidic protein	SMAP	sp|O00193|SMAP_HUMAN Small acidic protein OS=Homo sapiens OX=9606 GN=SMAP PE=1 SV=1
166910	60854	76176	0	40873	77581	0	0	0	45736	0	91732	0	0	0	73341	48432	71831	49627	80011	55647	0	48237	0	0	44066	0				4	2	2	6.4	3.3	3.3	116.19	0.0064818	2.9305	8030200	4	O00203-3;O00203	O00203-3;O00203	AP-3 complex subunit beta-1	AP3B1	sp|O00203-3|AP3B1_HUMAN Isoform 2 of AP-3 complex subunit beta-1 OS=Homo sapiens OX=9606 GN=AP3B1;sp|O00203|AP3B1_HUMAN AP-3 complex subunit beta-1 OS=Homo sapiens OX=9606 GN=AP3B1 PE=1 SV=3
781790	1579600	1594300	1461100	1453500	1816500	1566600	1133900	0	133690	202410	562960	1505600	1739700	1758800	2121500	1327100	1517500	1278600	1121700	1306000	1264600	1341900	2026600	1587500	2221700	1595100				2	2	2	13.8	13.8	13.8	23.705	0.0026687	3.3775	248970000	11	O00217	O00217	NADH dehydrogenase [ubiquinone] iron-sulfur protein 8, mitochondrial	NDUFS8	sp|O00217|NDUS8_HUMAN NADH dehydrogenase [ubiquinone] iron-sulfur protein 8, mitochondrial OS=Homo sapiens OX=9606 GN=NDUFS8 PE=1 SV=1
1972700	2214000	2155700	2209000	2048800	2305200	2223100	2284800	2313200	2200800	2058100	3113200	2508800	2248800	2114000	2546500	2022500	2236700	2211700	2539200	2357500	2392300	2059300	2344700	2103000	2311700	2132000				12	12	12	35.5	35.5	35.5	47.463	0	323.31	438590000	186	O00231;O00231-2	O00231;O00231-2	26S proteasome non-ATPase regulatory subunit 11	PSMD11	sp|O00231|PSD11_HUMAN 26S proteasome non-ATPase regulatory subunit 11 OS=Homo sapiens OX=9606 GN=PSMD11 PE=1 SV=3;sp|O00231-2|PSD11_HUMAN Isoform 2 of 26S proteasome non-ATPase regulatory subunit 11 OS=Homo sapiens OX=9606 GN=PSMD11
2332000	1590800	1772400	2115400	1613000	1843400	1782200	1928200	2822700	1787600	1610700	2298300	2218500	1578000	1520400	1518400	1797900	1682700	1611600	1305900	1719000	1662900	1577900	1553000	1861600	1000900	2684300				7	7	7	21.9	21.9	21.9	52.904	0	177.51	303460000	108	O00232;O00232-2	O00232;O00232-2	26S proteasome non-ATPase regulatory subunit 12	PSMD12	sp|O00232|PSD12_HUMAN 26S proteasome non-ATPase regulatory subunit 12 OS=Homo sapiens OX=9606 GN=PSMD12 PE=1 SV=3;sp|O00232-2|PSD12_HUMAN Isoform 2 of 26S proteasome non-ATPase regulatory subunit 12 OS=Homo sapiens OX=9606 GN=PSMD12
280110	189020	38657	0	179160	182830	0	162300	204000	69481	159690	123740	186450	163600	186270	0	25106	157860	0	148620	0	212080	0	181300	0	147250	185130				2	2	2	9.4	9.4	9.4	24.682	0	6.3161	20734000	16	O00233;O00233-3;O00233-2	O00233;O00233-3;O00233-2	26S proteasome non-ATPase regulatory subunit 9	PSMD9	sp|O00233|PSMD9_HUMAN 26S proteasome non-ATPase regulatory subunit 9 OS=Homo sapiens OX=9606 GN=PSMD9 PE=1 SV=3;sp|O00233-3|PSMD9_HUMAN Isoform 3 of 26S proteasome non-ATPase regulatory subunit 9 OS=Homo sapiens OX=9606 GN=PSMD9;sp|O00233-2|PSMD9_HUMAN Iso
621150	655340	737590	666560	693280	667320	716670	690540	566270	666920	613590	585990	451960	580330	660980	585240	609160	567740	477700	613130	604300	603730	551930	584950	565290	713490	648190				12	12	12	18.4	18.4	18.4	120.5	0	34.146	116620000	93	O00267-2;O00267	O00267-2;O00267	Transcription elongation factor SPT5	SUPT5H	sp|O00267-2|SPT5H_HUMAN Isoform 2 of Transcription elongation factor SPT5 OS=Homo sapiens OX=9606 GN=SUPT5H;sp|O00267|SPT5H_HUMAN Transcription elongation factor SPT5 OS=Homo sapiens OX=9606 GN=SUPT5H PE=1 SV=1
116340	68881	63475	101520	66598	62526	64709	57159	0	64526	0	90793	0	78157	47439	0	50914	61244	59838	81065	50540	86377	60723	52399	54872	0	0				2	2	2	2.7	2.7	2.7	110.66	0.0026954	3.4871	10732000	11	O00291-3;O00291-4;O00291	O00291-3;O00291-4;O00291	Huntingtin-interacting protein 1	HIP1	sp|O00291-3|HIP1_HUMAN Isoform 3 of Huntingtin-interacting protein 1 OS=Homo sapiens OX=9606 GN=HIP1;sp|O00291-4|HIP1_HUMAN Isoform 4 of Huntingtin-interacting protein 1 OS=Homo sapiens OX=9606 GN=HIP1;sp|O00291|HIP1_HUMAN Huntingtin-interacting protein 1
101810	170680	160530	146690	124810	134020	145690	167120	0	232120	0	0	156370	235270	165320	189210	133080	121650	114010	119400	121220	144030	149170	145730	169920	147470	157000				2	2	2	3.7	3.7	3.7	54.666	0.00084424	4.2919	25228000	24	O00294-2;O00294;P50607;P50607-2	O00294-2;O00294;P50607;P50607-2	Tubby-related protein 1;Tubby protein homolog	TULP1;TUB	sp|O00294-2|TULP1_HUMAN Isoform 2 of Tubby-related protein 1 OS=Homo sapiens OX=9606 GN=TULP1;sp|O00294|TULP1_HUMAN Tubby-related protein 1 OS=Homo sapiens OX=9606 GN=TULP1 PE=1 SV=3;sp|P50607|TUB_HUMAN Tubby protein homolog OS=Homo sapiens OX=9606 GN=TUB
2614900	1660300	1412300	1806000	1369400	1632500	1664900	2204100	1678100	1770200	1352500	4192200	1450500	1453500	1172600	1153600	1467000	1403900	1874500	1686100	2177400	2237300	1493900	1558700	1325300	1379400	1781800				6	6	6	39	39	39	26.922	0	23.751	327020000	132	O00299;Q29238	O00299;Q29238	Chloride intracellular channel protein 1	CLIC1	sp|O00299|CLIC1_HUMAN Chloride intracellular channel protein 1 OS=Homo sapiens OX=9606 GN=CLIC1 PE=1 SV=4;sp|Q29238|CLIC1_PIG Chloride intracellular channel protein 1 (Fragment) OS=Sus scrofa OX=9823 GN=CLIC1 PE=2 SV=2
601700	409150	672840	422740	413970	504670	514670	664720	563930	638130	605750	541240	437830	216630	469920	479670	587200	418190	485280	480490	452820	507590	543610	437100	548000	493690	517920				5	5	5	18.5	18.5	18.5	37.563	0	22.025	104310000	61	O00303	O00303	Eukaryotic translation initiation factor 3 subunit F	EIF3F	sp|O00303|EIF3F_HUMAN Eukaryotic translation initiation factor 3 subunit F OS=Homo sapiens OX=9606 GN=EIF3F PE=1 SV=1
419490	1038200	672240	264910	867750	654730	934390	753340	560500	860900	826050	344970	592010	809010	1234300	659160	909660	67063	1267300	0	796430	1255100	992820	736630	1130100	947500	919850				5	5	5	12.3	12.3	12.3	51.459	0	16.107	136450000	26	O00330-3;O00330;O00330-2	O00330-3;O00330;O00330-2	Pyruvate dehydrogenase protein X component, mitochondrial	PDHX	sp|O00330-3|ODPX_HUMAN Isoform 3 of Pyruvate dehydrogenase protein X component, mitochondrial OS=Homo sapiens OX=9606 GN=PDHX;sp|O00330|ODPX_HUMAN Pyruvate dehydrogenase protein X component, mitochondrial OS=Homo sapiens OX=9606 GN=PDHX PE=1 SV=3;sp|O00330
287560	113920	110850	156940	0	62833	208080	93898	75294	118330	0	283900	0	0	130300	97891	0	87080	0	122670	0	112050	0	0	167690	82915	57480				2	2	2	4.1	4.1	4.1	66.86	0.0099315	2.608	15649000	3	O00391-2;O00391	O00391-2;O00391	Sulfhydryl oxidase 1	QSOX1	sp|O00391-2|QSOX1_HUMAN Isoform 2 of Sulfhydryl oxidase 1 OS=Homo sapiens OX=9606 GN=QSOX1;sp|O00391|QSOX1_HUMAN Sulfhydryl oxidase 1 OS=Homo sapiens OX=9606 GN=QSOX1 PE=1 SV=3
4163800	3881500	3262400	4603800	4328800	4015900	4398500	3714200	4006800	3298400	2916700	5424500	4067000	2496000	2954600	2993900	3996100	3590100	3644900	3859200	3882900	3432200	3308500	2888800	3551300	2576800	4378500				15	15	15	22.1	22.1	22.1	123.63	0	300.39	685640000	153	O00410;O00410-3;O00410-2	O00410;O00410-3;O00410-2	Importin-5	IPO5	sp|O00410|IPO5_HUMAN Importin-5 OS=Homo sapiens OX=9606 GN=IPO5 PE=1 SV=4;sp|O00410-3|IPO5_HUMAN Isoform 3 of Importin-5 OS=Homo sapiens OX=9606 GN=IPO5;sp|O00410-2|IPO5_HUMAN Isoform 2 of Importin-5 OS=Homo sapiens OX=9606 GN=IPO5
0	0	0	0	44200	0	24860	0	0	0	0	0	0	0	39293	40354	48370	61682	52437	57632	40663	88998	55834	0	67309	0	0				1	1	1	1.5	1.5	1.5	89.86	0.009874	2.5833	5990400	8	O00423;O00423-3	O00423;O00423-3	Echinoderm microtubule-associated protein-like 1	EML1	sp|O00423|EMAL1_HUMAN Echinoderm microtubule-associated protein-like 1 OS=Homo sapiens OX=9606 GN=EML1 PE=1 SV=3;sp|O00423-3|EMAL1_HUMAN Isoform 3 of Echinoderm microtubule-associated protein-like 1 OS=Homo sapiens OX=9606 GN=EML1
4145700	5276700	5456900	5007700	4863500	5160500	5619100	4076700	5272100	5372100	5314000	2987900	6105500	5672500	5372500	6057000	5250600	5885100	5153800	5107400	4329600	4205300	5098300	4995700	5347300	5443400	4845400				18	18	18	37.4	37.4	37.4	80.535	0	323.31	928530000	297	O00429-2;O00429;O00429-8;O00429-6;O00429-4;O00429-5;O00429-3;O00429-9;O00429-7	O00429-2;O00429;O00429-8;O00429-6;O00429-4;O00429-5;O00429-3;O00429-9;O00429-7	Dynamin-1-like protein	DNM1L	sp|O00429-2|DNM1L_HUMAN Isoform 4 of Dynamin-1-like protein OS=Homo sapiens OX=9606 GN=DNM1L;sp|O00429|DNM1L_HUMAN Dynamin-1-like protein OS=Homo sapiens OX=9606 GN=DNM1L PE=1 SV=2;sp|O00429-8|DNM1L_HUMAN Isoform 8 of Dynamin-1-like protein OS=Homo sapiens
194590	381820	498330	453800	425230	413580	489610	630290	418660	449730	217560	270460	380630	274220	538630	329770	446870	323200	467830	401920	594500	560920	464080	500600	555140	425710	429080				2	2	2	6.3	6.3	6.3	39.336	0	96.129	84158000	40	O00442;O00442-2	O00442;O00442-2	RNA 3-terminal phosphate cyclase	RTCA	sp|O00442|RTCA_HUMAN RNA 3-terminal phosphate cyclase OS=Homo sapiens OX=9606 GN=RTCA PE=1 SV=1;sp|O00442-2|RTCA_HUMAN Isoform 2 of RNA 3-terminal phosphate cyclase OS=Homo sapiens OX=9606 GN=RTCA
108180	35424	81559	0	94535	90213	87311	104190	128670	81711	113720	50039	122050	109420	98319	0	101480	81284	39895	76732	168520	100440	65538	90518	117030	82172	0				3	3	3	2.2	2.2	2.2	214.84	0	5.1724	16342000	25	O00468-6;O00468-3;O00468-5;O00468-4;O00468-7;O00468;O00468-2	O00468-6;O00468-3;O00468-5;O00468-4;O00468-7;O00468;O00468-2	Agrin;Agrin N-terminal 110 kDa subunit;Agrin C-terminal 110 kDa subunit;Agrin C-terminal 90 kDa fragment;Agrin C-terminal 22 kDa fragment	AGRN	sp|O00468-6|AGRIN_HUMAN Isoform 6 of Agrin OS=Homo sapiens OX=9606 GN=AGRN;sp|O00468-3|AGRIN_HUMAN Isoform 3 of Agrin OS=Homo sapiens OX=9606 GN=AGRN;sp|O00468-5|AGRIN_HUMAN Isoform 5 of Agrin OS=Homo sapiens OX=9606 GN=AGRN;sp|O00468-4|AGRIN_HUMAN Isoform
209710	115450	152810	208690	97399	121680	192950	105840	143370	130010	132960	289060	146910	130120	137300	136190	97761	79448	91210	93159	109570	115520	161900	132260	157850	184890	161290				2	2	2	3.5	3.5	3.5	84.685	0	12.382	24136000	26	O00469;O00469-2;O00469-3	O00469;O00469-2;O00469-3	Procollagen-lysine,2-oxoglutarate 5-dioxygenase 2	PLOD2	sp|O00469|PLOD2_HUMAN Procollagen-lysine,2-oxoglutarate 5-dioxygenase 2 OS=Homo sapiens OX=9606 GN=PLOD2 PE=1 SV=2;sp|O00469-2|PLOD2_HUMAN Isoform 2 of Procollagen-lysine,2-oxoglutarate 5-dioxygenase 2 OS=Homo sapiens OX=9606 GN=PLOD2;sp|O00469-3|PLOD2_HUM
2336500	4203600	4440200	2866200	5029100	4734800	4732400	3749000	3116400	3865700	3490800	46118	4650500	3816900	4914100	5353700	4648300	5404600	4437800	4324100	3994400	3247100	4144200	4303800	4930900	5270200	2979500				1	1	1	14.8	14.8	14.8	9.3697	0.0071174	2.8454	772200000	42	O00483	O00483	Cytochrome c oxidase subunit NDUFA4	NDUFA4	sp|O00483|NDUA4_HUMAN Cytochrome c oxidase subunit NDUFA4 OS=Homo sapiens OX=9606 GN=NDUFA4 PE=1 SV=1
588510	443510	419090	484900	536790	408360	432230	519100	0	455970	565420	460580	495170	401050	457000	433730	453830	413850	537840	418680	497280	494630	495050	490850	536010	453660	624190				1	1	1	4.2	4.2	4.2	34.577	0.0016136	3.8642	87732000	36	O00487	O00487	26S proteasome non-ATPase regulatory subunit 14	PSMD14	sp|O00487|PSDE_HUMAN 26S proteasome non-ATPase regulatory subunit 14 OS=Homo sapiens OX=9606 GN=PSMD14 PE=1 SV=1
2085900	2353600	2560200	2234300	1986200	2645200	2673400	2035400	2489500	2112000	2298100	1094800	1846100	1816800	2093900	1812500	1975300	2267000	2397000	2222500	2088500	2293500	2368900	2250900	2517200	2702900	1786100				6	6	6	20	20	20	45.563	0	41.666	398260000	83	O00499-9;O00499-10;O00499-7;O00499-8;O00499-4;O00499-6;O00499-11;O00499-3;O00499-2;O00499-5;O00499	O00499-9;O00499-10;O00499-7;O00499-8;O00499-4;O00499-6;O00499-11;O00499-3;O00499-2;O00499-5;O00499	Myc box-dependent-interacting protein 1	BIN1	sp|O00499-9|BIN1_HUMAN Isoform BIN1-10-13 of Myc box-dependent-interacting protein 1 OS=Homo sapiens OX=9606 GN=BIN1;sp|O00499-10|BIN1_HUMAN Isoform BIN1-13 of Myc box-dependent-interacting protein 1 OS=Homo sapiens OX=9606 GN=BIN1;sp|O00499-7|BIN1_HUMAN I
526790	374980	332640	440930	324100	335350	273370	391020	451730	285460	288920	561160	364620	316720	310790	250290	307740	330240	273100	376290	354550	319590	314080	286110	302010	146660	358400				4	4	4	10.4	10.4	10.4	57.81	0	14.063	66438000	40	O00505	O00505	Importin subunit alpha-4	KPNA3	sp|O00505|IMA4_HUMAN Importin subunit alpha-4 OS=Homo sapiens OX=9606 GN=KPNA3 PE=1 SV=2
677690	663860	668910	698470	535740	552330	564750	592720	582580	634410	559710	417150	718560	675730	705200	666460	719990	616100	743290	701370	611890	764010	728280	577230	532580	580460	502850				5	5	5	5.5	5.5	5.5	135.07	0	13.164	103010000	43	O00533;O00533-2	O00533;O00533-2	Neural cell adhesion molecule L1-like protein;Processed neural cell adhesion molecule L1-like protein	CHL1	sp|O00533|NCHL1_HUMAN Neural cell adhesion molecule L1-like protein OS=Homo sapiens OX=9606 GN=CHL1 PE=1 SV=4;sp|O00533-2|NCHL1_HUMAN Isoform 2 of Neural cell adhesion molecule L1-like protein OS=Homo sapiens OX=9606 GN=CHL1
360050	448840	445900	401140	641910	577810	528370	573750	501040	502440	382300	183010	316630	375780	529680	442720	401020	545950	539080	494780	452910	642540	375260	455840	447850	404960	292550				7	7	7	7.6	7.6	7.6	134.77	0	21.101	94173000	82	O00562-2;O00562	O00562-2;O00562	Membrane-associated phosphatidylinositol transfer protein 1	PITPNM1	sp|O00562-2|PITM1_HUMAN Isoform 2 of Membrane-associated phosphatidylinositol transfer protein 1 OS=Homo sapiens OX=9606 GN=PITPNM1;sp|O00562|PITM1_HUMAN Membrane-associated phosphatidylinositol transfer protein 1 OS=Homo sapiens OX=9606 GN=PITPNM1 PE=1 SV
1229700	1017300	1154400	824220	1017800	1102800	940500	1199500	777360	984210	735150	1486000	827410	932230	993590	1143700	866830	837930	1034600	953590	958670	825330	1252300	939200	1041100	1011900	804880				5	5	5	10.9	10.9	10.9	66.049	0	27.762	199230000	89	O00567	O00567	Nucleolar protein 56	NOP56	sp|O00567|NOP56_HUMAN Nucleolar protein 56 OS=Homo sapiens OX=9606 GN=NOP56 PE=1 SV=4
2195000	2462600	2505500	2875700	2453600	2411600	2564900	2153900	2721500	2538800	2464900	3872300	3778800	2410800	2781200	1935000	2550700	2487200	2840300	2998900	2651000	2754600	3247700	3003700	2486800	2767600	2998800				10	9	9	21.1	19.3	19.3	71.354	0	46.985	490000000	145	O00571-2;O00571;O15523-2;O15523;O15523-3;Q6GWX0;Q9NQI0-3;Q9NQI0-2;Q9NQI0-4;Q9NQI0	O00571-2;O00571;O15523-2;O15523	ATP-dependent RNA helicase DDX3X;ATP-dependent RNA helicase DDX3Y	DDX3X;DDX3Y	sp|O00571-2|DDX3X_HUMAN Isoform 2 of ATP-dependent RNA helicase DDX3X OS=Homo sapiens OX=9606 GN=DDX3X;sp|O00571|DDX3X_HUMAN ATP-dependent RNA helicase DDX3X OS=Homo sapiens OX=9606 GN=DDX3X PE=1 SV=3;sp|O15523-2|DDX3Y_HUMAN Isoform 2 of ATP-dependent RNA
582550	535110	525500	511180	508650	607310	538800	519870	606780	412420	425610	543690	594340	479240	640190	448690	678480	452400	627880	436400	664200	473690	473890	513480	544660	499880	573810				5	5	5	23.4	23.4	23.4	57.886	0	38.813	94081000	48	O00629	O00629	Importin subunit alpha-3	KPNA4	sp|O00629|IMA3_HUMAN Importin subunit alpha-3 OS=Homo sapiens OX=9606 GN=KPNA4 PE=1 SV=1
215330	224760	196690	0	204770	128010	213310	260410	291880	230300	303070	210660	0	222100	225450	228700	260280	195620	252260	236520	227410	285100	201980	200550	221770	219550	239540				3	3	3	15.1	15.1	15.1	35.144	0	6.6894	48607000	22	O00743;O00743-3;O00743-2	O00743;O00743-3;O00743-2	Serine/threonine-protein phosphatase 6 catalytic subunit;Serine/threonine-protein phosphatase 6 catalytic subunit, N-terminally processed	PPP6C	sp|O00743|PPP6_HUMAN Serine/threonine-protein phosphatase 6 catalytic subunit OS=Homo sapiens OX=9606 GN=PPP6C PE=1 SV=1;sp|O00743-3|PPP6_HUMAN Isoform 3 of Serine/threonine-protein phosphatase 6 catalytic subunit OS=Homo sapiens OX=9606 GN=PPP6C;sp|O00743
5240400	0	0	40262	0	0	81862	0	129680	103430	131860	5218900	160430	80142	211080	175670	65850	92492	61522	107140	57791	27028	70454	86966	81164	0	133200			+	6	6	6	10.4	10.4	10.4	104.62	0	18.177	74668000	15	O02668;CON__Q9TRI1;P19823	O02668;CON__Q9TRI1;P19823	Inter-alpha-trypsin inhibitor heavy chain H2	ITIH2	sp|O02668|ITIH2_PIG Inter-alpha-trypsin inhibitor heavy chain H2 OS=Sus scrofa OX=9823 GN=ITIH2 PE=2 SV=1;;sp|P19823|ITIH2_HUMAN Inter-alpha-trypsin inhibitor heavy chain H2 OS=Homo sapiens OX=9606 GN=ITIH2 PE=1 SV=2
84581000	100680000	100300000	105280000	108490000	112260000	125210000	110020000	119840000	129490000	116460000	114350000	117500000	103660000	113850000	125520000	110750000	110530000	111950000	116910000	108140000	116810000	124010000	130590000	112760000	119130000	107980000				21	21	15	40.7	40.7	32.1	84.774	0	323.31	20961000000	1087	O02705;P07900;P07900-2;Q14568;Q58FG0;Q58FG1	O02705;P07900;P07900-2	Heat shock protein HSP 90-alpha	HSP90AA1	sp|O02705|HS90A_PIG Heat shock protein HSP 90-alpha OS=Sus scrofa OX=9823 GN=HSP90AA1 PE=2 SV=3;sp|P07900|HS90A_HUMAN Heat shock protein HSP 90-alpha OS=Homo sapiens OX=9606 GN=HSP90AA1 PE=1 SV=5;sp|P07900-2|HS90A_HUMAN Isoform 2 of Heat shock protein HSP
169730	325820	297690	259300	285900	249110	302310	155340	240100	208830	359350	189540	302610	228240	273570	249630	0	349390	203730	291200	0	139150	270960	291880	277000	382470	181240				2	2	1	16.5	16.5	6.8	14.749	0	5.9341	43335000	33	O02772	O02772			sp|O02772|FABPH_PIG Fatty acid-binding protein, heart OS=Sus scrofa OX=9823 GN=FABP3 PE=2 SV=3
864300	741860	773150	788210	767190	720180	1009700	925610	602290	982950	525470	749480	647250	694290	611690	613050	523890	554550	687820	594870	906630	900230	628070	807590	630490	622080	812460				6	6	6	10.8	10.8	10.8	99.059	0	22.659	142210000	40	O02799;P52630-4;P52630	O02799			sp|O02799|STAT2_PIG Signal transducer and activator of transcription 2 OS=Sus scrofa OX=9823 GN=STAT2 PE=2 SV=1
80424	0	0	0	0	0	0	0	0	0	0	40780	0	0	0	0	0	18335	0	0	0	0	0	0	0	0	0				2	2	2	4	4	4	74.461	0	4.8214	956830	3	O11780;Q15582	O11780;Q15582	Transforming growth factor-beta-induced protein ig-h3	TGFBI	sp|O11780|BGH3_PIG Transforming growth factor-beta-induced protein ig-h3 OS=Sus scrofa OX=9823 GN=TGFBI PE=1 SV=1;sp|Q15582|BGH3_HUMAN Transforming growth factor-beta-induced protein ig-h3 OS=Homo sapiens OX=9606 GN=TGFBI PE=1 SV=1
142830	95276	103710	101590	110200	137130	87750	129730	113010	121300	118950	123540	100320	0	116420	88389	120330	121420	169070	141580	96757	68170	154890	118700	138050	108040	107290				4	2	2	13.3	6.9	6.9	45.855	0	4.9798	22184000	16	O13010;P48426;P48426-2	O13010;P48426;P48426-2	Phosphatidylinositol 5-phosphate 4-kinase type-2 alpha	PIP4K2A	sp|O13010|PI42A_PIG Phosphatidylinositol 5-phosphate 4-kinase type-2 alpha OS=Sus scrofa OX=9823 GN=PIP4K2A PE=2 SV=1;sp|P48426|PI42A_HUMAN Phosphatidylinositol 5-phosphate 4-kinase type-2 alpha OS=Homo sapiens OX=9606 GN=PIP4K2A PE=1 SV=2;sp|P48426-2|PI42
95453	94552	134310	0	79518	0	0	93530	123650	177080	112660	132220	160850	101010	128910	151580	165500	75208	169710	128450	142840	158590	102920	0	112360	127300	140740				4	4	4	4.1	4.1	4.1	218.33	0	8.4511	21041000	25	O14497-2;O14497;O14497-3;Q8NFD5-4;Q8NFD5;Q8NFD5-2;Q8NFD5-3	O14497-2;O14497;O14497-3	AT-rich interactive domain-containing protein 1A	ARID1A	sp|O14497-2|ARI1A_HUMAN Isoform 2 of AT-rich interactive domain-containing protein 1A OS=Homo sapiens OX=9606 GN=ARID1A;sp|O14497|ARI1A_HUMAN AT-rich interactive domain-containing protein 1A OS=Homo sapiens OX=9606 GN=ARID1A PE=1 SV=3;sp|O14497-3|ARI1A_HUM
0	79546	79846	124810	67067	69322	109120	68001	135830	118090	129450	78283	147350	122140	121020	95915	37075	51109	0	44949	0	46366	42456	40448	65678	82710	138020				1	1	1	1.4	1.4	1.4	76.18	0.0097742	2.5388	11363000	11	O14523;O14523-2	O14523;O14523-2	C2 domain-containing protein 2-like	C2CD2L	sp|O14523|C2C2L_HUMAN Phospholipid transfer protein C2CD2L OS=Homo sapiens OX=9606 GN=C2CD2L PE=1 SV=3;sp|O14523-2|C2C2L_HUMAN Isoform 2 of Phospholipid transfer protein C2CD2L OS=Homo sapiens OX=9606 GN=C2CD2L
637790	1097300	1188800	701400	1079000	967240	309800	849490	580590	644480	875200	280010	683090	596190	1129200	728920	979480	800190	982070	1064100	665410	783460	885150	1066200	928970	962560	547600				4	4	4	10.1	10.1	10.1	61.877	0	23.481	226140000	98	O14531	O14531	Dihydropyrimidinase-related protein 4	DPYSL4	sp|O14531|DPYL4_HUMAN Dihydropyrimidinase-related protein 4 OS=Homo sapiens OX=9606 GN=DPYSL4 PE=1 SV=2
314690	691630	421400	614790	480500	802640	597230	372870	657190	1067400	945350	818610	0	674530	0	592610	405120	954900	478990	0	575070	453700	494480	401660	0	707690	749850				3	3	3	22.5	22.5	22.5	17.135	0	4.7968	87162000	12	O14558	O14558	Heat shock protein beta-6	HSPB6	sp|O14558|HSPB6_HUMAN Heat shock protein beta-6 OS=Homo sapiens OX=9606 GN=HSPB6 PE=1 SV=2
173750	0	0	0	91064	0	17468	156700	0	147750	168490	190570	93160	112950	152180	148690	93053	0	185930	140520	203770	174310	172840	0	61041	0	95144				2	2	2	9.4	9.4	9.4	33.382	0	5.8237	19914000	21	O14562	O14562	Ubiquitin domain-containing protein UBFD1	UBFD1	sp|O14562|UBFD1_HUMAN Ubiquitin domain-containing protein UBFD1 OS=Homo sapiens OX=9606 GN=UBFD1 PE=1 SV=2
354360	326110	288720	0	317950	369290	335360	262010	334940	417640	371440	296110	501230	409230	337510	360920	407330	301970	285050	307870	251990	0	320790	520890	360040	371560	217320				3	3	3	8.1	8.1	8.1	70.789	0	13.761	58368000	43	O14576-2;O14576;O14576-4;O14576-3;O14576-5	O14576-2;O14576;O14576-4;O14576-3;O14576-5	Cytoplasmic dynein 1 intermediate chain 1	DYNC1I1	sp|O14576-2|DC1I1_HUMAN Isoform 2 of Cytoplasmic dynein 1 intermediate chain 1 OS=Homo sapiens OX=9606 GN=DYNC1I1;sp|O14576|DC1I1_HUMAN Cytoplasmic dynein 1 intermediate chain 1 OS=Homo sapiens OX=9606 GN=DYNC1I1 PE=1 SV=2;sp|O14576-4|DC1I1_HUMAN Isoform 4
217010	186720	176370	142070	177820	172350	158710	176170	210220	162170	172180	224410	129600	126510	194670	182490	195670	162780	190120	181160	134920	191800	142050	158130	158120	283760	164840				3	3	3	17.5	17.5	17.5	28.796	0	6.3686	36905000	31	O14579-2;O14579;O14579-3	O14579-2;O14579;O14579-3	Coatomer subunit epsilon	COPE	sp|O14579-2|COPE_HUMAN Isoform 2 of Coatomer subunit epsilon OS=Homo sapiens OX=9606 GN=COPE;sp|O14579|COPE_HUMAN Coatomer subunit epsilon OS=Homo sapiens OX=9606 GN=COPE PE=1 SV=3;sp|O14579-3|COPE_HUMAN Isoform 3 of Coatomer subunit epsilon OS=Homo sapien
631110	944170	1236400	1022800	1049100	998920	969770	863650	1080000	962460	855200	795290	803370	1116800	1082300	1075100	958690	896190	1012000	1151200	755810	933990	1012800	961600	1006000	1019500	813870				6	6	6	6.1	6.1	6.1	130.16	0	24.423	181640000	96	O14617;O14617-5;O14617-3;O14617-4;O14617-2	O14617;O14617-5;O14617-3;O14617-4;O14617-2	AP-3 complex subunit delta-1	AP3D1	sp|O14617|AP3D1_HUMAN AP-3 complex subunit delta-1 OS=Homo sapiens OX=9606 GN=AP3D1 PE=1 SV=1;sp|O14617-5|AP3D1_HUMAN Isoform 5 of AP-3 complex subunit delta-1 OS=Homo sapiens OX=9606 GN=AP3D1;sp|O14617-3|AP3D1_HUMAN Isoform 3 of AP-3 complex subunit delta
246440	225280	209530	81795	229590	151320	183860	212980	125760	101480	113910	0	135260	231630	270050	124480	247160	117500	157280	141560	173010	109800	156380	141440	339200	160650	136370				4	4	4	6	6	6	81.12	0	12.301	35241000	20	O14639-2;O14639-6;O14639;O14639-4;O14639-3;O14639-5	O14639-2;O14639-6;O14639;O14639-4;O14639-3;O14639-5	Actin-binding LIM protein 1	ABLIM1	sp|O14639-2|ABLM1_HUMAN Isoform 2 of Actin-binding LIM protein 1 OS=Homo sapiens OX=9606 GN=ABLIM1;sp|O14639-6|ABLM1_HUMAN Isoform 6 of Actin-binding LIM protein 1 OS=Homo sapiens OX=9606 GN=ABLIM1;sp|O14639|ABLM1_HUMAN Actin-binding LIM protein 1 OS=Homo
40157	58949	106420	85997	0	102350	0	55277	75647	52195	102560	57774	69706	78521	83889	81665	37676	69518	89564	79972	0	0	0	38846	64403	53650	64639				2	2	2	13.2	13.2	13.2	21.054	0.00082305	4.0783	9645700	7	O14683	O14683	Tumor protein p53-inducible protein 11	TP53I11	sp|O14683|P5I11_HUMAN Tumor protein p53-inducible protein 11 OS=Homo sapiens OX=9606 GN=TP53I11 PE=1 SV=2
722870	867400	1106500	643620	748480	871210	799320	550170	925640	690040	1337800	2367800	1376600	750480	1291100	3776600	1620000	2184100	1094500	1505000	453380	950850	598380	639920	1381500	1010800	1699900				3	3	3	20.8	20.8	20.8	18.624	0	93.204	221600000	55	O14735-3;O14735;O14735-2	O14735-3;O14735	CDP-diacylglycerol--inositol 3-phosphatidyltransferase	CDIPT	sp|O14735-3|CDIPT_HUMAN Isoform 3 of CDP-diacylglycerol--inositol 3-phosphatidyltransferase OS=Homo sapiens OX=9606 GN=CDIPT;sp|O14735|CDIPT_HUMAN CDP-diacylglycerol--inositol 3-phosphatidyltransferase OS=Homo sapiens OX=9606 GN=CDIPT PE=1 SV=1
311940	314170	290340	299540	234030	273970	305760	282150	0	203150	222490	198810	296200	216730	254140	356980	272990	259860	234300	226040	314100	270320	351310	295320	269950	0	353150				2	2	2	19.2	19.2	19.2	14.285	0	232.82	54048000	33	O14737;O14737-2	O14737;O14737-2	Programmed cell death protein 5	PDCD5	sp|O14737|PDCD5_HUMAN Programmed cell death protein 5 OS=Homo sapiens OX=9606 GN=PDCD5 PE=1 SV=3;sp|O14737-2|PDCD5_HUMAN Isoform 2 of Programmed cell death protein 5 OS=Homo sapiens OX=9606 GN=PDCD5
711360	419460	483280	500610	466870	384050	442390	595810	538090	566510	314320	721460	546250	377120	567780	449900	538350	334870	759580	613950	529720	555990	682750	528580	522790	344450	507600				4	4	4	10	10	10	71.319	0	9.002	85907000	38	O14744-2;O14744;O14744-3;O14744-5;O14744-4	O14744-2;O14744;O14744-3;O14744-5;O14744-4	Protein arginine N-methyltransferase 5;Protein arginine N-methyltransferase 5, N-terminally processed	PRMT5	sp|O14744-2|ANM5_HUMAN Isoform 2 of Protein arginine N-methyltransferase 5 OS=Homo sapiens OX=9606 GN=PRMT5;sp|O14744|ANM5_HUMAN Protein arginine N-methyltransferase 5 OS=Homo sapiens OX=9606 GN=PRMT5 PE=1 SV=4;sp|O14744-3|ANM5_HUMAN Isoform 3 of Protein a
0	1224800	342450	1208200	351090	189090	1451500	406170	467530	1126200	189350	0	426230	1202700	378680	1408200	472810	1288600	303490	259660	219060	1384000	426170	1462500	246520	1549900	873190				3	3	3	10.8	10.8	10.8	38.759	0	12.239	134110000	32	O14775-2;O14775;O14775-3	O14775-2;O14775;O14775-3	Guanine nucleotide-binding protein subunit beta-5	GNB5	sp|O14775-2|GNB5_HUMAN Isoform 2 of Guanine nucleotide-binding protein subunit beta-5 OS=Homo sapiens OX=9606 GN=GNB5;sp|O14775|GNB5_HUMAN Guanine nucleotide-binding protein subunit beta-5 OS=Homo sapiens OX=9606 GN=GNB5 PE=1 SV=2;sp|O14775-3|GNB5_HUMAN Is
140990	160260	167880	155470	128980	142190	192190	168160	110070	101690	128780	85503	174880	144030	142630	157680	166680	147730	144560	226630	164500	203720	153560	155060	163650	184840	155600				4	4	4	4	4	4	121.69	0	7.5862	28836000	36	O14776-2;O14776	O14776-2;O14776	Transcription elongation regulator 1	TCERG1	sp|O14776-2|TCRG1_HUMAN Isoform 2 of Transcription elongation regulator 1 OS=Homo sapiens OX=9606 GN=TCERG1;sp|O14776|TCRG1_HUMAN Transcription elongation regulator 1 OS=Homo sapiens OX=9606 GN=TCERG1 PE=1 SV=2
0	432180	463890	0	346290	647310	533410	417270	0	0	447050	0	337770	385400	467860	0	388310	372770	477540	428480	443570	343390	333690	0	340120	366360	464020				6	4	4	12.4	9.7	9.7	100.41	0	6.7654	63492000	25	O14787-2;O14787	O14787-2;O14787	Transportin-2	TNPO2	sp|O14787-2|TNPO2_HUMAN Isoform 2 of Transportin-2 OS=Homo sapiens OX=9606 GN=TNPO2;sp|O14787|TNPO2_HUMAN Transportin-2 OS=Homo sapiens OX=9606 GN=TNPO2 PE=1 SV=3
0	129210	186080	103850	37947	41863	0	127430	0	0	0	0	144440	0	143440	126920	192870	132980	23651	181010	183410	114910	169940	167080	166080	215420	135730				2	2	2	14.4	14.4	14.4	23.846	0.0026913	3.4707	20978000	7	O14807	O14807	Ras-related protein M-Ras	MRAS	sp|O14807|RASM_HUMAN Ras-related protein M-Ras OS=Homo sapiens OX=9606 GN=MRAS PE=1 SV=2
2894900	2638900	2411200	2786900	2716700	2606600	2309900	2892800	2484900	2530900	2519500	3077700	2784700	2504500	3177300	2674700	2589500	2142700	2995300	2983500	3198600	2923900	2904700	2834700	2643700	2826400	2513900				6	6	6	36.3	36.3	36.3	27.887	0	30.451	523310000	139	O14818;O14818-4;Q8TAA3-2;Q8TAA3-5;Q8TAA3;O14818-2	O14818;O14818-4;Q8TAA3-2;Q8TAA3-5;Q8TAA3;O14818-2	Proteasome subunit alpha type-7;Proteasome subunit alpha type-7-like	PSMA7;PSMA8	sp|O14818|PSA7_HUMAN Proteasome subunit alpha type-7 OS=Homo sapiens OX=9606 GN=PSMA7 PE=1 SV=1;sp|O14818-4|PSA7_HUMAN Isoform 3 of Proteasome subunit alpha type-7 OS=Homo sapiens OX=9606 GN=PSMA7;sp|Q8TAA3-2|PSMA8_HUMAN Isoform 2 of Proteasome subunit alp
243670	191830	150350	178770	198230	147110	123630	149630	45755	95194	137810	667140	0	179990	189300	184320	177990	144130	147100	229550	139590	145250	141590	162050	155220	171320	0				1	1	1	5	5	5	35.201	0.00084317	4.2805	35641000	24	O14828-2;O14828	O14828-2;O14828	Secretory carrier-associated membrane protein 3	SCAMP3	sp|O14828-2|SCAM3_HUMAN Isoform 2 of Secretory carrier-associated membrane protein 3 OS=Homo sapiens OX=9606 GN=SCAMP3;sp|O14828|SCAM3_HUMAN Secretory carrier-associated membrane protein 3 OS=Homo sapiens OX=9606 GN=SCAMP3 PE=1 SV=3
0	172790	220940	201010	241440	172580	0	133460	187330	190200	177320	0	238890	0	227880	223600	159750	146770	225380	146210	213030	150800	223200	185720	246200	219070	211030				3	3	3	9.9	9.9	9.9	37.767	0	7.1443	32385000	21	O14874-2;O14874-3;O14874	O14874-2;O14874-3;O14874	[3-methyl-2-oxobutanoate dehydrogenase [lipoamide]] kinase, mitochondrial	BCKDK	sp|O14874-2|BCKD_HUMAN Isoform 2 of [3-methyl-2-oxobutanoate dehydrogenase [lipoamide]] kinase, mitochondrial OS=Homo sapiens OX=9606 GN=BCKDK;sp|O14874-3|BCKD_HUMAN Isoform 3 of [3-methyl-2-oxobutanoate dehydrogenase [lipoamide]] kinase, mitochondrial OS=
282420	233440	290480	65149	237080	337620	269490	306860	0	0	0	129770	65768	0	205230	185560	314150	250820	386930	328630	275480	222720	327330	302690	369350	336950	42083				1	1	1	9.2	9.2	9.2	16.516	0	13.001	47837000	27	O14880	O14880	Microsomal glutathione S-transferase 3	MGST3	sp|O14880|MGST3_HUMAN Microsomal glutathione S-transferase 3 OS=Homo sapiens OX=9606 GN=MGST3 PE=1 SV=1
269920	111610	94780	106040	85262	95857	0	164520	0	165990	100150	373770	88909	97111	74244	92683	0	75874	12841	121660	0	148070	118060	105970	0	109150	136710				1	1	1	13.7	13.7	13.7	13.735	0	4.8815	17614000	15	O14907	O14907	Tax1-binding protein 3	TAX1BP3	sp|O14907|TX1B3_HUMAN Tax1-binding protein 3 OS=Homo sapiens OX=9606 GN=TAX1BP3 PE=1 SV=2
314750	334520	407080	353210	342040	357130	292660	317270	328040	517330	263750	504860	275360	482820	371120	460950	277950	235390	270160	487310	289940	361110	338830	426880	297160	488330	0				5	5	4	19.8	19.8	16.2	36.049	0	117.68	74403000	61	O14908;O14908-2	O14908;O14908-2	PDZ domain-containing protein GIPC1	GIPC1	sp|O14908|GIPC1_HUMAN PDZ domain-containing protein GIPC1 OS=Homo sapiens OX=9606 GN=GIPC1 PE=1 SV=2;sp|O14908-2|GIPC1_HUMAN Isoform 2 of PDZ domain-containing protein GIPC1 OS=Homo sapiens OX=9606 GN=GIPC1
235650	584230	539300	470770	550040	620440	507520	367600	468390	410230	470340	0	424690	627980	593520	650760	491890	575700	467940	544370	342400	288490	479070	553010	581530	576590	459200				4	4	3	28.8	28.8	20.6	25.996	0	33.561	95337000	48	O14910	O14910	Protein lin-7 homolog A	LIN7A	sp|O14910|LIN7A_HUMAN Protein lin-7 homolog A OS=Homo sapiens OX=9606 GN=LIN7A PE=1 SV=2
0	78857	0	83204	119020	98640	100170	78228	83843	100340	124380	0	101700	92957	0	145510	0	84182	58301	77553	67717	71961	0	112110	117920	109690	90421				2	2	2	26.4	26.4	26.4	14.6	0.00042827	4.4685	12653000	8	Q5SRD1-2;Q5SRD1;O14925	Q5SRD1-2;Q5SRD1;O14925	Putative mitochondrial import inner membrane translocase subunit Tim23B;Mitochondrial import inner membrane translocase subunit Tim23	TIMM23B;TIMM23	sp|Q5SRD1-2|TI23B_HUMAN Isoform 2 of Mitochondrial import inner membrane translocase subunit Tim23B OS=Homo sapiens OX=9606 GN=TIMM23B;sp|Q5SRD1|TI23B_HUMAN Mitochondrial import inner membrane translocase subunit Tim23B OS=Homo sapiens OX=9606 GN=TIMM23B P
0	297580	387720	311880	303590	280700	255500	288790	259440	277410	255660	115730	256890	237720	343690	238470	239960	269760	261520	252230	313990	270360	368040	246710	361680	256750	333410				3	3	3	6.3	6.3	6.3	55.056	0	5.7817	50532000	29	O14926;O14926-2	O14926;O14926-2	Fascin-2	FSCN2	sp|O14926|FSCN2_HUMAN Fascin-2 OS=Homo sapiens OX=9606 GN=FSCN2 PE=1 SV=1;sp|O14926-2|FSCN2_HUMAN Isoform 2 of Fascin-2 OS=Homo sapiens OX=9606 GN=FSCN2
197120	195840	229250	181470	134810	203940	164860	209000	187790	211630	132930	158170	152780	143530	287150	152420	165050	150040	110860	159210	173020	177820	162450	171540	169060	184810	183680				2	2	2	8.7	8.7	8.7	39.786	0	28.731	33706000	35	O14929-2;O14929	O14929-2;O14929	Histone acetyltransferase type B catalytic subunit	HAT1	sp|O14929-2|HAT1_HUMAN Isoform B of Histone acetyltransferase type B catalytic subunit OS=Homo sapiens OX=9606 GN=HAT1;sp|O14929|HAT1_HUMAN Histone acetyltransferase type B catalytic subunit OS=Homo sapiens OX=9606 GN=HAT1 PE=1 SV=1
462410	446620	417130	431530	349330	687650	468080	482520	398340	406760	551130	0	384290	571870	345560	475980	417310	251800	471360	427210	381670	432710	479330	490760	453950	657280	174280				9	9	9	13.6	13.6	13.6	102.16	0	17.374	82998000	44	O14936-4;O14936-6;O14936-2;O14936;O14936-3;O14936-5	O14936-4;O14936-6;O14936-2;O14936;O14936-3;O14936-5	Peripheral plasma membrane protein CASK	CASK	sp|O14936-4|CSKP_HUMAN Isoform 4 of Peripheral plasma membrane protein CASK OS=Homo sapiens OX=9606 GN=CASK;sp|O14936-6|CSKP_HUMAN Isoform 6 of Peripheral plasma membrane protein CASK OS=Homo sapiens OX=9606 GN=CASK;sp|O14936-2|CSKP_HUMAN Isoform 2 of Peri
3461100	2372700	2813300	2722100	2971900	2393400	2365700	3156000	2451300	3149700	2677900	3477900	2689000	2968400	2730500	2630000	3204600	2751900	2860300	2698500	2854900	3643500	2588300	2711000	2672900	2784800	2566900				6	6	2	45.6	45.6	12.3	19.794	0	113.14	476380000	111	P19105;O14950	P19105;O14950	Myosin regulatory light chain 12A;Myosin regulatory light chain 12B	MYL12A;MYL12B	sp|P19105|ML12A_HUMAN Myosin regulatory light chain 12A OS=Homo sapiens OX=9606 GN=MYL12A PE=1 SV=2;sp|O14950|ML12B_HUMAN Myosin regulatory light chain 12B OS=Homo sapiens OX=9606 GN=MYL12B PE=1 SV=2
0	327390	422140	476920	382220	327980	390980	346810	381490	343240	321470	396270	253510	393610	330090	333950	334700	349810	316110	378970	408100	353360	317240	320840	375570	816950	473390				3	3	3	6.7	6.7	6.7	76.375	0	22.493	55157000	28	O14964-2;O14964	O14964-2;O14964	Hepatocyte growth factor-regulated tyrosine kinase substrate	HGS	sp|O14964-2|HGS_HUMAN Isoform 2 of Hepatocyte growth factor-regulated tyrosine kinase substrate OS=Homo sapiens OX=9606 GN=HGS;sp|O14964|HGS_HUMAN Hepatocyte growth factor-regulated tyrosine kinase substrate OS=Homo sapiens OX=9606 GN=HGS PE=1 SV=1
0	0	0	0	34209	0	0	62629	0	76391	66291	59148	0	0	0	0	0	36014	0	0	0	32804	0	0	0	0	0				2	2	2	11.1	11.1	11.1	29.884	0	6.2813	2509900	10	O14972-2;O14972	O14972-2;O14972	Down syndrome critical region protein 3	DSCR3	sp|O14972-2|VP26C_HUMAN Isoform 2 of Vacuolar protein sorting-associated protein 26C OS=Homo sapiens OX=9606 GN=VPS26C;sp|O14972|VP26C_HUMAN Vacuolar protein sorting-associated protein 26C OS=Homo sapiens OX=9606 GN=VPS26C PE=1 SV=1
361230	219130	347500	228870	274160	261760	268320	349630	236590	228320	247960	420420	162960	236940	234660	214790	192110	177800	192510	205310	329560	197840	259300	177610	261340	206530	291180				6	6	6	8.8	8.8	8.8	109.1	0	15.686	50576000	25	O14974-4;O14974-3;O14974;O14974-5;O14974-2	O14974-4;O14974-3;O14974;O14974-5;O14974-2	Protein phosphatase 1 regulatory subunit 12A	PPP1R12A	sp|O14974-4|MYPT1_HUMAN Isoform 4 of Protein phosphatase 1 regulatory subunit 12A OS=Homo sapiens OX=9606 GN=PPP1R12A;sp|O14974-3|MYPT1_HUMAN Isoform 3 of Protein phosphatase 1 regulatory subunit 12A OS=Homo sapiens OX=9606 GN=PPP1R12A;sp|O14974|MYPT1_HUMA
4719100	4697800	4818200	4756500	5051700	4835800	4747900	5092500	4274700	5612800	4702600	5159100	1141600	5019200	5344500	4724500	5948800	5748200	5695000	4979000	5389100	5194000	5172600	4791100	5356100	5337500	3577600				7	7	1	38.9	38.9	7.4	27.191	0	252.28	941280000	153	O14979-3;O14979-2	O14979-3;O14979-2	Heterogeneous nuclear ribonucleoprotein D-like	HNRNPDL	sp|O14979-3|HNRDL_HUMAN Isoform 3 of Heterogeneous nuclear ribonucleoprotein D-like OS=Homo sapiens OX=9606 GN=HNRNPDL;sp|O14979-2|HNRDL_HUMAN Isoform 2 of Heterogeneous nuclear ribonucleoprotein D-like OS=Homo sapiens OX=9606 GN=HNRNPDL
5839100	6619000	6852800	6583000	6341500	7496200	6009100	6342500	6240600	6155400	6688100	6654300	5985400	6278300	6590600	6096600	6596600	7435000	6541000	7232600	6308800	6908700	5944500	5972200	6152400	5810700	7329500				25	25	25	31.5	31.5	31.5	123.38	0	171.71	1272200000	289	O14980	O14980	Exportin-1	XPO1	sp|O14980|XPO1_HUMAN Exportin-1 OS=Homo sapiens OX=9606 GN=XPO1 PE=1 SV=1
41340	33999	27975	0	0	121100	0	32830	0	0	0	50128	0	0	0	38286	0	22606	0	0	0	26907	0	0	36200	0	0				8	2	1	13.5	3.5	1.7	95.198	0	5.4094	3002100	2	O14983-3;O14983-2;O14983	O14983-3;O14983-2;O14983	Sarcoplasmic/endoplasmic reticulum calcium ATPase 1	ATP2A1	sp|O14983-3|AT2A1_HUMAN Isoform 3 of Sarcoplasmic/endoplasmic reticulum calcium ATPase 1 OS=Homo sapiens OX=9606 GN=ATP2A1;sp|O14983-2|AT2A1_HUMAN Isoform SERCA1A of Sarcoplasmic/endoplasmic reticulum calcium ATPase 1 OS=Homo sapiens OX=9606 GN=ATP2A1;sp|O
114850	198260	189520	0	179770	153960	190870	123810	0	0	82095	0	0	0	142260	153140	185130	152830	197850	202510	114790	0	122300	181850	128930	197040	163620				3	3	3	6.6	6.6	6.6	63.302	0	9.2843	25481000	21	O14994	O14994	Synapsin-3	SYN3	sp|O14994|SYN3_HUMAN Synapsin-3 OS=Homo sapiens OX=9606 GN=SYN3 PE=1 SV=2
121560	200370	239210	207170	224280	212890	177400	204680	200360	229540	241560	0	270720	210060	185990	243300	231090	186210	225340	150190	119970	69521	228520	226800	224600	199700	0				12	7	7	7.3	5.2	5.2	268.31	0	16.446	37184000	36	O15020-2;O15020	O15020-2;O15020	Spectrin beta chain, non-erythrocytic 2	SPTBN2	sp|O15020-2|SPTN2_HUMAN Isoform 2 of Spectrin beta chain, non-erythrocytic 2 OS=Homo sapiens OX=9606 GN=SPTBN2;sp|O15020|SPTN2_HUMAN Spectrin beta chain, non-erythrocytic 2 OS=Homo sapiens OX=9606 GN=SPTBN2 PE=1 SV=3
283310	165580	186010	252570	135390	221380	206930	182890	109040	205820	153040	148090	186880	130460	161700	167110	86747	181470	59825	140360	98303	169430	106150	132730	112300	130810	174540				4	4	4	2.6	2.6	2.6	205.12	0	9.5835	27851000	18	O15031	O15031	Plexin-B2	PLXNB2	sp|O15031|PLXB2_HUMAN Plexin-B2 OS=Homo sapiens OX=9606 GN=PLXNB2 PE=1 SV=3
180700	223340	228730	272500	167600	216790	269290	216600	273390	243110	253160	0	346450	304680	272080	172550	199890	214810	216330	150350	0	150850	227330	140890	220370	255150	325870				3	3	3	3.7	3.7	3.7	118.23	0	6.2283	31816000	29	O15042-2;O15042;O15042-3	O15042-2;O15042;O15042-3	U2 snRNP-associated SURP motif-containing protein	U2SURP	sp|O15042-2|SR140_HUMAN Isoform 2 of U2 snRNP-associated SURP motif-containing protein OS=Homo sapiens OX=9606 GN=U2SURP;sp|O15042|SR140_HUMAN U2 snRNP-associated SURP motif-containing protein OS=Homo sapiens OX=9606 GN=U2SURP PE=1 SV=2;sp|O15042-3|SR140_H
0	0	0	0	0	0	0	0	0	0	0	0	0	0	0	0	0	0	0	0	0	0	0	0	0	0	0	+			1	1	1	3.9	3.9	3.9	60.469	1	-2	0	1	O15049	O15049	NEDD4-binding protein 3	N4BP3	sp|O15049|N4BP3_HUMAN NEDD4-binding protein 3 OS=Homo sapiens OX=9606 GN=N4BP3 PE=1 SV=3
112480	58426	38679	0	37539	0	63124	126890	0	63501	0	106020	0	0	24933	0	59368	33536	70910	54886	121660	72162	51730	47039	45034	33070	65714				3	3	3	10.6	10.6	10.6	39.041	0	6.7966	10274000	17	O15061-3;O15061-2;O15061	O15061-3;O15061-2;O15061	Synemin	SYNM	sp|O15061-3|SYNEM_HUMAN Isoform 3 of Synemin OS=Homo sapiens OX=9606 GN=SYNM;sp|O15061-2|SYNEM_HUMAN Isoform 2 of Synemin OS=Homo sapiens OX=9606 GN=SYNM;sp|O15061|SYNEM_HUMAN Synemin OS=Homo sapiens OX=9606 GN=SYNM PE=1 SV=2
3024900	2342400	2025300	2240500	1589700	2161100	1301600	2574800	2212000	2403100	2225600	3522900	1734700	4087700	375790	1863400	1959500	2194500	2097200	3855500	1127000	2904100	1769400	1424500	1735800	2048700	2260600				9	9	9	18.8	18.8	18.8	81.099	0	102.48	401960000	92	O15075-2;O15075;O15075-3;O15075-4	O15075-2;O15075	Serine/threonine-protein kinase DCLK1	DCLK1	sp|O15075-2|DCLK1_HUMAN Isoform 1 of Serine/threonine-protein kinase DCLK1 OS=Homo sapiens OX=9606 GN=DCLK1;sp|O15075|DCLK1_HUMAN Serine/threonine-protein kinase DCLK1 OS=Homo sapiens OX=9606 GN=DCLK1 PE=1 SV=2
0	35966	77725	0	27509	0	0	35216	0	0	0	0	0	0	0	29744	0	0	0	0	0	0	0	0	0	0	0				1	1	1	14.3	14.3	14.3	15.179	0	4.6998	1707300	3	O15116	O15116	U6 snRNA-associated Sm-like protein LSm1	LSM1	sp|O15116|LSM1_HUMAN U6 snRNA-associated Sm-like protein LSm1 OS=Homo sapiens OX=9606 GN=LSM1 PE=1 SV=1
520700	71774	67517	0	52199	58336	0	157820	143200	0	0	966360	0	0	58290	55117	46342	59955	66473	128610	98629	164010	40534	0	34792	0	0				3	2	2	14.2	8.1	8.1	40.949	0	5.0826	20151000	8	O15143	O15143	Actin-related protein 2/3 complex subunit 1B	ARPC1B	sp|O15143|ARC1B_HUMAN Actin-related protein 2/3 complex subunit 1B OS=Homo sapiens OX=9606 GN=ARPC1B PE=1 SV=3
779480	1018700	616290	620280	567880	522040	565010	552540	0	484420	385590	1445700	0	392750	658710	1190700	539900	813540	771860	493650	497240	363940	506200	569080	424740	283740	440350				6	6	6	19	19	19	34.333	0	12.97	126630000	29	O15144	O15144	Actin-related protein 2/3 complex subunit 2	ARPC2	sp|O15144|ARPC2_HUMAN Actin-related protein 2/3 complex subunit 2 OS=Homo sapiens OX=9606 GN=ARPC2 PE=1 SV=1
0	0	285030	0	0	412870	0	234410	213690	0	360580	853070	581810	312240	0	343680	260890	353000	227280	0	574880	190350	225350	0	0	0	0				2	2	2	13.5	13.5	13.5	20.546	0	87.01	32562000	10	O15145	O15145	Actin-related protein 2/3 complex subunit 3	ARPC3	sp|O15145|ARPC3_HUMAN Actin-related protein 2/3 complex subunit 3 OS=Homo sapiens OX=9606 GN=ARPC3 PE=1 SV=3
254270	192310	193730	195550	196220	299210	262430	207820	170230	240050	210860	320510	297690	246650	224820	203370	194390	139610	180090	176390	247930	227930	245480	292470	256360	242170	348170				4	3	3	23.8	19.7	19.7	23.818	0	11.632	39473000	23	O15173;O15173-2	O15173;O15173-2	Membrane-associated progesterone receptor component 2	PGRMC2	sp|O15173|PGRC2_HUMAN Membrane-associated progesterone receptor component 2 OS=Homo sapiens OX=9606 GN=PGRMC2 PE=1 SV=1;sp|O15173-2|PGRC2_HUMAN Isoform 2 of Membrane-associated progesterone receptor component 2 OS=Homo sapiens OX=9606 GN=PGRMC2
167490	123140	91917	263900	54490	133330	0	401720	0	95851	208320	156240	162340	216830	268290	131330	120680	128670	313370	156480	153970	115040	581340	222990	59760	89592	164610				5	5	5	42.6	42.6	42.6	14.582	0	11.598	32722000	11	O15212	O15212	Prefoldin subunit 6	PFDN6	sp|O15212|PFD6_HUMAN Prefoldin subunit 6 OS=Homo sapiens OX=9606 GN=PFDN6 PE=1 SV=1
347050	721920	589500	218920	478100	328480	227030	55627	193030	389460	353260	435280	239510	264240	411980	491600	412800	561370	430610	387340	470170	438270	537770	55875	545300	387680	224220				1	1	1	9.5	9.5	9.5	25.704	0.0040923	3.1695	81561000	14	O15217	O15217	Glutathione S-transferase A4	GSTA4	sp|O15217|GSTA4_HUMAN Glutathione S-transferase A4 OS=Homo sapiens OX=9606 GN=GSTA4 PE=1 SV=1
149510	0	79148	77978	58158	0	59720	0	63547	93679	75293	0	80390	69228	61809	0	0	0	110200	0	0	0	0	0	0	0	0				2	2	2	5.4	5.4	5.4	67.257	0.0015649	3.6004	6364900	5	O15240	O15240	Neurosecretory protein VGF;Neuroendocrine regulatory peptide-1;Neuroendocrine regulatory peptide-2;Antimicrobial peptide VGF[554-577]	VGF	sp|O15240|VGF_HUMAN Neurosecretory protein VGF OS=Homo sapiens OX=9606 GN=VGF PE=1 SV=2
0	156610	135740	108740	143930	155080	153660	123910	125220	149810	147350	185870	109410	219890	136920	99810	129270	134270	116490	117690	147320	114050	137540	0	207750	174180	153720				1	1	1	9.2	9.2	9.2	22.958	0	7.1519	23928000	15	O15258	O15258	Protein RER1	RER1	sp|O15258|RER1_HUMAN Protein RER1 OS=Homo sapiens OX=9606 GN=RER1 PE=1 SV=1
1103900	2094800	1788700	1481500	1477900	1137000	1785000	1574900	1790500	1734400	2017300	1893100	965800	1208300	572720	1069500	1445000	1112700	1371800	1566100	1919300	1651500	1578300	0	1999400	2141300	1165600				4	4	4	31.4	31.4	31.4	17.97	0	114.11	229980000	40	O15260-2;O15260;O15260-3	O15260-2;O15260;O15260-3	Surfeit locus protein 4	SURF4	sp|O15260-2|SURF4_HUMAN Isoform 2 of Surfeit locus protein 4 OS=Homo sapiens OX=9606 GN=SURF4;sp|O15260|SURF4_HUMAN Surfeit locus protein 4 OS=Homo sapiens OX=9606 GN=SURF4 PE=1 SV=3;sp|O15260-3|SURF4_HUMAN Isoform 3 of Surfeit locus protein 4 OS=Homo sapi
338060	404240	448070	513430	414010	446200	477370	420700	567760	304670	434700	314880	309110	419270	399210	426670	413390	450500	421740	280880	360170	323600	402830	415060	389770	522180	371380				9	9	1	12.8	12.8	1.5	116.92	0	16.727	72682000	57	Q27HV0;O15294;O15294-2;O15294-4	Q27HV0;O15294;O15294-2	UDP-N-acetylglucosamine--peptide N-acetylglucosaminyltransferase 110 kDa subunit	OGT	sp|Q27HV0|OGT1_PIG UDP-N-acetylglucosamine--peptide N-acetylglucosaminyltransferase 110 kDa subunit OS=Sus scrofa OX=9823 GN=OGT PE=2 SV=1;sp|O15294|OGT1_HUMAN UDP-N-acetylglucosamine--peptide N-acetylglucosaminyltransferase 110 kDa subunit OS=Homo sapiens
0	0	58800	59096	40646	60307	52688	37579	0	50455	0	0	59933	62403	0	64978	0	55015	0	57688	0	0	49079	50959	59523	32995	36450				9	1	1	13.2	1.8	1.8	115.7	0.0040696	3.141	5874100	16	O15294-3	O15294-3	UDP-N-acetylglucosamine--peptide N-acetylglucosaminyltransferase 110 kDa subunit	OGT	sp|O15294-3|OGT1_HUMAN Isoform 1 of UDP-N-acetylglucosamine--peptide N-acetylglucosaminyltransferase 110 kDa subunit OS=Homo sapiens OX=9606 GN=OGT
193720	171890	144410	176870	179570	0	0	215810	207540	229110	134550	218770	166050	0	113730	0	137030	0	139220	202630	165130	192900	156280	151140	163440	0	208540				2	2	2	21	21	21	13.428	0.00083264	4.1624	24681000	15	O15305-2;O15305	O15305-2;O15305	Phosphomannomutase 2	PMM2	sp|O15305-2|PMM2_HUMAN Isoform 2 of Phosphomannomutase 2 OS=Homo sapiens OX=9606 GN=PMM2;sp|O15305|PMM2_HUMAN Phosphomannomutase 2 OS=Homo sapiens OX=9606 GN=PMM2 PE=1 SV=1
0	0	0	0	0	0	0	0	0	0	0	0	0	0	0	0	0	0	0	0	0	0	0	0	0	0	0				1	1	1	2.9	2.9	2.9	62.287	0.0015656	3.6026	0	3	O15344-2;O15344	O15344-2;O15344	E3 ubiquitin-protein ligase Midline-1	MID1	sp|O15344-2|TRI18_HUMAN Isoform 2 of E3 ubiquitin-protein ligase Midline-1 OS=Homo sapiens OX=9606 GN=MID1;sp|O15344|TRI18_HUMAN E3 ubiquitin-protein ligase Midline-1 OS=Homo sapiens OX=9606 GN=MID1 PE=1 SV=1
0	108490	127380	123890	77938	101860	0	80874	0	0	0	0	115240	0	117340	142280	123490	139850	23918	168210	92722	121640	146020	132330	129640	122630	0				2	2	2	5.7	5.7	5.7	67.113	0	6.2672	18350000	13	O15354	O15354	Prosaposin receptor GPR37	GPR37	sp|O15354|GPR37_HUMAN Prosaposin receptor GPR37 OS=Homo sapiens OX=9606 GN=GPR37 PE=1 SV=2
0	0	104930	0	106020	0	0	83607	0	54485	0	0	0	0	86661	91107	93836	0	91761	142910	90602	53810	79363	0	100710	0	69922				2	2	2	6.2	6.2	6.2	59.271	0.0080844	2.7679	11479000	4	O15355	O15355	Protein phosphatase 1G	PPM1G	sp|O15355|PPM1G_HUMAN Protein phosphatase 1G OS=Homo sapiens OX=9606 GN=PPM1G PE=1 SV=1
1165300	643700	760350	715080	803660	709520	731210	967290	549280	820070	853160	347520	797330	479220	954410	786070	900060	613580	754670	709640	1072800	546750	791280	610930	946420	699060	751710				7	7	7	23.8	23.8	23.8	58.14	0	22.291	156830000	73	O15371-2;O15371-3;O15371	O15371-2;O15371-3;O15371	Eukaryotic translation initiation factor 3 subunit D	EIF3D	sp|O15371-2|EIF3D_HUMAN Isoform 2 of Eukaryotic translation initiation factor 3 subunit D OS=Homo sapiens OX=9606 GN=EIF3D;sp|O15371-3|EIF3D_HUMAN Isoform 3 of Eukaryotic translation initiation factor 3 subunit D OS=Homo sapiens OX=9606 GN=EIF3D;sp|O15371|
231740	149200	163890	163410	174660	154340	176100	177040	62775	204270	215070	380030	0	0	141840	166800	169160	230730	227820	210390	199850	183800	209890	196520	172730	171560	179310				3	3	3	9.7	9.7	9.7	39.93	0	8.5927	38334000	22	O15372	O15372	Eukaryotic translation initiation factor 3 subunit H	EIF3H	sp|O15372|EIF3H_HUMAN Eukaryotic translation initiation factor 3 subunit H OS=Homo sapiens OX=9606 GN=EIF3H PE=1 SV=1
0	85667	0	0	0	0	0	0	68634	0	0	0	0	0	0	0	72867	135390	61619	0	48969	55945	66882	0	0	0	78019				1	1	1	3.5	3.5	3.5	48.847	0.005102	3.0106	5225800	4	O15379;O15379-2	O15379;O15379-2	Histone deacetylase 3	HDAC3	sp|O15379|HDAC3_HUMAN Histone deacetylase 3 OS=Homo sapiens OX=9606 GN=HDAC3 PE=1 SV=2;sp|O15379-2|HDAC3_HUMAN Isoform 2 of Histone deacetylase 3 OS=Homo sapiens OX=9606 GN=HDAC3
452340	614330	543140	441660	588460	502130	365080	328700	416940	571800	442910	293710	307920	580870	574680	522570	571020	690470	501420	653100	522890	583990	557550	579330	540590	221470	0				5	5	5	9.1	9.1	9.1	93.045	0	14.691	96571000	45	O15394;O15394-2	O15394	Neural cell adhesion molecule 2	NCAM2	sp|O15394|NCAM2_HUMAN Neural cell adhesion molecule 2 OS=Homo sapiens OX=9606 GN=NCAM2 PE=1 SV=2
0	546490	854810	605610	574300	573290	560850	677570	677060	628080	777390	1200100	509360	682650	537210	603140	855630	685980	868370	650230	600570	621920	823220	855410	668440	689600	439880				3	3	3	22.2	22.2	22.2	27.4	0	6.8676	129370000	13	O15400-2;O15400	O15400-2;O15400	Syntaxin-7	STX7	sp|O15400-2|STX7_HUMAN Isoform 2 of Syntaxin-7 OS=Homo sapiens OX=9606 GN=STX7;sp|O15400|STX7_HUMAN Syntaxin-7 OS=Homo sapiens OX=9606 GN=STX7 PE=1 SV=4
0	0	0	0	0	0	0	44028	0	0	0	0	0	0	0	0	28692	0	30504	0	0	0	0	0	0	0	0				1	1	1	1.3	1.3	1.3	144.2	0.0074231	2.8104	1003400	2	O15439-2;O15439	O15439-2;O15439	Multidrug resistance-associated protein 4	ABCC4	sp|O15439-2|MRP4_HUMAN Isoform 2 of Multidrug resistance-associated protein 4 OS=Homo sapiens OX=9606 GN=ABCC4;sp|O15439|MRP4_HUMAN Multidrug resistance-associated protein 4 OS=Homo sapiens OX=9606 GN=ABCC4 PE=1 SV=3
0	0	0	0	64156	61361	83541	0	0	0	0	0	0	0	0	103280	0	102480	0	100040	0	110900	0	0	0	0	0				2	2	2	7.4	7.4	7.4	37.207	0.0026565	3.3355	5457800	7	O15442;Q15777-2;Q15777;O15442-2	O15442;Q15777-2;Q15777;O15442-2	Metallophosphoesterase domain-containing protein 1;Metallophosphoesterase MPPED2	MPPED1;MPPED2	sp|O15442|MPPD1_HUMAN Metallophosphoesterase domain-containing protein 1 OS=Homo sapiens OX=9606 GN=MPPED1 PE=1 SV=3;sp|Q15777-2|MPPD2_HUMAN Isoform 2 of Metallophosphoesterase MPPED2 OS=Homo sapiens OX=9606 GN=MPPED2;sp|Q15777|MPPD2_HUMAN Metallophosphoes
425370	280900	238150	302670	334670	324680	200450	376760	313510	0	0	870560	0	0	309150	244870	250600	263160	302520	262420	251120	365920	231660	184710	235160	198090	0				4	4	4	31.1	31.1	31.1	16.32	0	11.422	50561000	22	O15511;O15511-2	O15511;O15511-2	Actin-related protein 2/3 complex subunit 5	ARPC5	sp|O15511|ARPC5_HUMAN Actin-related protein 2/3 complex subunit 5 OS=Homo sapiens OX=9606 GN=ARPC5 PE=1 SV=3;sp|O15511-2|ARPC5_HUMAN Isoform 2 of Actin-related protein 2/3 complex subunit 5 OS=Homo sapiens OX=9606 GN=ARPC5
0	265720	243910	389240	177820	259900	367110	486870	287720	0	360800	66612	159700	247590	252640	405800	233060	0	266760	239970	186480	205330	199050	204670	272440	0	345290				2	2	2	23.2	23.2	23.2	16.311	0.0074363	2.8168	47768000	4	O15514	O15514	DNA-directed RNA polymerase II subunit RPB4	POLR2D	sp|O15514|RPB4_HUMAN DNA-directed RNA polymerase II subunit RPB4 OS=Homo sapiens OX=9606 GN=POLR2D PE=1 SV=1
1923100	7477300	8700100	5880000	8918500	8040300	7702000	6792300	5712000	7534900	8699500	1110800	5055800	7024900	9085900	8664800	8410900	8141700	7693400	6800800	7190100	5745800	8992000	8068200	9571700	8798000	5710200				6	6	6	30.8	30.8	30.8	25.592	0	323.31	1326800000	128	O15537	O15537	Retinoschisin	RS1	sp|O15537|XLRS1_HUMAN Retinoschisin OS=Homo sapiens OX=9606 GN=RS1 PE=1 SV=2
2001200	2169100	2980600	4256000	2724400	2359400	2482600	3310600	2003800	2969900	2040000	3026600	2741500	2683800	801170	2843000	2091400	2465200	1466800	2967500	2515500	3100300	2853100	2644300	2904400	3491700	4194200				3	3	3	27.3	27.3	27.3	14.889	0	12.176	488890000	48	O15540;O15540-2	O15540;O15540-2	Fatty acid-binding protein, brain	FABP7	sp|O15540|FABP7_HUMAN Fatty acid-binding protein, brain OS=Homo sapiens OX=9606 GN=FABP7 PE=1 SV=3;sp|O15540-2|FABP7_HUMAN Isoform 2 of Fatty acid-binding protein, brain OS=Homo sapiens OX=9606 GN=FABP7
2210600	13494000	6760000	4477800	22893000	13114000	15707000	12296000	9384100	7709500	6193500	722780	4576500	10275000	7623100	9132700	18487000	17492000	14553000	11496000	21731000	15547000	18611000	13666000	19098000	25352000	11245000				4	4	4	17.5	17.5	17.5	39.026	0	254.91	2616600000	57	O18766;P08100	O18766			sp|O18766|OPSD_PIG Rhodopsin OS=Sus scrofa OX=9823 GN=RHO PE=1 SV=1
240300	461230	654120	342290	445090	686490	464420	552430	326670	392210	108860	170490	345350	328750	408910	505080	627910	386700	599470	496220	629740	701270	546130	506230	679260	464760	0				5	5	5	8.9	8.9	8.9	96.117	0	7.5289	83430000	24	O18868;Q14721	O18868			sp|O18868|KCNB1_PIG Potassium voltage-gated channel subfamily B member 1 OS=Sus scrofa OX=9823 GN=KCNB1 PE=2 SV=1
0	0	0	0	0	0	0	0	0	0	0	1160400	0	0	0	0	0	0	0	0	0	0	0	0	0	0	0				2	2	2	10.7	10.7	10.7	25.641	0	10.184	7206300	3	O19063	O19063			sp|O19063|SAMP_PIG Serum amyloid P-component OS=Sus scrofa OX=9823 GN=APCS PE=2 SV=1
1880300	2988200	3477600	3556000	3004100	4146500	5046000	3792600	4790800	4606400	4434300	773580	3366500	3838700	3028100	3595500	3537700	4082800	3170100	2976600	3072800	3818700	3338300	3392600	2723500	5417100	3200000				5	5	5	26.9	26.9	26.9	36.116	0	54.428	664420000	98	O19069;O19069-1;P53597	O19069;O19069-1			sp|O19069|SUCA_PIG Succinate--CoA ligase [ADP/GDP-forming] subunit alpha, mitochondrial OS=Sus scrofa OX=9823 GN=SUCLG1 PE=1 SV=2;sp|O19069-1|SUCA_PIG Isoform II of Succinate--CoA ligase [ADP/GDP-forming] subunit alpha, mitochondrial OS=Sus scrofa OX=9823
4300300	4172600	4340700	4490000	4547300	4822700	4243300	4906000	3201900	5514600	4108000	4554600	4429800	4640300	4059500	4519000	4093100	4158900	4008000	4484000	4704100	4414000	4561400	3416300	4298800	4617800	5385600				18	18	17	27.4	27.4	26.3	90.932	0	168.61	820780000	194	O43143;Q14562	O43143	Pre-mRNA-splicing factor ATP-dependent RNA helicase DHX15	DHX15	sp|O43143|DHX15_HUMAN Pre-mRNA-splicing factor ATP-dependent RNA helicase DHX15 OS=Homo sapiens OX=9606 GN=DHX15 PE=1 SV=2
0	101710	65461	84896	89146	105750	124310	128450	110110	98570	124790	0	87810	91287	113960	0	93716	107960	84410	108620	96150	0	131070	86307	0	0	81388				3	3	3	8.4	8.4	8.4	54.843	0	10.118	11574000	23	O43148;O43148-2	O43148;O43148-2	mRNA cap guanine-N7 methyltransferase	RNMT	sp|O43148|MCES_HUMAN mRNA cap guanine-N7 methyltransferase OS=Homo sapiens OX=9606 GN=RNMT PE=1 SV=1;sp|O43148-2|MCES_HUMAN Isoform 2 of mRNA cap guanine-N7 methyltransferase OS=Homo sapiens OX=9606 GN=RNMT
0	0	0	0	0	0	0	0	188390	0	209690	0	90038	67540	0	0	0	0	0	0	0	0	0	0	0	0	0				2	2	1	2.9	2.9	1.9	106.98	0.00083091	4.1422	5585800	4	O43150-2;O43150	O43150-2;O43150	Arf-GAP with SH3 domain, ANK repeat and PH domain-containing protein 2	ASAP2	sp|O43150-2|ASAP2_HUMAN Isoform 2 of Arf-GAP with SH3 domain, ANK repeat and PH domain-containing protein 2 OS=Homo sapiens OX=9606 GN=ASAP2;sp|O43150|ASAP2_HUMAN Arf-GAP with SH3 domain, ANK repeat and PH domain-containing protein 2 OS=Homo sapiens OX=960
236900	144560	198340	271500	238610	289900	220260	270610	260560	334590	271120	312470	229750	197630	245500	312250	242300	231090	308960	260150	246360	129810	254630	238340	246350	345840	143870				3	3	3	7.9	7.9	7.9	58.32	0	12.464	45989000	30	O43172-2;O43172	O43172-2;O43172	U4/U6 small nuclear ribonucleoprotein Prp4	PRPF4	sp|O43172-2|PRP4_HUMAN Isoform 2 of U4/U6 small nuclear ribonucleoprotein Prp4 OS=Homo sapiens OX=9606 GN=PRPF4;sp|O43172|PRP4_HUMAN U4/U6 small nuclear ribonucleoprotein Prp4 OS=Homo sapiens OX=9606 GN=PRPF4 PE=1 SV=2
844210	1857300	1738900	1080000	1807200	1616700	1462700	1361500	1508400	117580	152720	517020	1066300	1082400	1818100	1056700	1485100	1343700	1949900	1178600	1442500	966390	1876300	1453100	1896000	1871100	654150				1	1	1	8.6	8.6	8.6	20.108	0.00083717	4.2055	260710000	39	O43181	O43181	NADH dehydrogenase [ubiquinone] iron-sulfur protein 4, mitochondrial	NDUFS4	sp|O43181|NDUS4_HUMAN NADH dehydrogenase [ubiquinone] iron-sulfur protein 4, mitochondrial OS=Homo sapiens OX=9606 GN=NDUFS4 PE=1 SV=1
386530	310710	339730	270110	269630	366640	310510	329150	282250	217580	305680	502160	150760	289980	272040	233660	314770	249790	345940	282240	228250	230800	237670	280450	317860	238230	106840				4	4	4	16.1	16.1	16.1	45.004	0	6.8849	50864000	31	O43237-2;O43237	O43237-2;O43237	Cytoplasmic dynein 1 light intermediate chain 2	DYNC1LI2	sp|O43237-2|DC1L2_HUMAN Isoform 2 of Cytoplasmic dynein 1 light intermediate chain 2 OS=Homo sapiens OX=9606 GN=DYNC1LI2;sp|O43237|DC1L2_HUMAN Cytoplasmic dynein 1 light intermediate chain 2 OS=Homo sapiens OX=9606 GN=DYNC1LI2 PE=1 SV=1
2130600	2053500	2060300	1947800	1818600	2044200	1707300	2132800	1606400	2079100	1963500	2430200	1493900	2043100	1991600	2054200	1798400	1716500	1961200	1952200	2086900	1707700	1821000	1876300	1924000	1882600	1869400				7	7	7	14.4	14.4	14.4	60.977	0	53.979	401810000	125	O43242;O43242-2	O43242;O43242-2	26S proteasome non-ATPase regulatory subunit 3	PSMD3	sp|O43242|PSMD3_HUMAN 26S proteasome non-ATPase regulatory subunit 3 OS=Homo sapiens OX=9606 GN=PSMD3 PE=1 SV=2;sp|O43242-2|PSMD3_HUMAN Isoform 2 of 26S proteasome non-ATPase regulatory subunit 3 OS=Homo sapiens OX=9606 GN=PSMD3
0	84187	75364	0	124280	0	0	65879	0	30866	0	0	0	33695	0	0	77858	0	82648	53140	84252	0	90645	0	0	118150	41702				2	2	1	8.2	8.2	4.9	47.215	0.00081633	3.9905	7968600	6	O43251-6;O43251-8;O43251-9;O43251-4;O43251-5;O43251-10;O43251-2;O43251;Q9NWB1-4;Q9NWB1-5;Q9NWB1;O43251-7;Q9NWB1-2	O43251-6;O43251-8;O43251-9;O43251-4;O43251-5;O43251-10;O43251-2;O43251;Q9NWB1-4;Q9NWB1-5;Q9NWB1;O43251-7;Q9NWB1-2	RNA binding protein fox-1 homolog 2;RNA binding protein fox-1 homolog 1	RBFOX2;RBFOX1	sp|O43251-6|RFOX2_HUMAN Isoform 6 of RNA binding protein fox-1 homolog 2 OS=Homo sapiens OX=9606 GN=RBFOX2;sp|O43251-8|RFOX2_HUMAN Isoform 8 of RNA binding protein fox-1 homolog 2 OS=Homo sapiens OX=9606 GN=RBFOX2;sp|O43251-9|RFOX2_HUMAN Isoform 9 of RNA b
0	52663	81712	62612	54349	61189	63484	72669	50745	40554	50764	0	0	41917	53593	50335	61450	56475	54768	76474	84997	54368	75231	81728	53959	114790	0				3	3	3	5.7	5.7	5.7	76.806	0	7.23	11192000	14	O43264-2;O43264	O43264-2;O43264	Centromere/kinetochore protein zw10 homolog	ZW10	sp|O43264-2|ZW10_HUMAN Isoform 2 of Centromere/kinetochore protein zw10 homolog OS=Homo sapiens OX=9606 GN=ZW10;sp|O43264|ZW10_HUMAN Centromere/kinetochore protein zw10 homolog OS=Homo sapiens OX=9606 GN=ZW10 PE=1 SV=3
156200	141560	136500	150350	154420	166010	172850	182310	101170	102710	88459	114620	0	140250	131570	164740	124380	99475	231300	0	144370	140540	170410	130390	93019	163150	170440				2	2	2	4	4	4	90.254	0	5.9167	27214000	3	O43290	O43290	U4/U6.U5 tri-snRNP-associated protein 1	SART1	sp|O43290|SNUT1_HUMAN U4/U6.U5 tri-snRNP-associated protein 1 OS=Homo sapiens OX=9606 GN=SART1 PE=1 SV=1
110730	117490	98788	187710	183320	115210	111990	142670	136980	0	139780	164440	214380	115930	241160	117170	200890	113350	183890	151400	84554	91906	176840	145840	148850	188570	174340				5	5	5	5.9	5.9	5.9	121.78	0	11.195	25943000	26	O43295-2;O43295;O43295-3;Q7Z6B7-2;Q7Z6B7	O43295-2;O43295	SLIT-ROBO Rho GTPase-activating protein 3	SRGAP3	sp|O43295-2|SRGP3_HUMAN Isoform 2 of SLIT-ROBO Rho GTPase-activating protein 3 OS=Homo sapiens OX=9606 GN=SRGAP3;sp|O43295|SRGP3_HUMAN SLIT-ROBO Rho GTPase-activating protein 3 OS=Homo sapiens OX=9606 GN=SRGAP3 PE=1 SV=3
2235100	3700900	3432500	3010600	3456300	3395100	3643800	2658400	3276300	3083300	3598300	1443800	3258100	3817800	3203600	3140700	3911900	3767200	4173700	4057700	2355400	2438900	3996000	4351800	3645400	4029600	2490200				10	10	9	19.4	19.4	17.6	74.977	0	323.31	623100000	191	O43301	O43301	Heat shock 70 kDa protein 12A	HSPA12A	sp|O43301|HS12A_HUMAN Heat shock 70 kDa protein 12A OS=Homo sapiens OX=9606 GN=HSPA12A PE=1 SV=2
0	106170	90903	98769	104170	0	0	94997	117510	125440	135500	0	148070	108240	123750	0	120100	0	123030	120320	0	150310	112220	0	127840	0	125290				2	2	2	10.9	10.9	10.9	19.81	0.00082474	4.0943	14549000	3	O43324;O43324-2	O43324;O43324-2	Eukaryotic translation elongation factor 1 epsilon-1	EEF1E1	sp|O43324|MCA3_HUMAN Eukaryotic translation elongation factor 1 epsilon-1 OS=Homo sapiens OX=9606 GN=EEF1E1 PE=1 SV=1;sp|O43324-2|MCA3_HUMAN Isoform 2 of Eukaryotic translation elongation factor 1 epsilon-1 OS=Homo sapiens OX=9606 GN=EEF1E1
926290	1303000	1227300	1120900	1268600	1270300	1733300	1882400	1209100	1598400	1524000	435510	413790	1041700	1367400	1055000	1453000	1091900	1364500	1166700	1535500	1399300	1289200	1230200	1333200	1586100	703800				8	8	8	33.1	33.1	33.1	39.124	0	23.972	255800000	131	O43347	O43347	RNA-binding protein Musashi homolog 1	MSI1	sp|O43347|MSI1H_HUMAN RNA-binding protein Musashi homolog 1 OS=Homo sapiens OX=9606 GN=MSI1 PE=1 SV=1
721080	954770	761030	677550	1065200	867000	0	959460	0	512530	398140	689340	373570	394870	702180	514590	1229500	795030	1130300	892090	33522	590370	577290	663980	1097400	46489	550670				17	1	1	33.2	2.7	2.7	70.942	0.0030257	3.2932	144380000	14	O43390;O43390-3	O43390;O43390-3	Heterogeneous nuclear ribonucleoprotein R	HNRNPR	sp|O43390|HNRPR_HUMAN Heterogeneous nuclear ribonucleoprotein R OS=Homo sapiens OX=9606 GN=HNRNPR PE=1 SV=1;sp|O43390-3|HNRPR_HUMAN Isoform 3 of Heterogeneous nuclear ribonucleoprotein R OS=Homo sapiens OX=9606 GN=HNRNPR
10299000	11450000	11371000	11788000	11927000	12854000	11375000	12453000	11467000	12278000	10593000	10267000	11084000	11505000	11826000	13717000	11736000	12651000	12404000	12416000	12878000	12286000	11675000	12551000	12923000	14052000	12827000				17	17	1	33.5	33.5	3.1	71.214	0	323.31	2192400000	299	O43390-2;O43390-4	O43390-2;O43390-4	Heterogeneous nuclear ribonucleoprotein R	HNRNPR	sp|O43390-2|HNRPR_HUMAN Isoform 2 of Heterogeneous nuclear ribonucleoprotein R OS=Homo sapiens OX=9606 GN=HNRNPR;sp|O43390-4|HNRPR_HUMAN Isoform 4 of Heterogeneous nuclear ribonucleoprotein R OS=Homo sapiens OX=9606 GN=HNRNPR
66167	74533	155620	100990	94848	97368	84272	102050	99503	53815	68451	38713	131590	53559	113940	70700	84400	81596	68991	66391	23484	96093	80388	0	69677	76687	114410				3	3	3	7	7	7	77.528	0	8.7819	13951000	19	O43395	O43395	U4/U6 small nuclear ribonucleoprotein Prp3	PRPF3	sp|O43395|PRPF3_HUMAN U4/U6 small nuclear ribonucleoprotein Prp3 OS=Homo sapiens OX=9606 GN=PRPF3 PE=1 SV=2
2933100	2547600	3093200	2489400	2614600	2851600	2426400	2725700	2101900	2533200	2494100	1988300	3353000	2560300	2558100	2559500	3044400	2500000	2923400	2183400	2852900	2292700	2991900	2912700	2969800	2703000	2307500				6	6	6	30.8	30.8	30.8	32.251	0	56.763	521260000	104	O43396	O43396	Thioredoxin-like protein 1	TXNL1	sp|O43396|TXNL1_HUMAN Thioredoxin-like protein 1 OS=Homo sapiens OX=9606 GN=TXNL1 PE=1 SV=3
0	0	135100	0	96178	0	0	0	0	0	0	0	112030	0	112790	0	147210	0	161610	28988	160490	0	128840	0	117420	0	130670				2	2	2	12.9	12.9	12.9	19.901	0.0064748	2.9116	10460000	4	O43399-2;O43399-4;O43399;O43399-3;O43399-5;O43399-7;O43399-6	O43399-2;O43399-4;O43399;O43399-3;O43399-5;O43399-7;O43399-6	Tumor protein D54	TPD52L2	sp|O43399-2|TPD54_HUMAN Isoform 2 of Tumor protein D54 OS=Homo sapiens OX=9606 GN=TPD52L2;sp|O43399-4|TPD54_HUMAN Isoform 4 of Tumor protein D54 OS=Homo sapiens OX=9606 GN=TPD52L2;sp|O43399|TPD54_HUMAN Tumor protein D54 OS=Homo sapiens OX=9606 GN=TPD52L2 P
49874	0	49697	76511	0	83711	46818	79222	0	71736	128490	0	0	92425	40453	0	48881	0	79993	74794	77746	125600	77706	42187	66315	0	82210				2	2	2	3.3	3.3	3.3	102.82	0	11.51	10363000	13	O43424-2;O43424	O43424-2;O43424	Glutamate receptor ionotropic, delta-2	GRID2	sp|O43424-2|GRID2_HUMAN Isoform 2 of Glutamate receptor ionotropic, delta-2 OS=Homo sapiens OX=9606 GN=GRID2;sp|O43424|GRID2_HUMAN Glutamate receptor ionotropic, delta-2 OS=Homo sapiens OX=9606 GN=GRID2 PE=1 SV=2
704790	1129600	1298100	1104600	1208200	1216800	1464000	1061000	948900	1275000	1768600	400970	1213600	1335700	1107500	1315900	1247000	1052300	1085000	1068500	821380	1000600	1144500	1216500	1095900	1432800	1022300				13	13	13	12.5	12.5	12.5	143.25	0	53.055	218800000	111	O43426-4;O43426-2;O43426;O43426-5	O43426-4;O43426-2;O43426	Synaptojanin-1	SYNJ1	sp|O43426-4|SYNJ1_HUMAN Isoform 3 of Synaptojanin-1 OS=Homo sapiens OX=9606 GN=SYNJ1;sp|O43426-2|SYNJ1_HUMAN Isoform 2 of Synaptojanin-1 OS=Homo sapiens OX=9606 GN=SYNJ1;sp|O43426|SYNJ1_HUMAN Synaptojanin-1 OS=Homo sapiens OX=9606 GN=SYNJ1 PE=1 SV=2
159920	227770	208990	170670	201500	131410	169450	171670	209110	159870	188380	251480	213900	175730	215820	171150	214760	198210	222430	169900	214290	156000	169090	222320	227310	206760	199950				6	5	5	5.1	4.4	4.4	146.87	0	7.1278	35627000	23	O43432-4;O43432;O43432-3	O43432-4;O43432;O43432-3	Eukaryotic translation initiation factor 4 gamma 3	EIF4G3	sp|O43432-4|IF4G3_HUMAN Isoform 4 of Eukaryotic translation initiation factor 4 gamma 3 OS=Homo sapiens OX=9606 GN=EIF4G3;sp|O43432|IF4G3_HUMAN Eukaryotic translation initiation factor 4 gamma 3 OS=Homo sapiens OX=9606 GN=EIF4G3 PE=1 SV=2;sp|O43432-3|IF4G3
169130	0	145050	137990	115500	135320	120420	141590	119290	140240	108110	0	121300	113950	119150	139300	96846	112020	115020	141910	114980	162780	113020	131820	137720	131440	104880				2	2	2	19.8	19.8	19.8	19.208	0	6.1183	22489000	16	O43447	O43447	Peptidyl-prolyl cis-trans isomerase H	PPIH	sp|O43447|PPIH_HUMAN Peptidyl-prolyl cis-trans isomerase H OS=Homo sapiens OX=9606 GN=PPIH PE=1 SV=1
57091	0	0	0	0	0	0	0	0	0	0	0	0	0	0	0	0	0	0	0	0	0	0	0	0	0	0				1	1	1	0.5	0.5	0.5	209.85	0.0096386	2.646	377880	2	O43451;Q2M2H8	O43451;Q2M2H8	Maltase-glucoamylase, intestinal;Maltase;Glucoamylase;Probable maltase-glucoamylase-like protein LOC93432;Glucoamylase	MGAM	sp|O43451|MGA_HUMAN Maltase-glucoamylase, intestinal OS=Homo sapiens OX=9606 GN=MGAM PE=1 SV=5;sp|Q2M2H8|MGAL_HUMAN Probable maltase-glucoamylase 2 OS=Homo sapiens OX=9606 GN=MGAM2 PE=2 SV=3
10910000	11402000	10618000	10478000	10545000	11988000	11740000	11930000	11978000	14157000	11162000	8648600	11694000	11407000	12342000	11983000	9466500	10466000	10116000	10334000	12119000	12257000	10590000	12038000	10948000	13145000	13578000				8	6	6	13.9	11	11	83.801	0	220.9	2165100000	248	O43491-3;O43491-4;O43491;O43491-2	O43491-3;O43491-4;O43491;O43491-2	Band 4.1-like protein 2	EPB41L2	sp|O43491-3|E41L2_HUMAN Isoform 3 of Band 4.1-like protein 2 OS=Homo sapiens OX=9606 GN=EPB41L2;sp|O43491-4|E41L2_HUMAN Isoform 4 of Band 4.1-like protein 2 OS=Homo sapiens OX=9606 GN=EPB41L2;sp|O43491|E41L2_HUMAN Band 4.1-like protein 2 OS=Homo sapiens OX
507960	521590	479040	383970	384790	371470	456870	554120	511460	546700	509180	377270	388490	389050	418870	312400	524980	498300	639370	524940	504900	572040	487140	570760	571960	476540	372630				4	4	4	85.7	85.7	85.7	9.6138	0	131.49	99486000	57	Q66X52;O43504	Q66X52;O43504	Ragulator complex protein LAMTOR5	LAMTOR5	sp|Q66X52|LTOR5_PIG Ragulator complex protein LAMTOR5 OS=Sus scrofa OX=9823 GN=LAMTOR5 PE=3 SV=2;sp|O43504|LTOR5_HUMAN Ragulator complex protein LAMTOR5 OS=Homo sapiens OX=9606 GN=LAMTOR5 PE=1 SV=1
0	96389	0	94995	85804	94345	105010	79950	0	88618	102180	0	85265	58296	80928	117900	0	63917	0	90454	0	84235	126800	77314	206530	105660	109120				2	2	2	6	6	6	47.119	0.0097218	2.4994	14141000	2	O43505	O43505	Beta-1,4-glucuronyltransferase 1	B4GAT1	sp|O43505|B4GA1_HUMAN Beta-1,4-glucuronyltransferase 1 OS=Homo sapiens OX=9606 GN=B4GAT1 PE=1 SV=1
53936	82798	0	97754	0	80308	80788	0	0	201930	80420	42299	81156	186460	33508	67671	61686	64505	43346	66737	42192	50574	39848	66606	52715	58006	52137				1	1	1	4.2	4.2	4.2	48.406	0	8.1208	9924300	11	O43524-2;O43524	O43524-2;O43524	Forkhead box protein O3	FOXO3	sp|O43524-2|FOXO3_HUMAN Isoform 2 of Forkhead box protein O3 OS=Homo sapiens OX=9606 GN=FOXO3;sp|O43524|FOXO3_HUMAN Forkhead box protein O3 OS=Homo sapiens OX=9606 GN=FOXO3 PE=1 SV=1
153760	120670	120230	0	110960	123710	163350	107360	0	160210	230750	173570	93684	88747	111390	123500	79798	126400	126700	132740	103340	125780	120000	144860	117440	150910	0				3	3	3	23.2	23.2	23.2	22.092	0	5.4436	22925000	18	O43583	O43583	Density-regulated protein	DENR	sp|O43583|DENR_HUMAN Density-regulated protein OS=Homo sapiens OX=9606 GN=DENR PE=1 SV=2
91849	0	58442	0	60236	0	0	0	0	0	0	67729	0	0	93026	0	67658	0	76781	104830	71427	60315	64592	0	52011	0	0				2	2	2	2.8	2.8	2.8	109.96	0.0041168	3.2204	8079300	5	O43592	O43592	Exportin-T	XPOT	sp|O43592|XPOT_HUMAN Exportin-T OS=Homo sapiens OX=9606 GN=XPOT PE=1 SV=2
78757	126590	117450	0	142270	0	0	113370	0	0	156000	0	125740	0	162890	149080	139800	0	100940	0	107970	0	91220	17744	15485	0	0				2	2	2	5.1	5.1	5.1	51.355	0	5.4846	14118000	8	O43615	O43615	Mitochondrial import inner membrane translocase subunit TIM44	TIMM44	sp|O43615|TIM44_HUMAN Mitochondrial import inner membrane translocase subunit TIM44 OS=Homo sapiens OX=9606 GN=TIMM44 PE=1 SV=2
250320	316300	324080	261380	485580	314890	311210	336060	384790	295650	273470	159390	270040	194140	296130	200280	419550	215120	364100	308790	325090	171570	381360	352630	362340	261050	350880				2	2	2	15.7	15.7	15.7	15.005	0	6.187	57764000	47	O43617-2;O43617	O43617-2;O43617	Trafficking protein particle complex subunit 3	TRAPPC3	sp|O43617-2|TPPC3_HUMAN Isoform 2 of Trafficking protein particle complex subunit 3 OS=Homo sapiens OX=9606 GN=TRAPPC3;sp|O43617|TPPC3_HUMAN Trafficking protein particle complex subunit 3 OS=Homo sapiens OX=9606 GN=TRAPPC3 PE=1 SV=1
159960	174930	217180	223050	263180	236240	271850	234320	0	176710	0	0	165780	0	171850	223010	283490	244890	216310	244370	178490	147410	227550	285640	276370	223300	169720				3	3	3	12.5	12.5	12.5	56.289	0	14.991	42437000	31	O43660-2;O43660	O43660-2;O43660	Pleiotropic regulator 1	PLRG1	sp|O43660-2|PLRG1_HUMAN Isoform 2 of Pleiotropic regulator 1 OS=Homo sapiens OX=9606 GN=PLRG1;sp|O43660|PLRG1_HUMAN Pleiotropic regulator 1 OS=Homo sapiens OX=9606 GN=PLRG1 PE=1 SV=1
835340	1317700	988490	1070300	1124500	968460	1041600	1277500	876490	341680	975150	705560	1146100	1058700	923980	944840	1119400	852210	1139300	802560	1251100	886320	971280	1100800	1038100	1015600	1119200				2	2	2	5.6	5.6	5.6	49.692	0	6.5472	190690000	51	O43670-2;O43670;O43670-4;O43670-3	O43670-2;O43670;O43670-4;O43670-3	BUB3-interacting and GLEBS motif-containing protein ZNF207	ZNF207	sp|O43670-2|ZN207_HUMAN Isoform 2 of BUB3-interacting and GLEBS motif-containing protein ZNF207 OS=Homo sapiens OX=9606 GN=ZNF207;sp|O43670|ZN207_HUMAN BUB3-interacting and GLEBS motif-containing protein ZNF207 OS=Homo sapiens OX=9606 GN=ZNF207 PE=1 SV=1;s
1628100	1910500	1733200	1855000	1870300	1843100	1732500	1839600	1945900	1807100	1916000	1404600	1544800	1836900	1765100	2129600	1866100	2042300	1954000	1804600	1904000	1993700	1662400	1786500	1862200	2115700	1403300				8	8	8	39.1	39.1	39.1	38.792	0	61.876	374150000	130	O43681	O43681	ATPase ASNA1	ASNA1	sp|O43681|GET3_HUMAN ATPase GET3 OS=Homo sapiens OX=9606 GN=GET3 PE=1 SV=2
1675100	1768900	1871900	1890100	1835500	1845900	1729700	1656500	2131400	1353300	1610500	1499500	1598500	1756000	1635200	1633900	1365600	1487100	1407300	1975700	1117700	1654000	1745800	1603200	2023000	1951000	1944000				7	7	7	26.1	26.1	26.1	36.954	0	18.932	362550000	69	O43684-2;O43684	O43684-2;O43684	Mitotic checkpoint protein BUB3	BUB3	sp|O43684-2|BUB3_HUMAN Isoform 2 of Mitotic checkpoint protein BUB3 OS=Homo sapiens OX=9606 GN=BUB3;sp|O43684|BUB3_HUMAN Mitotic checkpoint protein BUB3 OS=Homo sapiens OX=9606 GN=BUB3 PE=1 SV=1
0	0	83169	107830	50923	102970	80126	0	64690	71826	133520	0	0	93174	92777	65936	56494	0	0	0	0	0	0	61097	48459	70953	64918				1	1	1	14.8	14.8	14.8	8.9687	0.0096253	2.633	6708400	2	O43687-2;O43687;Q9P0M2	O43687-2;O43687;Q9P0M2	A-kinase anchor protein 7 isoforms alpha and beta;A-kinase anchor protein 7 isoform gamma	AKAP7	sp|O43687-2|AKA7A_HUMAN Isoform Alpha of A-kinase anchor protein 7 isoforms alpha and beta OS=Homo sapiens OX=9606 GN=AKAP7;sp|O43687|AKA7A_HUMAN A-kinase anchor protein 7 isoforms alpha and beta OS=Homo sapiens OX=9606 GN=AKAP7 PE=1 SV=4;sp|Q9P0M2|AKA7G_H
21778000	11745000	13349000	13661000	13241000	13996000	11662000	14411000	13804000	14335000	13161000	28204000	12448000	12933000	12465000	13420000	13297000	13536000	15007000	15070000	15817000	15782000	13509000	13408000	13256000	13335000	13929000				29	29	18	43.9	43.9	29.3	104.85	0	323.31	2775600000	507	O43707;O43707-2;O43707-3	O43707;O43707-2	Alpha-actinin-4	ACTN4	sp|O43707|ACTN4_HUMAN Alpha-actinin-4 OS=Homo sapiens OX=9606 GN=ACTN4 PE=1 SV=2;sp|O43707-2|ACTN4_HUMAN Isoform ACTN4ISO of Alpha-actinin-4 OS=Homo sapiens OX=9606 GN=ACTN4
892170	1046300	1240200	1467800	873770	1453800	0	1053300	1369300	1269900	949210	1061300	1386100	1387300	1251500	1972700	926600	1472400	911440	799920	761830	877570	955530	821770	1239100	913810	1503600				2	2	2	3.6	3.6	3.6	85.852	0.00082508	4.0979	195780000	13	O43719	O43719	HIV Tat-specific factor 1	HTATSF1	sp|O43719|HTSF1_HUMAN HIV Tat-specific factor 1 OS=Homo sapiens OX=9606 GN=HTATSF1 PE=1 SV=1
641160	537070	710520	662820	612530	723230	579130	641220	476240	656040	440540	526040	693040	648540	633660	674400	638970	595960	654620	542150	713000	728790	599460	902910	695480	873740	567610				8	8	8	13	13	13	91.35	0	42.225	139780000	88	O43747;O43747-2	O43747;O43747-2	AP-1 complex subunit gamma-1	AP1G1	sp|O43747|AP1G1_HUMAN AP-1 complex subunit gamma-1 OS=Homo sapiens OX=9606 GN=AP1G1 PE=1 SV=5;sp|O43747-2|AP1G1_HUMAN Isoform 2 of AP-1 complex subunit gamma-1 OS=Homo sapiens OX=9606 GN=AP1G1
0	52892	64078	55994	0	66159	0	46520	0	60153	0	0	0	61688	57806	75839	0	117560	42745	50865	0	0	55256	56189	0	74508	0				1	1	1	4.3	4.3	4.3	29.176	0.0081129	2.7879	6869800	4	O43752	O43752	Syntaxin-6	STX6	sp|O43752|STX6_HUMAN Syntaxin-6 OS=Homo sapiens OX=9606 GN=STX6 PE=1 SV=1
48005	0	454120	562770	511380	0	594240	551660	0	286960	230440	0	461400	524380	420710	0	668290	447640	465390	557630	672910	0	564780	0	515370	543950	0				1	1	1	6.3	6.3	6.3	21.038	0.0098707	2.5823	69438000	19	O43759-2;O43759	O43759-2;O43759	Synaptogyrin-1	SYNGR1	sp|O43759-2|SNG1_HUMAN Isoform 1B of Synaptogyrin-1 OS=Homo sapiens OX=9606 GN=SYNGR1;sp|O43759|SNG1_HUMAN Synaptogyrin-1 OS=Homo sapiens OX=9606 GN=SYNGR1 PE=1 SV=2
658500	641560	637240	598580	766250	748460	606540	638150	214990	644250	680480	0	865140	502200	620160	664720	755330	638070	717100	598820	649540	544470	808280	708670	802630	135070	543190				3	3	3	11.2	11.2	11.2	34.063	0	7.5802	106980000	29	O43765	O43765	Small glutamine-rich tetratricopeptide repeat-containing protein alpha	SGTA	sp|O43765|SGTA_HUMAN Small glutamine-rich tetratricopeptide repeat-containing protein alpha OS=Homo sapiens OX=9606 GN=SGTA PE=1 SV=1
0	95363	74566	95898	140370	131580	125440	162180	93866	104400	86273	0	108180	66427	157360	84272	221760	84885	135770	88891	117110	0	0	89222	181170	120100	101180				2	2	2	10.3	10.3	10.3	32.943	0.0044101	3.0727	20624000	12	O43772	O43772	Mitochondrial carnitine/acylcarnitine carrier protein	SLC25A20	sp|O43772|MCAT_HUMAN Mitochondrial carnitine/acylcarnitine carrier protein OS=Homo sapiens OX=9606 GN=SLC25A20 PE=1 SV=1
1315500	1043500	996450	1013000	1145300	1219500	1226900	1064500	978350	1073700	974000	1499500	787620	971480	1048300	1043200	1150500	1040700	1250200	1129000	1155700	1363900	1175900	1142100	1151700	1350600	1107100				7	7	7	18.4	18.4	18.4	62.942	0	230.05	220690000	102	O43776;O43776-2	O43776	Asparagine--tRNA ligase, cytoplasmic	NARS	sp|O43776|SYNC_HUMAN Asparagine--tRNA ligase, cytoplasmic OS=Homo sapiens OX=9606 GN=NARS1 PE=1 SV=1
0	70108	73243	79099	62598	69070	97068	51617	179620	88323	106690	93207	0	107140	58285	78306	69955	51656	97364	76190	70983	70600	78438	84228	91570	96703	84412				3	3	2	4.4	4.4	2.8	124.95	0	6.7821	16173000	10	O43795-2;O43795	O43795-2;O43795	Unconventional myosin-Ib	MYO1B	sp|O43795-2|MYO1B_HUMAN Isoform 2 of Unconventional myosin-Ib OS=Homo sapiens OX=9606 GN=MYO1B;sp|O43795|MYO1B_HUMAN Unconventional myosin-Ib OS=Homo sapiens OX=9606 GN=MYO1B PE=1 SV=3
1132700	1566600	1294700	1096500	1263900	1441000	1119500	1621800	1559100	1427000	1089900	605950	1283200	1045400	1345400	1231400	1270000	1305900	1358600	1238300	1397000	1002700	1292400	1453000	1618900	1423200	1458400				3	3	3	15	15	15	26.227	0	12.461	272550000	68	O43809	O43809	Cleavage and polyadenylation specificity factor subunit 5	NUDT21	sp|O43809|CPSF5_HUMAN Cleavage and polyadenylation specificity factor subunit 5 OS=Homo sapiens OX=9606 GN=NUDT21 PE=1 SV=1
213360	210910	167390	303510	179280	181760	197450	207040	216120	279210	168660	240620	227590	190600	190280	185910	180820	183930	170260	190690	202090	177810	163350	151220	149130	255530	218210				7	7	7	13.7	13.7	13.7	86.131	0	38.548	36430000	28	O43815;O43815-2	O43815;O43815-2	Striatin	STRN	sp|O43815|STRN_HUMAN Striatin OS=Homo sapiens OX=9606 GN=STRN PE=1 SV=4;sp|O43815-2|STRN_HUMAN Isoform 2 of Striatin OS=Homo sapiens OX=9606 GN=STRN
217020	283270	296140	179140	288510	305210	336450	223000	127230	207270	254010	417750	142870	266250	189960	198710	273540	222030	266610	229720	296850	264880	280680	308090	242940	238130	193500				1	1	1	3	3	3	46.36	0	129.57	49544000	24	O43826;O43826-2	O43826;O43826-2	Glucose-6-phosphate translocase	SLC37A4	sp|O43826|G6PT1_HUMAN Glucose-6-phosphate exchanger SLC37A4 OS=Homo sapiens OX=9606 GN=SLC37A4 PE=1 SV=1;sp|O43826-2|G6PT1_HUMAN Isoform 2 of Glucose-6-phosphate exchanger SLC37A4 OS=Homo sapiens OX=9606 GN=SLC37A4
1140300	2092500	2138900	1951000	2448200	1984400	2359200	1890000	3241400	1935800	2498600	810420	2511700	2313600	1982100	2238500	2811200	2512300	2259400	1862300	2486100	1928700	2064700	2221700	1779100	2602000	3012900				7	7	6	18.4	18.4	13.5	42.183	0	160.59	372190000	91	O43837;O43837-2;O43837-3	O43837;O43837-2	Isocitrate dehydrogenase [NAD] subunit beta, mitochondrial	IDH3B	sp|O43837|IDH3B_HUMAN Isocitrate dehydrogenase [NAD] subunit beta, mitochondrial OS=Homo sapiens OX=9606 GN=IDH3B PE=1 SV=2;sp|O43837-2|IDH3B_HUMAN Isoform A of Isocitrate dehydrogenase [NAD] subunit beta, mitochondrial OS=Homo sapiens OX=9606 GN=IDH3B
50585	0	73472	0	90191	0	0	0	0	0	0	0	0	0	0	0	0	0	58671	43542	53221	0	0	0	0	0	0				2	2	2	2.1	2.1	2.1	131.7	0.0041045	3.1901	3711900	2	O43847;O43847-2	O43847;O43847-2	Nardilysin	NRD1	sp|O43847|NRDC_HUMAN Nardilysin OS=Homo sapiens OX=9606 GN=NRDC PE=1 SV=3;sp|O43847-2|NRDC_HUMAN Isoform 2 of Nardilysin OS=Homo sapiens OX=9606 GN=NRDC
10771000	4057800	4579300	1368600	4340700	6399300	1829600	6784900	2630800	1850700	4067200	16415000	1498700	3078500	4747300	4999800	3303200	3912500	4361400	4627200	4666100	4507300	4610200	3193600	3323000	3546200	2457200				11	11	11	44.8	44.8	44.8	37.106	0	112.51	821220000	106	O43852;O43852-3;O43852-6;O43852-5;O43852-10;O43852-9;O43852-2;O43852-4;O43852-13;O43852-14;O43852-11;O43852-15;O43852-8;O43852-12;O43852-7	O43852;O43852-3;O43852-6;O43852-5;O43852-10;O43852-9;O43852-2;O43852-4;O43852-13;O43852-14;O43852-11	Calumenin	CALU	sp|O43852|CALU_HUMAN Calumenin OS=Homo sapiens OX=9606 GN=CALU PE=1 SV=2;sp|O43852-3|CALU_HUMAN Isoform 3 of Calumenin OS=Homo sapiens OX=9606 GN=CALU;sp|O43852-6|CALU_HUMAN Isoform 6 of Calumenin OS=Homo sapiens OX=9606 GN=CALU;sp|O43852-5|CALU_HUMAN Isof
224060	401120	332790	315840	419030	311740	361150	436810	324610	479170	387890	429540	356620	322420	442870	429570	415600	462050	434110	368590	254550	321630	309730	279110	385970	387850	391670				9	4	4	23.8	12.6	12.6	58.951	0	16.235	72906000	35	O43865;O43865-2	O43865;O43865-2	Putative adenosylhomocysteinase 2	AHCYL1	sp|O43865|SAHH2_HUMAN S-adenosylhomocysteine hydrolase-like protein 1 OS=Homo sapiens OX=9606 GN=AHCYL1 PE=1 SV=2;sp|O43865-2|SAHH2_HUMAN Isoform 2 of S-adenosylhomocysteine hydrolase-like protein 1 OS=Homo sapiens OX=9606 GN=AHCYL1
630010	1092900	834010	788270	888490	985520	975810	975180	0	622520	0	736750	825670	760540	1083100	1026000	1035500	783450	1008500	843970	1055600	892750	920640	911170	1165400	1094600	665410				3	3	3	25.3	25.3	25.3	17.42	0	15.589	172720000	58	O43924	O43924	Retinal rod rhodopsin-sensitive cGMP 3,5-cyclic phosphodiesterase subunit delta	PDE6D	sp|O43924|PDE6D_HUMAN Retinal rod rhodopsin-sensitive cGMP 3,5-cyclic phosphodiesterase subunit delta OS=Homo sapiens OX=9606 GN=PDE6D PE=1 SV=1
2361800	0	8107.6	17551	0	7460.4	11945	0	15381	0	9422.2	1001500	0	0	11905	10704	0	6336.4	0	0	0	0	9960.2	0	0	8599	0				4	4	4	12.8	12.8	12.8	43.294	0	8.8236	21586000	6	O46409	O46409			sp|O46409|APOA4_PIG Apolipoprotein A-IV OS=Sus scrofa OX=9823 GN=APOA4 PE=2 SV=1
0	143360	212990	200590	162890	0	140100	221540	0	64747	157020	0	186540	0	134110	130140	207630	314550	143170	199670	0	150540	175410	189560	157680	0	141380				4	4	4	10.5	10.5	10.5	56.866	0	7.4975	26064000	6	O46420;Q16850;Q16850-2	O46420;Q16850;Q16850-2	Lanosterol 14-alpha demethylase	CYP51A1	sp|O46420|CP51A_PIG Lanosterol 14-alpha demethylase OS=Sus scrofa OX=9823 GN=CYP51A1 PE=2 SV=1;sp|Q16850|CP51A_HUMAN Lanosterol 14-alpha demethylase OS=Homo sapiens OX=9606 GN=CYP51A1 PE=1 SV=3;sp|Q16850-2|CP51A_HUMAN Isoform 2 of Lanosterol 14-alpha demet
397410	0	0	99781	62674	0	0	156920	0	0	0	1190100	0	0	0	0	0	0	144560	167450	0	132110	0	0	0	0	0				2	2	2	13.4	13.4	13.4	37.454	0	5.512	15638000	5	O46427	O46427			sp|O46427|CATH_PIG Pro-cathepsin H OS=Sus scrofa OX=9823 GN=CTSH PE=1 SV=1
2207200	3148900	3378800	2687100	3314400	3812900	3247700	2896400	3767800	2680700	3704000	1476900	3146200	3462300	3215500	3375600	3278000	3292800	3133800	3452700	2305700	2329900	3135800	3445600	3396900	3238100	2309600				9	9	9	39.8	39.8	39.8	35.613	0	35.11	573040000	114	O46560	O46560			sp|O46560|PDXK_PIG Pyridoxal kinase OS=Sus scrofa OX=9823 GN=PDXK PE=1 SV=1
371010	347690	339070	370100	311540	287960	564250	488890	682010	569210	444790	260360	177160	400110	388930	431800	251280	269880	360350	221270	195220	427100	322520	396980	407270	544630	530850				7	7	7	15.4	15.4	15.4	71.689	0	15.216	65240000	42	O60216;Q9H4I0-2;Q9H4I0	O60216	Double-strand-break repair protein rad21 homolog	RAD21	sp|O60216|RAD21_HUMAN Double-strand-break repair protein rad21 homolog OS=Homo sapiens OX=9606 GN=RAD21 PE=1 SV=2
51211	136860	90373	94452	117500	139900	126520	109970	81139	95541	121290	87038	101920	116080	114260	169490	94930	117320	106800	71737	89358	148930	105050	188340	94852	99228	82369				2	2	2	22.7	22.7	22.7	10.998	0.0015968	3.7605	20007000	13	O60220	O60220	Mitochondrial import inner membrane translocase subunit Tim8 A	TIMM8A	sp|O60220|TIM8A_HUMAN Mitochondrial import inner membrane translocase subunit Tim8 A OS=Homo sapiens OX=9606 GN=TIMM8A PE=1 SV=1
0	130050	87625	0	63333	108610	0	100880	0	0	0	0	0	0	99947	88201	96820	112780	88539	211800	109910	142200	74828	78954	136830	0	0				1	1	1	15.1	15.1	15.1	21.474	0.0068223	2.8936	15731000	6	O60232	O60232	Sjoegren syndrome/scleroderma autoantigen 1	SSSCA1	sp|O60232|ZNRD2_HUMAN Protein ZNRD2 OS=Homo sapiens OX=9606 GN=ZNRD2 PE=1 SV=1
0	0	0	0	0	0	0	0	0	0	0	183530	0	0	0	0	0	0	0	0	0	0	0	0	0	0	0				1	1	1	9.2	9.2	9.2	16.801	0.0074389	2.8185	995190	1	O60234	O60234	Glia maturation factor gamma	GMFG	sp|O60234|GMFG_HUMAN Glia maturation factor gamma OS=Homo sapiens OX=9606 GN=GMFG PE=1 SV=1
620290	0	0	0	597420	0	0	0	0	0	0	0	0	0	0	0	0	0	0	0	0	0	0	0	0	0	0				2	2	2	3.7	3.7	3.7	57.5	0.0097577	2.5244	12166000	2	O60237-5;O60237;O60237-6;O60237-2	O60237-5;O60237;O60237-6;O60237-2	Protein phosphatase 1 regulatory subunit 12B	PPP1R12B	sp|O60237-5|MYPT2_HUMAN Isoform 5 of Protein phosphatase 1 regulatory subunit 12B OS=Homo sapiens OX=9606 GN=PPP1R12B;sp|O60237|MYPT2_HUMAN Protein phosphatase 1 regulatory subunit 12B OS=Homo sapiens OX=9606 GN=PPP1R12B PE=1 SV=2;sp|O60237-6|MYPT2_HUMAN I
0	165960	162310	152050	181310	186580	162520	159360	0	167990	0	75764	173770	112950	182650	162820	149850	130770	156600	128530	185500	161500	165860	147960	187680	0	173250				4	3	3	16.2	11.9	11.9	35.547	0	6.4962	27477000	22	O60256-3;O60256;O60256-4;O60256-2	O60256-3;O60256;O60256-4;O60256-2	Phosphoribosyl pyrophosphate synthase-associated protein 2	PRPSAP2	sp|O60256-3|KPRB_HUMAN Isoform 3 of Phosphoribosyl pyrophosphate synthase-associated protein 2 OS=Homo sapiens OX=9606 GN=PRPSAP2;sp|O60256|KPRB_HUMAN Phosphoribosyl pyrophosphate synthase-associated protein 2 OS=Homo sapiens OX=9606 GN=PRPSAP2 PE=1 SV=1;s
644710	749590	730270	877130	697120	794290	760430	700100	699420	986330	634990	699880	914320	761590	779870	643910	583940	683320	450290	559540	698900	966060	707300	810360	642640	788480	753670				11	11	7	11.7	11.7	8.6	121.9	0	280.89	136360000	71	O60264	O60264	SWI/SNF-related matrix-associated actin-dependent regulator of chromatin subfamily A member 5	SMARCA5	sp|O60264|SMCA5_HUMAN SWI/SNF-related matrix-associated actin-dependent regulator of chromatin subfamily A member 5 OS=Homo sapiens OX=9606 GN=SMARCA5 PE=1 SV=1
400470	609680	805710	619160	568190	592170	597760	300370	528910	619720	776210	195700	769050	942730	707790	747230	628160	659680	744550	621560	377270	314650	596370	574360	709350	681130	520510				2	2	2	6.5	6.5	6.5	45.537	0	94.957	109330000	31	O60268-3;O60268;O60268-2	O60268-3;O60268;O60268-2	Uncharacterized protein KIAA0513	KIAA0513	sp|O60268-3|K0513_HUMAN Isoform 3 of Uncharacterized protein KIAA0513 OS=Homo sapiens OX=9606 GN=KIAA0513;sp|O60268|K0513_HUMAN Uncharacterized protein KIAA0513 OS=Homo sapiens OX=9606 GN=KIAA0513 PE=1 SV=1;sp|O60268-2|K0513_HUMAN Isoform 2 of Uncharacteri
440670	610870	659330	642130	517710	824480	643810	625330	720710	713670	216360	484130	509050	358670	547750	587750	512190	592530	632040	560520	583770	1001400	583950	571800	595440	678630	688040				10	10	8	10.4	10.4	9	144.68	0	187.84	116050000	91	O60271-4;O60271-2;O60271;O60271-5;O60271-3;O60271-9	O60271-4;O60271-2;O60271;O60271-5;O60271-3;O60271-9	C-Jun-amino-terminal kinase-interacting protein 4	SPAG9	sp|O60271-4|JIP4_HUMAN Isoform 4 of C-Jun-amino-terminal kinase-interacting protein 4 OS=Homo sapiens OX=9606 GN=SPAG9;sp|O60271-2|JIP4_HUMAN Isoform 2 of C-Jun-amino-terminal kinase-interacting protein 4 OS=Homo sapiens OX=9606 GN=SPAG9;sp|O60271|JIP4_HUM
2392300	2383500	2048400	1935100	2459600	2409800	2402100	1833200	1453000	2562600	2303500	2652200	2295700	2314200	2439100	2517700	2748300	2334800	2737100	2324300	1894300	1756000	2415600	2201500	2567100	1425000	2123700				18	18	14	26.4	26.4	20.2	109.49	0	181.46	426540000	149	O60282;O60282-2;Q12840	O60282;O60282-2	Kinesin heavy chain isoform 5C	KIF5C	sp|O60282|KIF5C_HUMAN Kinesin heavy chain isoform 5C OS=Homo sapiens OX=9606 GN=KIF5C PE=1 SV=1;sp|O60282-2|KIF5C_HUMAN Isoform 2 of Kinesin heavy chain isoform 5C OS=Homo sapiens OX=9606 GN=KIF5C
314880	961860	947630	946460	995940	1140200	796810	659880	272400	1181600	816820	457440	748240	820780	1024400	1130000	1034200	966810	1040400	1059200	845490	622120	935340	1034500	972300	1416900	854700				11	11	11	16.3	16.3	16.3	107.57	0	34.782	170350000	81	O60313-13;O60313;O60313-9;O60313-11;O60313-2;O60313-10	O60313-13;O60313;O60313-9;O60313-11;O60313-2;O60313-10	Dynamin-like 120 kDa protein, mitochondrial;Dynamin-like 120 kDa protein, form S1	OPA1	sp|O60313-13|OPA1_HUMAN Isoform 7 of Dynamin-like 120 kDa protein, mitochondrial OS=Homo sapiens OX=9606 GN=OPA1;sp|O60313|OPA1_HUMAN Dynamin-like 120 kDa protein, mitochondrial OS=Homo sapiens OX=9606 GN=OPA1 PE=1 SV=3;sp|O60313-9|OPA1_HUMAN Isoform 3 of
0	60643	92905	103210	81202	69031	80639	75264	0	0	88345	0	0	71498	0	60643	0	59234	0	56184	71722	38913	0	57813	0	71998	0				1	1	1	2.5	2.5	2.5	70.213	0.0080986	2.7832	7957100	13	O60331-4;O60331;O60331-2;O60331-3	O60331-4;O60331;O60331-2;O60331-3	Phosphatidylinositol 4-phosphate 5-kinase type-1 gamma	PIP5K1C	sp|O60331-4|PI51C_HUMAN Isoform 4 of Phosphatidylinositol 4-phosphate 5-kinase type-1 gamma OS=Homo sapiens OX=9606 GN=PIP5K1C;sp|O60331|PI51C_HUMAN Phosphatidylinositol 4-phosphate 5-kinase type-1 gamma OS=Homo sapiens OX=9606 GN=PIP5K1C PE=1 SV=2;sp|O603
0	117760	141570	111970	135640	125820	118280	140670	182520	119460	94816	0	219930	96745	112200	0	0	0	0	0	0	118970	114040	150050	0	209010	123210				2	2	2	1.6	1.6	1.6	199.26	0	4.6912	13931000	22	O60333-2;O60333;O60333-4	O60333-2;O60333;O60333-4	Kinesin-like protein KIF1B	KIF1B	sp|O60333-2|KIF1B_HUMAN Isoform 2 of Kinesin-like protein KIF1B OS=Homo sapiens OX=9606 GN=KIF1B;sp|O60333|KIF1B_HUMAN Kinesin-like protein KIF1B OS=Homo sapiens OX=9606 GN=KIF1B PE=1 SV=5;sp|O60333-4|KIF1B_HUMAN Isoform 4 of Kinesin-like protein KIF1B OS=
113530	69874	62520	0	75980	87356	0	119560	0	121110	0	0	0	0	92002	104240	89778	85379	71514	125410	127220	116790	94742	92983	88881	0	0				3	3	3	8.1	8.1	8.1	92.902	0	6.1613	15465000	7	O60341;O60341-2	O60341;O60341-2	Lysine-specific histone demethylase 1A	KDM1A	sp|O60341|KDM1A_HUMAN Lysine-specific histone demethylase 1A OS=Homo sapiens OX=9606 GN=KDM1A PE=1 SV=2;sp|O60341-2|KDM1A_HUMAN Isoform 2 of Lysine-specific histone demethylase 1A OS=Homo sapiens OX=9606 GN=KDM1A
44404	33161	42617	0	55364	0	0	38744	0	0	0	0	0	0	0	0	54037	0	68646	0	61655	49315	82031	0	82176	0	0				2	2	2	4	4	4	54.554	0.0099349	2.6112	5746600	4	O60443	O60443	Non-syndromic hearing impairment protein 5	DFNA5	sp|O60443|GSDME_HUMAN Gasdermin-E OS=Homo sapiens OX=9606 GN=GSDME PE=1 SV=2
332390	0	431770	0	398430	428390	0	387390	464080	329400	372870	272000	353860	231590	321370	384950	337670	0	307170	336650	325670	175290	369550	0	325650	360330	0				1	1	1	3.2	3.2	3.2	55.67	0.0098976	2.5962	65481000	13	O60477-3;O60477	O60477-3;O60477	BMP/retinoic acid-inducible neural-specific protein 1	BRINP1	sp|O60477-3|BRNP1_HUMAN Isoform 3 of BMP/retinoic acid-inducible neural-specific protein 1 OS=Homo sapiens OX=9606 GN=BRINP1;sp|O60477|BRNP1_HUMAN BMP/retinoic acid-inducible neural-specific protein 1 OS=Homo sapiens OX=9606 GN=BRINP1 PE=1 SV=2
531740	464140	475480	382970	442550	459540	427160	405420	464460	464350	408980	785380	355300	430270	424250	453370	494550	344400	629060	448340	509160	364820	354170	403430	501520	433680	453100				5	3	3	43.8	34	34	18.762	0	11.198	90879000	36	O60493;O60493-3;O60493-2;O60493-4	O60493;O60493-3;O60493-2;O60493-4	Sorting nexin-3	SNX3	sp|O60493|SNX3_HUMAN Sorting nexin-3 OS=Homo sapiens OX=9606 GN=SNX3 PE=1 SV=3;sp|O60493-3|SNX3_HUMAN Isoform 3 of Sorting nexin-3 OS=Homo sapiens OX=9606 GN=SNX3;sp|O60493-2|SNX3_HUMAN Isoform 2 of Sorting nexin-3 OS=Homo sapiens OX=9606 GN=SNX3;sp|O60493
300680	260990	335670	246400	215590	273710	260840	353690	0	276900	331640	287320	0	0	215220	258200	265110	390830	223180	285160	247170	271660	356950	278040	269630	250840	0				7	7	7	11.8	11.8	11.8	102.91	0	14.81	55704000	16	O60502;O60502-4;O60502-2;O60502-3	O60502;O60502-4;O60502-2	Protein O-GlcNAcase	MGEA5	sp|O60502|OGA_HUMAN Protein O-GlcNAcase OS=Homo sapiens OX=9606 GN=OGA PE=1 SV=2;sp|O60502-4|OGA_HUMAN Isoform 4 of Protein O-GlcNAcase OS=Homo sapiens OX=9606 GN=OGA;sp|O60502-2|OGA_HUMAN Isoform 2 of Protein O-GlcNAcase OS=Homo sapiens OX=9606 GN=OGA
3549900	3511200	3200500	3952600	3758400	4261100	3654600	3970000	993060	2728800	4503900	5060500	2211700	6180900	3081700	3231600	3879500	3337900	4377800	3728700	3371100	3612500	2836600	3414600	3640200	4343500	4906000				14	9	1	30.7	23	2.6	69.602	0	323.31	718660000	125	O60506;O60506-2	O60506;O60506-2	Heterogeneous nuclear ribonucleoprotein Q	SYNCRIP	sp|O60506|HNRPQ_HUMAN Heterogeneous nuclear ribonucleoprotein Q OS=Homo sapiens OX=9606 GN=SYNCRIP PE=1 SV=2;sp|O60506-2|HNRPQ_HUMAN Isoform 2 of Heterogeneous nuclear ribonucleoprotein Q OS=Homo sapiens OX=9606 GN=SYNCRIP
0	0	83476	0	0	0	42200	0	0	40818	20550	89423	0	0	88116	0	0	0	53507	56690	0	0	44202	0	0	88531	0				1	1	1	1.2	1.2	1.2	118.02	0.0041183	3.2209	4384000	5	O60524-4;O60524-5;O60524-3;O60524	O60524-4;O60524-5;O60524-3;O60524	Nuclear export mediator factor NEMF	NEMF	sp|O60524-4|NEMF_HUMAN Isoform 4 of Nuclear export mediator factor NEMF OS=Homo sapiens OX=9606 GN=NEMF;sp|O60524-5|NEMF_HUMAN Isoform 5 of Nuclear export mediator factor NEMF OS=Homo sapiens OX=9606 GN=NEMF;sp|O60524-3|NEMF_HUMAN Isoform 3 of Nuclear expo
5333500	9180900	10434000	9993200	10124000	8591800	10574000	7109300	8758700	8749600	11355000	4576600	13621000	11236000	8828800	13750000	10373000	11934000	8641300	10454000	7623600	9875700	8874600	12430000	10164000	11686000	13491000				10	10	8	16.4	16.4	14.1	89.655	0	297.64	1771100000	137	O60641-4;O60641;O60641-3;O60641-2	O60641-4;O60641;O60641-3	Clathrin coat assembly protein AP180	SNAP91	sp|O60641-4|AP180_HUMAN Isoform 4 of Clathrin coat assembly protein AP180 OS=Homo sapiens OX=9606 GN=SNAP91;sp|O60641|AP180_HUMAN Clathrin coat assembly protein AP180 OS=Homo sapiens OX=9606 GN=SNAP91 PE=1 SV=2;sp|O60641-3|AP180_HUMAN Isoform 3 of Clathrin
252390	242560	238980	220570	244990	186030	236130	264390	242200	209210	299450	249010	294010	286590	263600	330580	231930	334610	175150	268180	253410	236970	260570	370810	288500	233280	232890				4	2	2	11	5.6	5.6	60.029	0	9.7015	46316000	38	O60684;O15131	O60684;O15131	Importin subunit alpha-7;Importin subunit alpha-6	KPNA6;KPNA5	sp|O60684|IMA7_HUMAN Importin subunit alpha-7 OS=Homo sapiens OX=9606 GN=KPNA6 PE=1 SV=1;sp|O15131|IMA6_HUMAN Importin subunit alpha-6 OS=Homo sapiens OX=9606 GN=KPNA5 PE=1 SV=2
623750	264670	341160	410830	311670	313090	311630	412400	316640	597420	263300	646630	252590	305550	330690	312350	363630	360590	401260	330980	354880	500290	325650	293770	301300	582300	268150				6	6	6	11.8	11.8	11.8	90.283	0	17.648	79155000	44	O60716-24;O60716-23;O60716-21;O60716-19;O60716-22;O60716-20;O60716-16;O60716-18;O60716-15;O60716-17;O60716-13;O60716-11;O60716-14;O60716-12;O60716-10;O60716-8;O60716-9;O60716-7;O60716-5;O60716-3;O60716-6;O60716-4;O60716-2;O60716;O60716-32;O60716-31;O60716-29;O60716-27;O60716-30;O60716-28;O60716-26;O60716-25	O60716-24;O60716-23;O60716-21;O60716-19;O60716-22;O60716-20;O60716-16;O60716-18;O60716-15;O60716-17;O60716-13;O60716-11;O60716-14;O60716-12;O60716-10;O60716-8;O60716-9;O60716-7;O60716-5;O60716-3;O60716-6;O60716-4;O60716-2;O60716;O60716-32;O60716-31;O60716-29;O60716-27;O60716-30;O60716-28;O60716-26;O60716-25	Catenin delta-1	CTNND1	sp|O60716-24|CTND1_HUMAN Isoform 3 of Catenin delta-1 OS=Homo sapiens OX=9606 GN=CTNND1;sp|O60716-23|CTND1_HUMAN Isoform 3C of Catenin delta-1 OS=Homo sapiens OX=9606 GN=CTNND1;sp|O60716-21|CTND1_HUMAN Isoform 3A of Catenin delta-1 OS=Homo sapiens OX=9606
231590	146260	233360	221570	257390	233450	297270	292240	340690	285550	261640	181660	248890	269570	220170	252660	0	223060	0	211230	148670	239440	220770	283120	249470	291520	252020				4	4	3	6.3	6.3	4.9	98.795	0	9.0115	33723000	24	O60741;Q9UL51	O60741	Potassium/sodium hyperpolarization-activated cyclic nucleotide-gated channel 1	HCN1	sp|O60741|HCN1_HUMAN Potassium/sodium hyperpolarization-activated cyclic nucleotide-gated channel 1 OS=Homo sapiens OX=9606 GN=HCN1 PE=1 SV=3
688970	395070	442040	338160	316710	450390	285030	633990	330210	394920	407480	745060	314420	398010	363120	541250	493470	441110	407360	462600	367360	356520	355590	383760	386210	262760	362100				7	5	5	20.6	15.4	15.4	46.097	0	42.417	80105000	59	O60749-2;O60749	O60749-2;O60749	Sorting nexin-2	SNX2	sp|O60749-2|SNX2_HUMAN Isoform 2 of Sorting nexin-2 OS=Homo sapiens OX=9606 GN=SNX2;sp|O60749|SNX2_HUMAN Sorting nexin-2 OS=Homo sapiens OX=9606 GN=SNX2 PE=1 SV=2
723790	827600	812700	795950	877060	746650	722170	862040	909390	875930	860700	796390	982950	755910	743440	780650	773520	697260	765130	779220	687920	771540	745490	653630	606780	818900	542840				8	8	8	12.4	12.4	12.4	107.89	0	29.215	155310000	115	O60763;O60763-2	O60763;O60763-2	General vesicular transport factor p115	USO1	sp|O60763|USO1_HUMAN General vesicular transport factor p115 OS=Homo sapiens OX=9606 GN=USO1 PE=1 SV=2;sp|O60763-2|USO1_HUMAN Isoform 2 of General vesicular transport factor p115 OS=Homo sapiens OX=9606 GN=USO1
289870	274370	248000	225180	204660	260210	282530	274230	279020	281210	231980	116750	202180	282550	195720	230390	311010	305610	300530	320560	248540	187440	205600	277550	308500	225510	245880				3	3	3	9.1	9.1	9.1	50.268	0	10.177	49815000	31	O60784-4;O60784;O60784-2;O60784-3	O60784-4;O60784;O60784-2;O60784-3	Target of Myb protein 1	TOM1	sp|O60784-4|TOM1_HUMAN Isoform 4 of Target of Myb protein 1 OS=Homo sapiens OX=9606 GN=TOM1;sp|O60784|TOM1_HUMAN Target of Myb protein 1 OS=Homo sapiens OX=9606 GN=TOM1 PE=1 SV=2;sp|O60784-2|TOM1_HUMAN Isoform 2 of Target of Myb protein 1 OS=Homo sapiens O
0	4245400	3881600	10329000	7171500	4899700	5635100	7298500	4178700	3415000	2515800	5880700	7310000	7404200	4095600	4806200	7491600	6761900	6551600	5990900	10130000	9834100	8717300	8518800	5818700	7528600	6567100	+			4	1	1	32.5	7.1	7.1	13.952	1	-2	1214200000	17	Q99880;Q99879;Q99877;Q93079;Q5QNW6;P62807;P58876;P57053;O60814;Q5QNW6-2;A0A2R8Y619;Q96A08	Q99880;Q99879;Q99877;Q93079;Q5QNW6;P62807;P58876;P57053;O60814;Q5QNW6-2;A0A2R8Y619;Q96A08	Histone H2B type 1-L;Histone H2B type 1-M;Histone H2B type 1-N;Histone H2B type 1-H;Histone H2B type 2-F;Histone H2B type 1-C/E/F/G/I;Histone H2B type 1-D;Histone H2B type F-S;Histone H2B type 1-K;Histone H2B type 1-A	HIST1H2BL;HIST1H2BM;HIST1H2BN;HIST1H2BH;HIST2H2BF;HIST1H2BC;HIST1H2BD;H2BFS;HIST1H2BK;HIST1H2BA	sp|Q99880|H2B1L_HUMAN Histone H2B type 1-L OS=Homo sapiens OX=9606 GN=H2BC13 PE=1 SV=3;sp|Q99879|H2B1M_HUMAN Histone H2B type 1-M OS=Homo sapiens OX=9606 GN=H2BC14 PE=1 SV=3;sp|Q99877|H2B1N_HUMAN Histone H2B type 1-N OS=Homo sapiens OX=9606 GN=H2BC15 PE=1
144150	174960	190290	235260	221930	172060	171040	160550	219210	379490	0	171990	185080	0	191850	171890	144920	135980	143790	174300	160060	155370	176350	268900	144280	277100	0				3	3	3	9.1	9.1	9.1	70.755	0	13.188	37563000	24	O60826	O60826	Coiled-coil domain-containing protein 22	CCDC22	sp|O60826|CCD22_HUMAN Coiled-coil domain-containing protein 22 OS=Homo sapiens OX=9606 GN=CCDC22 PE=1 SV=1
0	276840	159650	121760	182640	289410	205600	259920	211110	121310	235870	0	140450	197890	181770	310640	233460	214470	227480	207010	198260	248010	215540	278720	225580	224150	204450				2	2	2	26.7	26.7	26.7	18.706	0	12.923	38579000	17	O60828-5;O60828-4;O60828-2;O60828;O60828-10;O60828-9;O60828-8;O60828-7;O60828-6;O60828-3	O60828-5;O60828-4;O60828-2;O60828;O60828-10;O60828-9;O60828-8;O60828-7;O60828-6;O60828-3	Polyglutamine-binding protein 1	PQBP1	sp|O60828-5|PQBP1_HUMAN Isoform 5 of Polyglutamine-binding protein 1 OS=Homo sapiens OX=9606 GN=PQBP1;sp|O60828-4|PQBP1_HUMAN Isoform 4 of Polyglutamine-binding protein 1 OS=Homo sapiens OX=9606 GN=PQBP1;sp|O60828-2|PQBP1_HUMAN Isoform 2 of Polyglutamine-b
1629700	2242500	1823400	2227500	1942900	2099600	1815100	1847700	2019100	2364400	1378900	2545900	3137900	3825300	1990000	1709700	1537800	1719200	1919700	1348600	1883800	1429800	1887200	2479400	1921800	2459600	2460400				2	2	2	16.3	16.3	16.3	19.258	0	125.32	358370000	52	O60831	O60831	PRA1 family protein 2	PRAF2	sp|O60831|PRAF2_HUMAN PRA1 family protein 2 OS=Homo sapiens OX=9606 GN=PRAF2 PE=1 SV=1
140070	111340	0	89700	0	0	58421	12253	67009	40341	0	465320	47559	0	122470	31936	143570	35345	71671	66551	31023	955400	42710	520120	149290	80568	63834				2	2	2	6.7	6.7	6.7	47.602	0	4.5979	23426000	4	O60832-2;O60832	O60832-2;O60832	H/ACA ribonucleoprotein complex subunit 4	DKC1	sp|O60832-2|DKC1_HUMAN Isoform 3 of H/ACA ribonucleoprotein complex subunit DKC1 OS=Homo sapiens OX=9606 GN=DKC1;sp|O60832|DKC1_HUMAN H/ACA ribonucleoprotein complex subunit DKC1 OS=Homo sapiens OX=9606 GN=DKC1 PE=1 SV=3
320770	187800	197700	138140	164120	211780	177640	172460	315880	270390	0	331900	241130	391870	144910	196210	152290	196880	202910	227520	176230	206650	168810	221010	183540	0	172800				3	3	3	4.1	4.1	4.1	138.83	0	10.731	38308000	33	O60841	O60841	Eukaryotic translation initiation factor 5B	EIF5B	sp|O60841|IF2P_HUMAN Eukaryotic translation initiation factor 5B OS=Homo sapiens OX=9606 GN=EIF5B PE=1 SV=4
0	90137	0	0	0	113950	0	92187	0	0	0	102180	0	0	0	112670	0	97021	0	114390	0	154430	84361	0	139410	122550	0				2	2	2	8.9	8.9	8.9	39.205	0.0090656	2.7175	10519000	6	O60861-2;O60861-1;O60861-4;O60861	O60861-2;O60861-1;O60861-4;O60861	Growth arrest-specific protein 7	GAS7	sp|O60861-2|GAS7_HUMAN Isoform 2 of Growth arrest-specific protein 7 OS=Homo sapiens OX=9606 GN=GAS7;sp|O60861-1|GAS7_HUMAN Isoform 1 of Growth arrest-specific protein 7 OS=Homo sapiens OX=9606 GN=GAS7;sp|O60861-4|GAS7_HUMAN Isoform 4 of Growth arrest-spec
921150	961040	820310	776290	842240	960450	792680	1046400	675760	798690	822100	939170	762590	815860	816130	977460	895620	956030	1024900	910470	1087800	892760	1262600	750740	969410	1004800	319580				2	2	2	19.4	19.4	19.4	15.48	0	6.1838	200410000	52	O60869-2;O60869-3;O60869	O60869-2;O60869-3;O60869	Endothelial differentiation-related factor 1	EDF1	sp|O60869-2|EDF1_HUMAN Isoform 2 of Endothelial differentiation-related factor 1 OS=Homo sapiens OX=9606 GN=EDF1;sp|O60869-3|EDF1_HUMAN Isoform 3 of Endothelial differentiation-related factor 1 OS=Homo sapiens OX=9606 GN=EDF1;sp|O60869|EDF1_HUMAN Endotheli
1370200	1434800	1440600	1374700	1552800	1574300	1549000	1539800	785470	1505700	1537200	1213000	1330000	1722000	1615900	1569600	1261800	1410500	964840	1548100	1401800	1235800	1488200	1620100	1408500	1439100	1238100				6	6	6	26.2	26.2	26.2	45.745	0	94.153	317080000	116	O60884	O60884	DnaJ homolog subfamily A member 2	DNAJA2	sp|O60884|DNJA2_HUMAN DnaJ homolog subfamily A member 2 OS=Homo sapiens OX=9606 GN=DNAJA2 PE=1 SV=1
0	0	0	0	64580	0	0	69195	0	0	188490	70321	0	0	105200	73335	83788	80054	85660	85231	171420	55997	100820	72114	0	55023	49608				1	1	1	9.1	9.1	9.1	22.629	0.0026718	3.3815	11612000	9	O60936;O60936-1;O60936-3	O60936;O60936-1;O60936-3	Nucleolar protein 3	NOL3	sp|O60936|NOL3_HUMAN Nucleolar protein 3 OS=Homo sapiens OX=9606 GN=NOL3 PE=1 SV=2;sp|O60936-1|NOL3_HUMAN Isoform 1 of Nucleolar protein 3 OS=Homo sapiens OX=9606 GN=NOL3;sp|O60936-3|NOL3_HUMAN Isoform 3 of Nucleolar protein 3 OS=Homo sapiens OX=9606 GN=NO
1872000	1398100	1042500	1167500	1014000	1207900	1118400	1399400	810480	1081400	1116900	841660	1043500	1331700	1017100	1585300	1051900	1051200	1132700	1350400	1177900	1497200	984960	1037100	904050	1028800	1164200				1	1	1	8.9	8.9	8.9	13.79	0	12.801	222060000	26	O62680	O62680			sp|O62680|CD59_PIG CD59 glycoprotein OS=Sus scrofa OX=9823 GN=CD59 PE=1 SV=1
322000	320380	317830	314400	351600	291900	286120	246170	236910	325210	243300	604870	335920	178310	353770	209200	421810	286040	384130	333520	328160	226830	287140	273270	351950	218720	209070				4	4	4	9.5	9.5	9.5	53.962	0	17.817	55391000	44	O62787	O62787			sp|O62787|GTR3_PIG Solute carrier family 2, facilitated glucose transporter member 3 OS=Sus scrofa OX=9823 GN=SLC2A3 PE=2 SV=2
2007300	204730	330480	701420	203140	122360	1169300	856240	644410	391250	395440	13401000	1466300	0	90032	491980	485870	1126200	744810	1837000	268290	327900	302290	853840	259030	189940	647590				6	6	4	16.5	16.5	10.1	59.771	0	27.377	190830000	35	O62839	O62839			sp|O62839|CATA_PIG Catalase OS=Sus scrofa OX=9823 GN=CAT PE=1 SV=4
68758	75092	0	59408	0	72902	84494	73821	99844	88874	95324	59822	102420	81719	88772	89011	65234	63541	0	58201	77826	73600	74868	57345	65214	122070	81528				2	2	2	4.2	4.2	4.2	78.159	0	4.7539	12057000	11	O75027-3;O75027;O75027-2	O75027-3;O75027;O75027-2	ATP-binding cassette sub-family B member 7, mitochondrial	ABCB7	sp|O75027-3|ABCB7_HUMAN Isoform 3 of ATP-binding cassette sub-family B member 7, mitochondrial OS=Homo sapiens OX=9606 GN=ABCB7;sp|O75027|ABCB7_HUMAN ATP-binding cassette sub-family B member 7, mitochondrial OS=Homo sapiens OX=9606 GN=ABCB7 PE=1 SV=2;sp|O7
52354	79809	75516	0	201140	95537	0	95555	0	0	0	0	0	0	128640	0	43689	0	71562	114320	70679	0	86499	0	101030	0	0				3	3	3	4.2	4.2	4.2	124.3	0	5.2112	10882000	12	O75038-2;O75038-4;O75038-3;O75038	O75038-2;O75038-4;O75038-3;O75038	1-phosphatidylinositol 4,5-bisphosphate phosphodiesterase eta-2	PLCH2	sp|O75038-2|PLCH2_HUMAN Isoform 2 of 1-phosphatidylinositol 4,5-bisphosphate phosphodiesterase eta-2 OS=Homo sapiens OX=9606 GN=PLCH2;sp|O75038-4|PLCH2_HUMAN Isoform 4 of 1-phosphatidylinositol 4,5-bisphosphate phosphodiesterase eta-2 OS=Homo sapiens OX=96
439330	479090	623320	588710	589570	753360	561710	586860	0	719130	705050	186000	625720	661040	683210	297720	592080	241000	584900	667940	621230	396560	626280	712510	827910	780440	538090				7	7	7	10.7	10.7	10.7	99.995	0	23.244	112020000	70	O75061;O75061-4;O75061-2;O75061-3	O75061;O75061-4;O75061-2;O75061-3	Putative tyrosine-protein phosphatase auxilin	DNAJC6	sp|O75061|AUXI_HUMAN Putative tyrosine-protein phosphatase auxilin OS=Homo sapiens OX=9606 GN=DNAJC6 PE=1 SV=3;sp|O75061-4|AUXI_HUMAN Isoform 4 of Putative tyrosine-protein phosphatase auxilin OS=Homo sapiens OX=9606 GN=DNAJC6;sp|O75061-2|AUXI_HUMAN Isofor
2440000	2228600	2411100	2261200	2676000	2619000	2567500	2732100	2667400	2916400	2344600	5570000	1951800	2142700	2135300	2184300	2747200	2286400	2533600	2316900	3074900	2665700	2550300	2720400	2359700	2155700	2551400				7	7	7	22.4	22.4	22.4	66.193	0	54.503	542710000	158	O75083;O75083-3	O75083;O75083-3	WD repeat-containing protein 1	WDR1	sp|O75083|WDR1_HUMAN WD repeat-containing protein 1 OS=Homo sapiens OX=9606 GN=WDR1 PE=1 SV=4;sp|O75083-3|WDR1_HUMAN Isoform 2 of WD repeat-containing protein 1 OS=Homo sapiens OX=9606 GN=WDR1
0	93750	80868	47266	0	0	0	0	53779	0	0	0	58335	60517	48606	0	0	74343	102490	0	0	0	64316	106050	71323	0	56255				2	2	2	2.6	2.6	2.6	105.13	0.0026975	3.4895	6000700	7	O75110-2;O75110;O43861-2;O43861	O75110-2;O75110;O43861-2;O43861	Probable phospholipid-transporting ATPase IIA;Probable phospholipid-transporting ATPase IIB	ATP9A;ATP9B	sp|O75110-2|ATP9A_HUMAN Isoform Short of Probable phospholipid-transporting ATPase IIA OS=Homo sapiens OX=9606 GN=ATP9A;sp|O75110|ATP9A_HUMAN Probable phospholipid-transporting ATPase IIA OS=Homo sapiens OX=9606 GN=ATP9A PE=1 SV=3;sp|O43861-2|ATP9B_HUMAN I
1279900	1554100	1447900	1144000	1484200	1534300	1254200	1283100	1147400	1191100	1411900	662490	1430300	1244800	1557900	1468700	1420300	1388100	1467300	1143800	1332900	1091500	1453300	1418100	1567000	1338800	1116600				12	12	9	13.4	13.4	10.1	141.06	0	99.46	254860000	131	O75122;O75122-3;O75122-2	O75122;O75122-3	CLIP-associating protein 2	CLASP2	sp|O75122|CLAP2_HUMAN CLIP-associating protein 2 OS=Homo sapiens OX=9606 GN=CLASP2 PE=1 SV=3;sp|O75122-3|CLAP2_HUMAN Isoform 3 of CLIP-associating protein 2 OS=Homo sapiens OX=9606 GN=CLASP2
86807	67392	116680	97824	56794	64785	52671	59049	0	45447	37271	711850	0	41883	49469	0	105090	55888	110720	56520	204220	56278	0	50254	64042	72476	51162				4	3	3	10.6	8.9	8.9	60.13	0	5.9274	17247000	4	O75131	O75131	Copine-3	CPNE3	sp|O75131|CPNE3_HUMAN Copine-3 OS=Homo sapiens OX=9606 GN=CPNE3 PE=1 SV=1
132520	0	133920	104410	109850	160800	73387	78589	89622	121890	107220	0	94552	61458	90220	167180	146850	126930	98721	169750	72950	0	109230	150400	109730	165770	82960				4	4	4	4.8	4.8	4.8	132.36	0	8.9965	19663000	19	O75145-2;O75145	O75145-2;O75145	Liprin-alpha-3	PPFIA3	sp|O75145-2|LIPA3_HUMAN Isoform 2 of Liprin-alpha-3 OS=Homo sapiens OX=9606 GN=PPFIA3;sp|O75145|LIPA3_HUMAN Liprin-alpha-3 OS=Homo sapiens OX=9606 GN=PPFIA3 PE=1 SV=3
148070	189100	117070	0	105150	145750	541890	508980	0	0	0	72759	196100	106080	90068	137570	121040	46893	131870	70356	175240	163200	173030	116810	84283	123750	161170				2	2	2	0.9	0.9	0.9	206.94	0.0040665	3.1373	28377000	9	O75147	O75147	Obscurin-like protein 1	OBSL1	sp|O75147|OBSL1_HUMAN Obscurin-like protein 1 OS=Homo sapiens OX=9606 GN=OBSL1 PE=1 SV=4
78738	113560	101110	106920	70468	82417	109400	79614	99598	52722	80126	0	68980	86724	101920	68847	102060	86441	123600	81789	115710	0	121120	99517	86938	0	84774				4	4	4	5	5	5	135.25	0	12.139	15754000	13	O75155;O75155-2	O75155;O75155-2	Cullin-associated NEDD8-dissociated protein 2	CAND2	sp|O75155|CAND2_HUMAN Cullin-associated NEDD8-dissociated protein 2 OS=Homo sapiens OX=9606 GN=CAND2 PE=1 SV=3;sp|O75155-2|CAND2_HUMAN Isoform 2 of Cullin-associated NEDD8-dissociated protein 2 OS=Homo sapiens OX=9606 GN=CAND2
154790	107560	137420	0	143990	59676	0	155080	113820	114310	126320	566590	0	115650	100100	122750	141440	96270	177170	158140	255830	118560	118610	158420	126840	142000	262550				5	5	5	3.4	3.4	3.4	254.41	0	10.589	30481000	16	O75165	O75165	DnaJ homolog subfamily C member 13	DNAJC13	sp|O75165|DJC13_HUMAN DnaJ homolog subfamily C member 13 OS=Homo sapiens OX=9606 GN=DNAJC13 PE=1 SV=5
1094000	305230	78111	249490	0	0	0	78968	0	265230	175560	625520	0	306870	0	157600	0	0	0	0	0	275910	46654	0	0	0	255110				2	2	2	2	2	2	101.4	0.004068	3.14	17573000	2	O75170-3;O75170-6;O75170-2;O75170-4;O75170-5;O75170	O75170-3;O75170-6;O75170-2;O75170-4;O75170-5;O75170	Serine/threonine-protein phosphatase 6 regulatory subunit 2	PPP6R2	sp|O75170-3|PP6R2_HUMAN Isoform 3 of Serine/threonine-protein phosphatase 6 regulatory subunit 2 OS=Homo sapiens OX=9606 GN=PPP6R2;sp|O75170-6|PP6R2_HUMAN Isoform 6 of Serine/threonine-protein phosphatase 6 regulatory subunit 2 OS=Homo sapiens OX=9606 GN=P
59099	63264	70068	59377	67394	77994	75889	124230	66679	0	81037	80111	0	77385	69303	66383	0	69741	75228	66837	0	63578	70112	80944	65875	66693	65464				3	3	3	6.3	6.3	6.3	77.824	0	11.839	12440000	19	O75179-5;O75179-3;O75179-4;O75179-6;O75179-7;O75179-2;O75179;Q8IWZ3-5;Q8IWZ3-2;Q8IWZ3;Q8IWZ3-4;Q8IWZ3-6	O75179-5;O75179-3;O75179-4;O75179-6;O75179-7;O75179-2;O75179	Ankyrin repeat domain-containing protein 17	ANKRD17	sp|O75179-5|ANR17_HUMAN Isoform 5 of Ankyrin repeat domain-containing protein 17 OS=Homo sapiens OX=9606 GN=ANKRD17;sp|O75179-3|ANR17_HUMAN Isoform 3 of Ankyrin repeat domain-containing protein 17 OS=Homo sapiens OX=9606 GN=ANKRD17;sp|O75179-4|ANR17_HUMAN
219320	229850	203950	231320	210720	235370	197620	194790	137080	226100	182400	0	218820	172530	242980	246480	182420	188430	234070	225440	170920	185920	277690	220270	240450	212480	204630				2	2	2	10	10	10	26.899	0.00084926	4.3696	36843000	10	O75190-2;O75190-3;O75190;Q8WWF6	O75190-2;O75190-3;O75190;Q8WWF6	DnaJ homolog subfamily B member 6;DnaJ homolog subfamily B member 3	DNAJB6;DNAJB3	sp|O75190-2|DNJB6_HUMAN Isoform B of DnaJ homolog subfamily B member 6 OS=Homo sapiens OX=9606 GN=DNAJB6;sp|O75190-3|DNJB6_HUMAN Isoform C of DnaJ homolog subfamily B member 6 OS=Homo sapiens OX=9606 GN=DNAJB6;sp|O75190|DNJB6_HUMAN DnaJ homolog subfamily B
738960	725860	847300	903420	740350	844200	942340	517540	554690	195110	0	0	610240	596040	912430	0	575640	1322800	795640	0	564420	973260	482610	641390	0	667020	838630				3	3	3	2.9	2.9	2.9	179.14	0.0015835	3.7066	104840000	5	O75197	O75197	Low-density lipoprotein receptor-related protein 5	LRP5	sp|O75197|LRP5_HUMAN Low-density lipoprotein receptor-related protein 5 OS=Homo sapiens OX=9606 GN=LRP5 PE=1 SV=2
303290	319540	378290	331280	335160	358490	365240	419400	340710	469650	319160	227370	349340	312550	372040	321620	369680	294220	0	333530	0	359950	0	397950	369030	333000	382560				1	1	1	10.6	10.6	10.6	10.504	0	5.957	53437000	14	O75223-3;O75223	O75223-3;O75223	Gamma-glutamylcyclotransferase	GGCT	sp|O75223-3|GGCT_HUMAN Isoform 3 of Gamma-glutamylcyclotransferase OS=Homo sapiens OX=9606 GN=GGCT;sp|O75223|GGCT_HUMAN Gamma-glutamylcyclotransferase OS=Homo sapiens OX=9606 GN=GGCT PE=1 SV=1
426030	675900	793990	0	836340	801440	660210	642510	610060	682840	868260	287190	588440	529120	823920	755130	852610	761250	846050	710160	804630	547780	934010	825330	983540	846240	306950				2	2	2	11.2	11.2	11.2	22.202	0	6.5088	137610000	33	O75251-2;O75251	O75251-2;O75251	NADH dehydrogenase [ubiquinone] iron-sulfur protein 7, mitochondrial	NDUFS7	sp|O75251-2|NDUS7_HUMAN Isoform 2 of NADH dehydrogenase [ubiquinone] iron-sulfur protein 7, mitochondrial OS=Homo sapiens OX=9606 GN=NDUFS7;sp|O75251|NDUS7_HUMAN NADH dehydrogenase [ubiquinone] iron-sulfur protein 7, mitochondrial OS=Homo sapiens OX=9606 G
494070	362560	1066300	934600	1024000	969380	1040700	780080	289760	1225700	1232800	434910	980600	1098800	755600	996900	1224600	820560	1011800	1070000	807140	818910	583470	1236700	975630	971150	1021700				7	7	7	17.3	17.3	17.3	51.851	0	13.488	181620000	60	O75306-2;O75306	O75306-2;O75306	NADH dehydrogenase [ubiquinone] iron-sulfur protein 2, mitochondrial	NDUFS2	sp|O75306-2|NDUS2_HUMAN Isoform 2 of NADH dehydrogenase [ubiquinone] iron-sulfur protein 2, mitochondrial OS=Homo sapiens OX=9606 GN=NDUFS2;sp|O75306|NDUS2_HUMAN NADH dehydrogenase [ubiquinone] iron-sulfur protein 2, mitochondrial OS=Homo sapiens OX=9606 G
163870	245400	305690	0	355470	298880	0	225480	0	0	0	67666	0	0	0	279790	255580	294080	228320	267020	203130	260030	305040	333710	288500	0	0				2	2	2	8	8	8	33.742	0.0008261	4.1008	39192000	5	O75323;O75323-2	O75323;O75323-2	Protein NipSnap homolog 2	GBAS	sp|O75323|NIPS2_HUMAN Protein NipSnap homolog 2 OS=Homo sapiens OX=9606 GN=NIPSNAP2 PE=1 SV=1;sp|O75323-2|NIPS2_HUMAN Isoform 2 of Protein NipSnap homolog 2 OS=Homo sapiens OX=9606 GN=NIPSNAP2
0	46812	0	0	47711	87643	63938	42726	56517	123200	41987	43039	0	53873	0	0	43080	31445	0	50055	49421	36945	49693	55922	53552	0	0				1	1	1	19.3	19.3	19.3	9.497	0	4.8762	6656000	4	O75324	O75324	Stannin	SNN	sp|O75324|SNN_HUMAN Stannin OS=Homo sapiens OX=9606 GN=SNN PE=1 SV=1
0	72808	127930	0	107560	112020	0	49913	0	0	0	0	0	0	81568	0	97483	75566	151930	0	118560	103390	111090	0	0	0	0				2	2	2	2.7	2.7	2.7	131.58	0	68.371	11074000	10	O75334-6;O75334-5;O75335;O75334-2;O75334-4;O75334-3;O75334;O75334-8;O75335-2;O75335-1;O75334-7;Q13136-2;Q13136	O75334-6;O75334-5;O75335;O75334-2;O75334-4;O75334-3;O75334;O75334-8;O75335-2;O75335-1;O75334-7;Q13136-2;Q13136	Liprin-alpha-2;Liprin-alpha-4;Liprin-alpha-1	PPFIA2;PPFIA4;PPFIA1	sp|O75334-6|LIPA2_HUMAN Isoform 6 of Liprin-alpha-2 OS=Homo sapiens OX=9606 GN=PPFIA2;sp|O75334-5|LIPA2_HUMAN Isoform 5 of Liprin-alpha-2 OS=Homo sapiens OX=9606 GN=PPFIA2;sp|O75335|LIPA4_HUMAN Liprin-alpha-4 OS=Homo sapiens OX=9606 GN=PPFIA4 PE=2 SV=3;sp|
416350	189340	421590	251310	384570	313570	331540	337840	0	0	0	710460	354840	0	357790	221630	442710	72361	515980	352270	552450	361410	405990	317240	379390	407210	218880				4	4	4	22.2	22.2	22.2	21.664	0	10.819	72769000	32	O75340-2;O75340	O75340-2;O75340	Programmed cell death protein 6	PDCD6	sp|O75340-2|PDCD6_HUMAN Isoform 2 of Programmed cell death protein 6 OS=Homo sapiens OX=9606 GN=PDCD6;sp|O75340|PDCD6_HUMAN Programmed cell death protein 6 OS=Homo sapiens OX=9606 GN=PDCD6 PE=1 SV=1
1812000	2802800	2591800	1830500	2335800	2773800	3378800	2730400	4936300	2636000	2369600	1846100	3562900	2640800	3065800	3140800	2415600	2342500	2075300	2975700	3129500	3148900	3226700	2778400	2552600	2758500	2726500				3	3	2	29.7	29.7	16.9	13.757	0	323.31	495080000	81	O75348	O75348	V-type proton ATPase subunit G 1	ATP6V1G1	sp|O75348|VATG1_HUMAN V-type proton ATPase subunit G 1 OS=Homo sapiens OX=9606 GN=ATP6V1G1 PE=1 SV=3
12673000	15901000	14435000	15605000	17766000	16589000	16319000	15808000	19164000	19796000	18166000	12050000	18701000	16608000	17084000	16242000	17019000	15458000	17123000	16157000	18927000	18973000	18546000	18775000	18025000	17725000	18400000				11	11	9	42.3	42.3	35.2	39.183	0	320.18	3366100000	504	O75367-2;O75367-3;O75367	O75367-2;O75367-3;O75367	Core histone macro-H2A.1	H2AFY	sp|O75367-2|H2AY_HUMAN Isoform 1 of Core histone macro-H2A.1 OS=Homo sapiens OX=9606 GN=MACROH2A1;sp|O75367-3|H2AY_HUMAN Isoform 3 of Core histone macro-H2A.1 OS=Homo sapiens OX=9606 GN=MACROH2A1;sp|O75367|H2AY_HUMAN Core histone macro-H2A.1 OS=Homo sapien
332420	295670	260910	275560	246230	293980	255460	286730	0	222200	210790	289910	239310	180480	222750	316400	236210	215350	286170	238200	211170	190850	243930	272760	220820	274920	91679				2	2	2	21.9	21.9	21.9	12.774	0.00082953	4.116	45163000	8	O75368	O75368	SH3 domain-binding glutamic acid-rich-like protein	SH3BGRL	sp|O75368|SH3L1_HUMAN SH3 domain-binding glutamic acid-rich-like protein OS=Homo sapiens OX=9606 GN=SH3BGRL PE=1 SV=1
883500	345850	339130	271330	241170	448500	247570	392600	229290	431250	329720	823670	112590	168050	190150	203330	287770	267980	513670	279000	318730	262170	324310	213630	208910	300860	392200				18	12	12	10.4	7.4	7.4	275.66	0	42.867	63553000	53	O75369-2;O75369-9;O75369;O75369-8;O75369-6;O75369-3;O75369-7;O75369-5;O75369-4	O75369-2;O75369-9;O75369;O75369-8;O75369-6;O75369-3;O75369-7;O75369-5;O75369-4	Filamin-B	FLNB	sp|O75369-2|FLNB_HUMAN Isoform 2 of Filamin-B OS=Homo sapiens OX=9606 GN=FLNB;sp|O75369-9|FLNB_HUMAN Isoform 9 of Filamin-B OS=Homo sapiens OX=9606 GN=FLNB;sp|O75369|FLNB_HUMAN Filamin-B OS=Homo sapiens OX=9606 GN=FLNB PE=1 SV=2;sp|O75369-8|FLNB_HUMAN Isof
0	0	0	41629	37142	39115	34004	36222	0	0	0	0	0	48756	0	0	40397	0	31551	35221	0	0	39814	0	33996	0	0				1	1	1	10	10	10	16.24	0.0098006	2.5515	3088200	1	O75379-2;O75379	O75379-2;O75379	Vesicle-associated membrane protein 4	VAMP4	sp|O75379-2|VAMP4_HUMAN Isoform 2 of Vesicle-associated membrane protein 4 OS=Homo sapiens OX=9606 GN=VAMP4;sp|O75379|VAMP4_HUMAN Vesicle-associated membrane protein 4 OS=Homo sapiens OX=9606 GN=VAMP4 PE=1 SV=2
0	117900	121040	123450	105630	124520	94182	96626	108560	139940	184350	110280	120550	120730	0	114410	226870	98526	130580	80908	0	117950	192730	147720	140390	182750	157920				3	3	3	6.7	6.7	6.7	67.725	0	7.6196	20216000	24	O75382-4;O75382-2;O75382;O75382-3	O75382-4;O75382-2;O75382;O75382-3	Tripartite motif-containing protein 3	TRIM3	sp|O75382-4|TRIM3_HUMAN Isoform 4 of Tripartite motif-containing protein 3 OS=Homo sapiens OX=9606 GN=TRIM3;sp|O75382-2|TRIM3_HUMAN Isoform Beta of Tripartite motif-containing protein 3 OS=Homo sapiens OX=9606 GN=TRIM3;sp|O75382|TRIM3_HUMAN Tripartite moti
387530	437700	370160	335040	471950	410490	411170	418170	409830	363680	305180	225960	357540	442680	391910	341390	399590	405670	478030	406980	370290	272260	330890	442600	413540	370090	375220				4	4	4	30.4	30.4	30.4	26.034	0	11.676	71509000	45	O75391	O75391	Sperm-associated antigen 7	SPAG7	sp|O75391|SPAG7_HUMAN Sperm-associated antigen 7 OS=Homo sapiens OX=9606 GN=SPAG7 PE=1 SV=2
1968900	2586800	2722400	2346300	2161900	2426500	2287400	2736500	2174100	2160400	2118200	2162700	1772500	2507600	2509100	2495600	2751300	3004700	2839300	2654000	2765400	2724900	2928200	2389800	2786600	2444000	2505400				4	4	4	24.7	24.7	24.7	24.593	0	144.54	494630000	129	O75396	O75396	Vesicle-trafficking protein SEC22b	SEC22B	sp|O75396|SC22B_HUMAN Vesicle-trafficking protein SEC22b OS=Homo sapiens OX=9606 GN=SEC22B PE=1 SV=4
0	111920	113340	127900	89179	181420	78031	0	0	0	0	0	89078	0	129670	0	105260	98857	122480	232600	123910	95748	131990	0	137570	0	0				4	4	4	5.3	5.3	5.3	106.91	0	5.7054	15826000	7	O75400-3;O75400-2;O75400	O75400-3;O75400-2;O75400	Pre-mRNA-processing factor 40 homolog A	PRPF40A	sp|O75400-3|PR40A_HUMAN Isoform 3 of Pre-mRNA-processing factor 40 homolog A OS=Homo sapiens OX=9606 GN=PRPF40A;sp|O75400-2|PR40A_HUMAN Isoform 2 of Pre-mRNA-processing factor 40 homolog A OS=Homo sapiens OX=9606 GN=PRPF40A;sp|O75400|PR40A_HUMAN Pre-mRNA-p
91680	197310	198800	117640	266160	120700	145870	133540	0	71043	0	0	89922	85518	172300	128850	237040	271820	145670	172000	204570	135360	251770	151780	202880	153520	106950				1	1	1	7.1	7.1	7.1	30.106	0.0097446	2.5131	39620000	15	Q2L969;O75431-2;O75431	Q2L969;O75431-2;O75431	Metaxin-2	MTX2	sp|Q2L969|MTX2_PIG Metaxin-2 OS=Sus scrofa OX=9823 GN=MTX2 PE=2 SV=1;sp|O75431-2|MTX2_HUMAN Isoform 2 of Metaxin-2 OS=Homo sapiens OX=9606 GN=MTX2;sp|O75431|MTX2_HUMAN Metaxin-2 OS=Homo sapiens OX=9606 GN=MTX2 PE=1 SV=1
1118900	987780	859210	908740	938710	1009900	1049400	1101500	885920	856730	861170	1298600	775890	1026600	1146100	1148900	949130	953360	1053000	987960	1060400	1012200	945530	1074100	1088000	1143800	1020600				8	8	8	33.3	33.3	33.3	38.169	0	27.048	196080000	96	O75436;O75436-2	O75436;O75436-2	Vacuolar protein sorting-associated protein 26A	VPS26A	sp|O75436|VP26A_HUMAN Vacuolar protein sorting-associated protein 26A OS=Homo sapiens OX=9606 GN=VPS26A PE=1 SV=2;sp|O75436-2|VP26A_HUMAN Isoform 2 of Vacuolar protein sorting-associated protein 26A OS=Homo sapiens OX=9606 GN=VPS26A
0	135640	362500	281760	336340	300420	209890	184880	264300	169420	184160	0	3701300	249770	181640	268400	206290	231320	0	250380	214490	171460	192410	280740	229660	306780	270480				4	4	4	10.2	10.2	10.2	54.366	0	7.7638	27562000	10	O75439	O75439	Mitochondrial-processing peptidase subunit beta	PMPCB	sp|O75439|MPPB_HUMAN Mitochondrial-processing peptidase subunit beta OS=Homo sapiens OX=9606 GN=PMPCB PE=1 SV=2
0	0	0	0	0	0	0	31586	0	0	0	0	0	0	0	30741	0	30861	0	34715	0	27023	0	0	0	0	0				1	1	1	1.8	1.8	1.8	108.94	0.0090403	2.7082	1552400	1	O75448-2;O75448	O75448-2;O75448	Mediator of RNA polymerase II transcription subunit 24	MED24	sp|O75448-2|MED24_HUMAN Isoform 2 of Mediator of RNA polymerase II transcription subunit 24 OS=Homo sapiens OX=9606 GN=MED24;sp|O75448|MED24_HUMAN Mediator of RNA polymerase II transcription subunit 24 OS=Homo sapiens OX=9606 GN=MED24 PE=1 SV=1
4360300	4879100	3535600	5525300	5824500	4924000	5267200	4388800	7319600	6857600	4723800	4584300	6833500	6947100	5724600	3628000	5025900	5440300	5648700	4548700	5343700	3540300	4675300	4360600	3564600	3984800	8195100				6	6	6	14.3	14.3	14.3	60.103	0	323.31	809530000	108	O75475;O75475-3;O75475-2	O75475;O75475-3;O75475-2	PC4 and SFRS1-interacting protein	PSIP1	sp|O75475|PSIP1_HUMAN PC4 and SFRS1-interacting protein OS=Homo sapiens OX=9606 GN=PSIP1 PE=1 SV=1;sp|O75475-3|PSIP1_HUMAN Isoform 3 of PC4 and SFRS1-interacting protein OS=Homo sapiens OX=9606 GN=PSIP1;sp|O75475-2|PSIP1_HUMAN Isoform 2 of PC4 and SFRS1-in
938210	1683200	1571500	1890300	1895000	1835900	1371700	1559000	1653300	1191300	1975300	655190	1858300	2078500	2417600	2176400	1915300	1774300	1757900	1804000	1823800	1582500	2140600	2216600	2166600	2468400	2383400				3	3	3	14	14	14	30.241	0	18.634	337850000	64	O75489	O75489	NADH dehydrogenase [ubiquinone] iron-sulfur protein 3, mitochondrial	NDUFS3	sp|O75489|NDUS3_HUMAN NADH dehydrogenase [ubiquinone] iron-sulfur protein 3, mitochondrial OS=Homo sapiens OX=9606 GN=NDUFS3 PE=1 SV=1
326730	70913	586230	454070	536590	0	616070	623420	519690	567770	473490	390660	393830	525620	446990	495210	365210	468930	386340	401090	317470	426850	376850	332100	496940	558800	433120				2	2	2	13.3	13.3	13.3	20.117	0	11.136	87893000	30	O75494-5;O75494-4;O75494-6;O75494-3;O75494-2;O75494;Q8WXF0	O75494-5;O75494-4;O75494-6;O75494-3;O75494-2;O75494;Q8WXF0	Serine/arginine-rich splicing factor 10;Serine/arginine-rich splicing factor 12	SRSF10;SRSF12	sp|O75494-5|SRS10_HUMAN Isoform 5 of Serine/arginine-rich splicing factor 10 OS=Homo sapiens OX=9606 GN=SRSF10;sp|O75494-4|SRS10_HUMAN Isoform 4 of Serine/arginine-rich splicing factor 10 OS=Homo sapiens OX=9606 GN=SRSF10;sp|O75494-6|SRS10_HUMAN Isoform 6
0	194570	162800	150970	183200	177830	176300	159110	141360	127660	170800	0	173910	144010	153700	170310	144020	173910	159900	0	45830	93169	150600	226260	159230	172850	136490				2	2	2	7	7	7	30.249	0.0097152	2.495	25673000	5	O75525-2;O75525	O75525-2;O75525	KH domain-containing, RNA-binding, signal transduction-associated protein 3	KHDRBS3	sp|O75525-2|KHDR3_HUMAN Isoform 2 of KH domain-containing, RNA-binding, signal transduction-associated protein 3 OS=Homo sapiens OX=9606 GN=KHDRBS3;sp|O75525|KHDR3_HUMAN KH domain-containing, RNA-binding, signal transduction-associated protein 3 OS=Homo sa
4036700	3805100	4246400	4071400	4099600	4108700	4012900	4487300	3699400	4216900	4559400	3794800	3990400	4119300	3847400	4472600	3909900	3919900	4092000	5053900	4029000	4623100	4137000	4764700	4222300	4568800	4407600				17	17	17	22.2	22.2	22.2	145.83	0	156.33	796890000	209	O75533;O75533-2	O75533	Splicing factor 3B subunit 1	SF3B1	sp|O75533|SF3B1_HUMAN Splicing factor 3B subunit 1 OS=Homo sapiens OX=9606 GN=SF3B1 PE=1 SV=3
182580	254010	290420	220620	272840	216170	316430	209360	431120	549420	497320	338840	305660	547980	325100	380180	320450	389880	325270	297500	248720	168480	308470	294770	349840	344040	236610				6	6	6	10.5	10.5	10.5	88.884	0	15.99	60618000	55	O75534;O75534-4;O75534-2;O75534-3	O75534;O75534-4;O75534-2;O75534-3	Cold shock domain-containing protein E1	CSDE1	sp|O75534|CSDE1_HUMAN Cold shock domain-containing protein E1 OS=Homo sapiens OX=9606 GN=CSDE1 PE=1 SV=2;sp|O75534-4|CSDE1_HUMAN Isoform 4 of Cold shock domain-containing protein E1 OS=Homo sapiens OX=9606 GN=CSDE1;sp|O75534-2|CSDE1_HUMAN Isoform 2 of Cold
2175200	2797600	3039700	2880700	2376000	2772800	3008900	2438200	3108800	2947400	2203000	935830	2752400	2609800	2557500	2826200	2352700	2595600	2629900	2559100	2162200	2154000	2588500	3230900	2851200	3107200	2203000				6	6	6	31.6	31.6	31.6	31.635	0	39.839	480180000	81	O75569-3;O75569-2;O75569	O75569-3;O75569-2;O75569	Interferon-inducible double-stranded RNA-dependent protein kinase activator A	PRKRA	sp|O75569-3|PRKRA_HUMAN Isoform 3 of Interferon-inducible double-stranded RNA-dependent protein kinase activator A OS=Homo sapiens OX=9606 GN=PRKRA;sp|O75569-2|PRKRA_HUMAN Isoform 2 of Interferon-inducible double-stranded RNA-dependent protein kinase activ
426520	349940	335890	283350	344060	393110	320200	348850	317590	296370	236400	198740	346810	305520	378410	443120	338030	328150	369360	331070	464670	355610	378210	319000	394830	390490	302560				5	5	5	11	11	11	89.864	0	15.414	64062000	45	O75582;O75582-3;O75582-2	O75582;O75582-3	Ribosomal protein S6 kinase alpha-5	RPS6KA5	sp|O75582|KS6A5_HUMAN Ribosomal protein S6 kinase alpha-5 OS=Homo sapiens OX=9606 GN=RPS6KA5 PE=1 SV=1;sp|O75582-3|KS6A5_HUMAN Isoform 3 of Ribosomal protein S6 kinase alpha-5 OS=Homo sapiens OX=9606 GN=RPS6KA5
503120	591300	525730	566720	579580	650510	648790	701200	818920	834010	607050	587140	864050	534910	642650	601750	596390	494310	692220	625710	724920	511130	661540	928000	614900	658120	695870				2	2	2	11.7	11.7	11.7	22.875	0	5.0183	131190000	18	O75608-2;O75608	O75608-2;O75608	Acyl-protein thioesterase 1	LYPLA1	sp|O75608-2|LYPA1_HUMAN Isoform 2 of Acyl-protein thioesterase 1 OS=Homo sapiens OX=9606 GN=LYPLA1;sp|O75608|LYPA1_HUMAN Acyl-protein thioesterase 1 OS=Homo sapiens OX=9606 GN=LYPLA1 PE=1 SV=1
2764200	3044600	3072500	3012100	2898300	3000300	3374300	3080000	3146900	3374900	2942500	2188300	2838800	2622700	2898300	2846500	3067700	3409400	3029800	2966100	3105700	3169600	3049600	3284900	3055200	3370000	2951900				31	31	31	18.4	18.4	18.4	244.5	0	230.6	589720000	328	O75643;O75643-2	O75643	U5 small nuclear ribonucleoprotein 200 kDa helicase	SNRNP200	sp|O75643|U520_HUMAN U5 small nuclear ribonucleoprotein 200 kDa helicase OS=Homo sapiens OX=9606 GN=SNRNP200 PE=1 SV=2
489070	579210	710190	695230	756450	700780	794880	730930	565710	717990	623540	491100	603520	776400	614570	711900	645690	593360	735470	538940	725220	565370	651560	669700	688830	641190	478400				7	7	6	26.6	26.6	24	42.77	0	18.641	125550000	48	O75688-2;O75688-4;O75688;O75688-5;O75688-3	O75688-2;O75688-4;O75688;O75688-5	Protein phosphatase 1B	PPM1B	sp|O75688-2|PPM1B_HUMAN Isoform Beta-2 of Protein phosphatase 1B OS=Homo sapiens OX=9606 GN=PPM1B;sp|O75688-4|PPM1B_HUMAN Isoform 4 of Protein phosphatase 1B OS=Homo sapiens OX=9606 GN=PPM1B;sp|O75688|PPM1B_HUMAN Protein phosphatase 1B OS=Homo sapiens OX=9
307660	214690	323110	0	313960	242090	263330	313870	0	171910	0	262130	0	160730	279400	235610	265700	209360	242040	224820	231680	208840	208920	135500	361260	207460	0				4	4	4	4.1	4.1	4.1	149.01	0	9.4942	45390000	20	O75694-2;O75694	O75694-2;O75694	Nuclear pore complex protein Nup155	NUP155	sp|O75694-2|NU155_HUMAN Isoform 2 of Nuclear pore complex protein Nup155 OS=Homo sapiens OX=9606 GN=NUP155;sp|O75694|NU155_HUMAN Nuclear pore complex protein Nup155 OS=Homo sapiens OX=9606 GN=NUP155 PE=1 SV=1
3735400	7733700	7757800	6983400	8140800	7953300	7137600	7087400	6868700	7266500	8017900	2991900	7970400	7750900	8344200	8306700	7344100	7198400	7365800	7008100	7476600	6905900	8739600	8237800	8872900	8867300	7668400				15	15	11	29.8	29.8	23.5	74.761	0	220.27	1346100000	286	O75746;O75746-2	O75746;O75746-2	Calcium-binding mitochondrial carrier protein Aralar1	SLC25A12	sp|O75746|CMC1_HUMAN Calcium-binding mitochondrial carrier protein Aralar1 OS=Homo sapiens OX=9606 GN=SLC25A12 PE=1 SV=2;sp|O75746-2|CMC1_HUMAN Isoform 2 of Calcium-binding mitochondrial carrier protein Aralar1 OS=Homo sapiens OX=9606 GN=SLC25A12
1069900	713060	785080	814580	613030	850430	750250	731720	816930	912140	787720	1099400	795420	771160	800090	897830	470620	728040	561870	677990	478590	779720	735380	736670	745180	862300	913950				5	5	5	21.2	21.2	21.2	35.611	0	83.136	149140000	70	O75821	O75821	Eukaryotic translation initiation factor 3 subunit G	EIF3G	sp|O75821|EIF3G_HUMAN Eukaryotic translation initiation factor 3 subunit G OS=Homo sapiens OX=9606 GN=EIF3G PE=1 SV=2
580170	809130	677780	882110	585440	820120	1038900	628910	889980	752480	779610	735260	1017200	967850	782260	589920	669050	845660	608870	793650	632520	693950	696830	754790	744290	815660	847780				3	3	3	16.7	16.7	16.7	22.941	0	8.3456	134150000	56	O75822-2;O75822-3;O75822	O75822-2;O75822-3;O75822	Eukaryotic translation initiation factor 3 subunit J	EIF3J	sp|O75822-2|EIF3J_HUMAN Isoform 2 of Eukaryotic translation initiation factor 3 subunit J OS=Homo sapiens OX=9606 GN=EIF3J;sp|O75822-3|EIF3J_HUMAN Isoform 3 of Eukaryotic translation initiation factor 3 subunit J OS=Homo sapiens OX=9606 GN=EIF3J;sp|O75822|
445440	523700	516980	559610	426720	385790	501130	407860	607810	545140	470510	435360	589060	573620	556210	513920	452900	578610	566160	425900	327590	585300	382320	465610	451220	618830	580870				4	2	2	19.5	9	9	30.85	0	37.436	97365000	70	O75828	O75828	Carbonyl reductase [NADPH] 3	CBR3	sp|O75828|CBR3_HUMAN Carbonyl reductase [NADPH] 3 OS=Homo sapiens OX=9606 GN=CBR3 PE=1 SV=3
369820	318580	225830	223200	166500	0	243700	446810	0	279950	0	295440	0	0	252130	359220	270130	360440	288000	384900	227310	256270	183360	513120	236410	318420	0				2	2	2	13.3	13.3	13.3	24.428	0.0016097	3.8308	49267000	18	O75832	O75832	26S proteasome non-ATPase regulatory subunit 10	PSMD10	sp|O75832|PSD10_HUMAN 26S proteasome non-ATPase regulatory subunit 10 OS=Homo sapiens OX=9606 GN=PSMD10 PE=1 SV=1
1831400	2033200	2301300	2022000	2175900	2165500	2076700	2460600	2022300	2179300	1947300	2120800	1567100	1886100	2009000	1944700	2200900	2016700	2120300	2030900	1746300	1749000	1858800	2012100	2260900	2569100	1895000				8	7	7	18.8	16.7	16.7	46.659	0	68.252	390620000	118	O75874	O75874	Isocitrate dehydrogenase [NADP] cytoplasmic	IDH1	sp|O75874|IDHC_HUMAN Isocitrate dehydrogenase [NADP] cytoplasmic OS=Homo sapiens OX=9606 GN=IDH1 PE=1 SV=2
0	48432	0	0	0	78708	0	51902	0	0	0	75538	0	0	0	0	0	0	0	0	0	0	0	58937	0	0	0				1	1	1	1.9	1.9	1.9	58.164	0.0026728	3.3869	2080400	4	O75886	O75886	Signal transducing adapter molecule 2	STAM2	sp|O75886|STAM2_HUMAN Signal transducing adapter molecule 2 OS=Homo sapiens OX=9606 GN=STAM2 PE=1 SV=1
362000	432410	394380	366020	521150	452150	332160	412500	341980	463460	460660	277910	352090	418420	426940	482250	378610	232710	555560	355840	400390	506830	547340	371500	219550	391900	277300				7	7	3	19.7	19.7	9.4	60.692	0	16.594	76800000	47	O75914-2;O75914;O75914-4;O75914-3	O75914-2;O75914;O75914-4;O75914-3	Serine/threonine-protein kinase PAK 3	PAK3	sp|O75914-2|PAK3_HUMAN Isoform 2 of Serine/threonine-protein kinase PAK 3 OS=Homo sapiens OX=9606 GN=PAK3;sp|O75914|PAK3_HUMAN Serine/threonine-protein kinase PAK 3 OS=Homo sapiens OX=9606 GN=PAK3 PE=1 SV=2;sp|O75914-4|PAK3_HUMAN Isoform 4 of Serine/threon
0	333520	324480	258340	321380	367700	263780	345450	312600	365650	358120	0	345170	183950	283670	270970	236630	201580	298970	241780	315390	280380	283860	355000	298060	370470	268770				2	2	2	15.6	15.6	15.6	26.131	0	13.26	40913000	20	O75934	O75934	Pre-mRNA-splicing factor SPF27	BCAS2	sp|O75934|SPF27_HUMAN Pre-mRNA-splicing factor SPF27 OS=Homo sapiens OX=9606 GN=BCAS2 PE=1 SV=1
534230	579240	517390	613120	495300	646570	588620	687740	717830	541110	556180	594300	510930	498710	562560	562350	599310	624980	550870	526020	669770	608560	441110	581270	620410	637450	670440				4	4	4	29.4	29.4	29.4	26.711	0	10.159	112540000	43	O75940	O75940	Survival of motor neuron-related-splicing factor 30	SMNDC1	sp|O75940|SPF30_HUMAN Survival of motor neuron-related-splicing factor 30 OS=Homo sapiens OX=9606 GN=SMNDC1 PE=1 SV=1
162260	278700	338280	256100	301570	289270	241820	212110	208890	246350	300810	89345	232330	338870	259080	295010	293990	263490	348690	282880	152680	103690	259130	226710	295720	316930	226080				1	1	1	5.2	5.2	5.2	31.196	0.0019433	3.5612	46715000	10	O76041-2	O76041-2			sp|O76041-2|NEBL_HUMAN Isoform 2 of Nebulette OS=Homo sapiens OX=9606 GN=NEBL
0	77773	157060	0	89558	0	0	77107	0	0	0	0	0	0	312370	0	201310	0	0	0	183190	126180	397330	137470	405140	56965	0				1	1	1	3.4	3.4	3.4	36.636	0.0093039	2.6508	23063000	6	O76054-5;O76054	O76054-5;O76054	SEC14-like protein 2	SEC14L2	sp|O76054-5|S14L2_HUMAN Isoform 3 of SEC14-like protein 2 OS=Homo sapiens OX=9606 GN=SEC14L2;sp|O76054|S14L2_HUMAN SEC14-like protein 2 OS=Homo sapiens OX=9606 GN=SEC14L2 PE=1 SV=1
352110	1037900	898350	567940	510110	790180	713830	636600	768430	593180	793700	217150	606170	532370	653830	656300	731170	821820	986740	780670	695380	520510	996040	743490	637960	972680	567380				1	1	1	12.6	12.6	12.6	13.331	0	281.02	178310000	96	O76070	O76070	Gamma-synuclein	SNCG	sp|O76070|SYUG_HUMAN Gamma-synuclein OS=Homo sapiens OX=9606 GN=SNCG PE=1 SV=2
315930	308140	351810	441180	313930	322320	327360	317960	275780	307850	256120	302120	210820	269510	331540	328600	342850	350080	349780	300200	119750	260020	305720	336880	318570	347300	261120				6	6	6	11.3	11.3	11.3	74.605	0	11.382	63525000	22	O76094;O76094-2	O76094;O76094-2	Signal recognition particle subunit SRP72	SRP72	sp|O76094|SRP72_HUMAN Signal recognition particle subunit SRP72 OS=Homo sapiens OX=9606 GN=SRP72 PE=1 SV=3;sp|O76094-2|SRP72_HUMAN Isoform 2 of Signal recognition particle subunit SRP72 OS=Homo sapiens OX=9606 GN=SRP72
774230	367240	524630	323780	128810	0	196840	392990	0	182590	0	188160	62655	0	90474	160460	132660	0	303050	178800	367470	0	139210	0	114100	78254	0				5	5	5	8.8	8.8	8.8	84.523	0	11.516	38203000	30	O77564;Q9HBA9;Q04609-10;Q04609-6;Q04609-9;Q04609-8;Q04609-7;Q04609	O77564			sp|O77564|FOLH1_PIG Glutamate carboxypeptidase 2 OS=Sus scrofa OX=9823 GN=FOLH1 PE=1 SV=1
2132200	2615800	2477400	2421500	2196800	2472500	2328200	2421400	2818900	2854500	2384500	2041400	2829600	2643600	2594800	2672500	2308700	2479200	2618400	2631200	2774600	2646500	2557300	2700400	2339500	2411900	2755100				8	8	8	32.5	32.5	32.5	30.132	0	166.07	482050000	139	O77591;P29218-2;P29218;P29218-3	O77591			sp|O77591|IMPA1_PIG Inositol monophosphatase 1 OS=Sus scrofa OX=9823 GN=IMPA1 PE=2 SV=1
866150	936610	935760	686860	960640	1045500	1336600	947860	1724600	949070	703370	811370	1037000	897770	847840	936740	1428900	803270	1388500	1192600	1181600	814680	1051400	825570	1038300	1227300	1016100				5	5	5	26.9	26.9	26.9	37.919	0	29.14	197760000	77	O77735;O15126;O15126-2	O77735;O15126	Secretory carrier-associated membrane protein 1	SCAMP1	sp|O77735|SCAM1_PIG Secretory carrier-associated membrane protein 1 OS=Sus scrofa OX=9823 GN=SCAMP1 PE=2 SV=1;sp|O15126|SCAM1_HUMAN Secretory carrier-associated membrane protein 1 OS=Homo sapiens OX=9606 GN=SCAMP1 PE=1 SV=2
641210	158500	739750	609950	791380	531520	1051300	640690	1355700	482790	534000	0	1196700	606720	410820	1143000	881460	1946700	611710	1269400	675590	837410	691560	509870	786920	1170300	460150				3	3	3	11	11	11	35.647	0	20.581	144970000	22	O79874	O79874			sp|O79874|NU1M_PIG NADH-ubiquinone oxidoreductase chain 1 OS=Sus scrofa OX=9823 GN=MT-ND1 PE=1 SV=1
110550	0	47367	116550	230590	139160	137700	162660	0	171690	0	78468	65907	111370	153010	212010	161300	140900	0	130350	183190	112190	129740	119930	151210	154130	92458				1	1	1	2.6	2.6	2.6	39.055	0.00081967	4.0432	23831000	4	O79875	O79875			sp|O79875|NU2M_PIG NADH-ubiquinone oxidoreductase chain 2 OS=Sus scrofa OX=9823 GN=MT-ND2 PE=1 SV=2
3714600	3948900	3439500	6452100	6521400	5993700	5738900	2657100	5994500	5229200	4869700	4016000	4117400	3872500	5044100	6813100	6850700	9397000	3304000	4760100	1461000	3366200	2362900	2628600	3703700	2642300	5116000				1	1	1	6.6	6.6	6.6	56.958	0	5.6059	810680000	37	O79876	O79876			sp|O79876|COX1_PIG Cytochrome c oxidase subunit 1 OS=Sus scrofa OX=9823 GN=MT-CO1 PE=3 SV=2
127490	323050	415670	211590	312010	371250	249700	288210	202390	287390	318930	0	142630	280960	294490	274220	323990	255860	269800	232370	241760	221350	390320	439240	283330	342200	207300				1	1	1	13	13	13	12.993	0.0067785	2.8605	51817000	18	O79880	O79880			sp|O79880|NU3M_PIG NADH-ubiquinone oxidoreductase chain 3 OS=Sus scrofa OX=9823 GN=MT-ND3 PE=1 SV=1
0	0	0	0	0	0	0	0	0	0	0	0	65198	0	0	71698	0	0	0	0	0	0	0	0	0	93317	0				2	2	2	7	7	7	51.824	0.002684	3.4441	1950600	1	O79881;P03905	O79881;P03905	NADH-ubiquinone oxidoreductase chain 4	MT-ND4	sp|O79881|NU4M_PIG NADH-ubiquinone oxidoreductase chain 4 OS=Sus scrofa OX=9823 GN=MT-ND4 PE=1 SV=2;sp|P03905|NU4M_HUMAN NADH-ubiquinone oxidoreductase chain 4 OS=Homo sapiens OX=9606 GN=MT-ND4 PE=1 SV=1
0	0	0	0	547140	0	0	0	0	0	0	0	0	0	0	43565	0	0	0	0	0	0	0	0	0	185770	0				1	1	1	4.4	4.4	4.4	55.128	0	4.6558	15484000	3	O89939;O89940	O89939;O89940			sp|O89939|GAG_HV1SE Gag polyprotein OS=Human immunodeficiency virus type 1 group M subtype G (isolate SE6165) OX=388824 GN=gag PE=3 SV=3;sp|O89940|POL_HV1SE Gag-Pol polyprotein OS=Human immunodeficiency virus type 1 group M subtype G (isolate SE6165) OX=38
1246800	924050	953210	0	829110	765300	788540	953880	883790	797710	681180	0	0	613820	0	815560	0	606050	0	1074800	912340	736660	947010	808630	0	878600	0				2	1	1	9.9	5.5	5.5	20.189	0.0074179	2.799	119000000	12	O94760-2;O94760	O94760-2;O94760	N(G),N(G)-dimethylarginine dimethylaminohydrolase 1	DDAH1	sp|O94760-2|DDAH1_HUMAN Isoform 2 of N(G),N(G)-dimethylarginine dimethylaminohydrolase 1 OS=Homo sapiens OX=9606 GN=DDAH1;sp|O94760|DDAH1_HUMAN N(G),N(G)-dimethylarginine dimethylaminohydrolase 1 OS=Homo sapiens OX=9606 GN=DDAH1 PE=1 SV=3
412720	390370	407110	305580	405630	323900	396800	537190	338030	414100	501790	346360	411870	417320	482110	357370	539630	315850	520750	455960	461910	753880	443140	415240	482640	400940	444460				7	7	7	13.2	13.2	13.2	75.022	0	16.309	87718000	47	O94776;O94776-2;Q13330-2;Q9BTC8-2;Q9BTC8;Q13330-3;Q13330	O94776;O94776-2	Metastasis-associated protein MTA2	MTA2	sp|O94776|MTA2_HUMAN Metastasis-associated protein MTA2 OS=Homo sapiens OX=9606 GN=MTA2 PE=1 SV=1;sp|O94776-2|MTA2_HUMAN Isoform 2 of Metastasis-associated protein MTA2 OS=Homo sapiens OX=9606 GN=MTA2
0	0	0	0	0	0	0	0	0	0	0	0	0	0	46755	0	74027	0	91162	63460	0	0	56290	62977	0	0	0				2	1	1	5.9	3.1	3.1	46.877	0.0098875	2.5931	3727500	1	O94805	O94805	Actin-like protein 6B	ACTL6B	sp|O94805|ACL6B_HUMAN Actin-like protein 6B OS=Homo sapiens OX=9606 GN=ACTL6B PE=1 SV=1
133950	224130	179100	101050	172040	0	60530	189000	86236	109370	131570	63197	105190	86701	261230	132560	237760	192540	362800	230450	139480	91402	264470	155160	196440	120470	0				1	1	1	5.9	5.9	5.9	23.693	0.0008316	4.1548	38349000	21	O94811	O94811	Tubulin polymerization-promoting protein	TPPP	sp|O94811|TPPP_HUMAN Tubulin polymerization-promoting protein OS=Homo sapiens OX=9606 GN=TPPP PE=1 SV=1
1186100	2849500	2917700	2848400	3172200	2904300	3153800	2384600	2167000	2377700	2564900	374710	2545000	2775200	2557500	2707500	2860400	2730400	2939100	2337000	2020700	2248200	2767500	2760800	3038900	2513400	2517100				10	10	10	28.5	28.5	28.5	67.454	0	210.49	475960000	167	O94826	O94826	Mitochondrial import receptor subunit TOM70	TOMM70A	sp|O94826|TOM70_HUMAN Mitochondrial import receptor subunit TOM70 OS=Homo sapiens OX=9606 GN=TOMM70 PE=1 SV=1
1027000	1631200	1685400	1333400	1719300	1854300	1730400	1311400	2068100	1627200	2267900	378410	1551000	724730	1376700	1288800	1624500	1726600	1477600	1179700	1300200	1443700	1800700	1742000	1650200	1554500	1187200				16	16	16	21	21	21	119.47	0	50.76	272510000	153	O94856-4;O94856-12;O94856-9;O94856-11;O94856-6;O94856-7;O94856-13;O94856;O94856-10;O94856-3;O94856-8;O94856-5;O94856-2	O94856-4;O94856-12;O94856-9;O94856-11;O94856-6;O94856-7;O94856-13;O94856;O94856-10;O94856-3;O94856-8;O94856-5;O94856-2	Neurofascin	NFASC	sp|O94856-4|NFASC_HUMAN Isoform 4 of Neurofascin OS=Homo sapiens OX=9606 GN=NFASC;sp|O94856-12|NFASC_HUMAN Isoform 12 of Neurofascin OS=Homo sapiens OX=9606 GN=NFASC;sp|O94856-9|NFASC_HUMAN Isoform 9 of Neurofascin OS=Homo sapiens OX=9606 GN=NFASC;sp|O9485
103250	63184	110450	103260	113390	80873	86266	109360	99060	103030	91805	74143	121030	91418	95014	75731	54480	76594	24479	60473	53102	53912	49634	45028	69759	100750	112450				3	3	3	7.5	7.5	7.5	57.583	0	4.7716	16007000	9	O94874-3;O94874;O94874-2	O94874-3;O94874;O94874-2	E3 UFM1-protein ligase 1	UFL1	sp|O94874-3|UFL1_HUMAN Isoform 3 of E3 UFM1-protein ligase 1 OS=Homo sapiens OX=9606 GN=UFL1;sp|O94874|UFL1_HUMAN E3 UFM1-protein ligase 1 OS=Homo sapiens OX=9606 GN=UFL1 PE=1 SV=2;sp|O94874-2|UFL1_HUMAN Isoform 2 of E3 UFM1-protein ligase 1 OS=Homo sapien
475050	547570	574900	557730	572290	623650	0	679450	0	561300	0	841090	560700	457640	560920	574930	631350	474880	489770	537060	610650	612540	435440	688560	527990	616690	569780				5	5	5	5.4	5.4	5.4	134.59	0	10.515	103300000	26	O94875-11;O94875-9;O94875-3;O94875-8;O94875-2;O94875-4;O94875-12;O94875-10;O94875;O94875-5;O94875-7	O94875-11;O94875-9;O94875-3;O94875-8;O94875-2;O94875-4;O94875-12;O94875-10;O94875;O94875-5;O94875-7	Sorbin and SH3 domain-containing protein 2	SORBS2	sp|O94875-11|SRBS2_HUMAN Isoform 11 of Sorbin and SH3 domain-containing protein 2 OS=Homo sapiens OX=9606 GN=SORBS2;sp|O94875-9|SRBS2_HUMAN Isoform 9 of Sorbin and SH3 domain-containing protein 2 OS=Homo sapiens OX=9606 GN=SORBS2;sp|O94875-3|SRBS2_HUMAN Is
330500	460530	314210	443990	305260	378070	521350	307340	532440	146160	503040	255280	413020	391950	317790	381810	330770	334010	339820	349340	351950	378800	159990	349580	213830	435750	436510				3	3	3	7.6	7.6	7.6	54.862	0	9.2365	62423000	33	O94888	O94888	UBX domain-containing protein 7	UBXN7	sp|O94888|UBXN7_HUMAN UBX domain-containing protein 7 OS=Homo sapiens OX=9606 GN=UBXN7 PE=1 SV=2
1749300	2033900	1974100	2279800	1893200	1850800	2135300	2022200	1043600	2191800	1906100	2426800	2087900	1847300	2445900	1793000	1540400	1764700	456950	1623200	782360	1619500	1807300	1829000	1806400	1671500	2135000				5	5	5	19.8	19.8	19.8	37.839	0	34.686	299070000	100	O94905;O75477;O94905-2;O94905-3	O94905	Erlin-2	ERLIN2	sp|O94905|ERLN2_HUMAN Erlin-2 OS=Homo sapiens OX=9606 GN=ERLIN2 PE=1 SV=1
358310	319100	448350	415370	395580	347630	384800	345280	433090	332230	437070	371680	358880	397890	425160	340830	372750	288010	157030	356610	400630	284530	390830	293840	394970	376860	373970				4	4	4	5.4	5.4	5.4	102.43	0	18.709	68066000	30	O94906-2;O94906	O94906-2;O94906	Pre-mRNA-processing factor 6	PRPF6	sp|O94906-2|PRP6_HUMAN Isoform 2 of Pre-mRNA-processing factor 6 OS=Homo sapiens OX=9606 GN=PRPF6;sp|O94906|PRP6_HUMAN Pre-mRNA-processing factor 6 OS=Homo sapiens OX=9606 GN=PRPF6 PE=1 SV=1
1476800	2938800	3602300	2127600	4081800	3279900	2723100	2280200	2491300	2707500	2933100	1098900	2586400	2972300	3601500	3404800	3460900	3490500	3094300	2817700	2890200	2787200	3539600	3312300	3522000	3364800	1982800				10	10	3	23.3	23.3	6.9	73.46	0	45.789	584190000	193	O94925	O94925	Glutaminase kidney isoform, mitochondrial	GLS	sp|O94925|GLSK_HUMAN Glutaminase kidney isoform, mitochondrial OS=Homo sapiens OX=9606 GN=GLS PE=1 SV=1
0	67179	87674	56348	101070	147870	70184	65173	54441	96841	139820	0	0	60636	93841	0	76736	0	135540	0	43437	0	99165	57553	82473	96417	54323				9	2	2	24.1	5.7	5.7	65.459	0	4.7203	10273000	10	O94925-3	O94925-3	Glutaminase kidney isoform, mitochondrial	GLS	sp|O94925-3|GLSK_HUMAN Isoform 3 of Glutaminase kidney isoform, mitochondrial OS=Homo sapiens OX=9606 GN=GLS
0	98965	97163	95003	77130	81591	84918	63146	57645	127510	103280	0	67339	71856	79392	77478	94104	82167	75790	80122	95718	0	71021	85433	95707	151660	0				3	3	3	4.4	4.4	4.4	98.515	0	4.681	14428000	8	O94967-2;O94967;O94967-3;O94967-4	O94967-2;O94967;O94967-3;O94967-4	WD repeat-containing protein 47	WDR47	sp|O94967-2|WDR47_HUMAN Isoform 2 of WD repeat-containing protein 47 OS=Homo sapiens OX=9606 GN=WDR47;sp|O94967|WDR47_HUMAN WD repeat-containing protein 47 OS=Homo sapiens OX=9606 GN=WDR47 PE=1 SV=1;sp|O94967-3|WDR47_HUMAN Isoform 3 of WD repeat-containing
1935900	1415000	1491500	1580000	1437100	1388500	1455800	1226600	816440	2032800	1185900	1844900	630750	1342500	1453000	1569600	1800700	1506600	1643100	1304700	1456400	1505900	1538700	1212300	1561800	1575400	894650				15	9	1	24	15.1	1.4	103.96	0	27.989	281460000	104	O94973	O94973	AP-2 complex subunit alpha-2	AP2A2	sp|O94973|AP2A2_HUMAN AP-2 complex subunit alpha-2 OS=Homo sapiens OX=9606 GN=AP2A2 PE=1 SV=2
0	177790	0	206940	190180	201870	168270	187090	188450	0	173270	225190	217510	161300	170680	146100	11951	110940	0	177500	0	209490	0	159980	0	164300	254270				3	3	3	4.1	4.1	4.1	105.75	0	12.94	20966000	15	O94979-7;O94979-6;O94979-3;O94979-10;O94979-4;O94979-9;O94979-2;O94979;O94979-8;O94979-5	O94979-7;O94979-6;O94979-3;O94979-10;O94979-4;O94979-9;O94979-2;O94979;O94979-8	Protein transport protein Sec31A	SEC31A	sp|O94979-7|SC31A_HUMAN Isoform 7 of Protein transport protein Sec31A OS=Homo sapiens OX=9606 GN=SEC31A;sp|O94979-6|SC31A_HUMAN Isoform 6 of Protein transport protein Sec31A OS=Homo sapiens OX=9606 GN=SEC31A;sp|O94979-3|SC31A_HUMAN Isoform 3 of Protein tra
95320	92536	156300	205770	137160	171360	150500	138420	209960	119000	196280	0	181400	197100	133490	69827	209760	63470	159740	0	349160	0	210240	125860	238810	0	178310				3	3	3	23.2	23.2	23.2	22.329	0	5.4861	25018000	13	O95057	O95057	GTP-binding protein Di-Ras1	DIRAS1	sp|O95057|DIRA1_HUMAN GTP-binding protein Di-Ras1 OS=Homo sapiens OX=9606 GN=DIRAS1 PE=1 SV=1
91024	97438	100180	0	119440	147810	0	120150	0	174770	149420	48995	0	0	86762	82205	110570	83933	93828	97759	145380	89207	116800	73998	162310	0	0				3	3	2	4.5	4.5	3.5	123.64	0	6.9821	19341000	20	O95104-2;O95104-3;O95104	O95104-2;O95104-3;O95104	Splicing factor, arginine/serine-rich 15	SCAF4	sp|O95104-2|SCAF4_HUMAN Isoform 2 of SR-related and CTD-associated factor 4 OS=Homo sapiens OX=9606 GN=SCAF4;sp|O95104-3|SCAF4_HUMAN Isoform 3 of SR-related and CTD-associated factor 4 OS=Homo sapiens OX=9606 GN=SCAF4;sp|O95104|SCAF4_HUMAN SR-related and C
197650	389710	652160	419240	552930	545900	475400	445160	390770	456280	525930	245440	189680	447520	470420	512410	491180	483470	595220	400470	521530	356090	689310	476570	527580	574670	240630				7	7	7	12.5	12.5	12.5	86.401	0	17.014	91458000	56	O95140;O95140-2	O95140	Mitofusin-2	MFN2	sp|O95140|MFN2_HUMAN Mitofusin-2 OS=Homo sapiens OX=9606 GN=MFN2 PE=1 SV=3
0	694360	441630	293730	329300	620250	606400	745290	397960	383370	486280	0	327970	537980	387390	583800	489720	736420	601780	677580	631800	701420	736170	787180	374110	318540	353830				1	1	1	5.7	5.7	5.7	37.206	0	6.7598	98181000	14	O95154	O95154	Aflatoxin B1 aldehyde reductase member 3	AKR7A3	sp|O95154|ARK73_HUMAN Aflatoxin B1 aldehyde reductase member 3 OS=Homo sapiens OX=9606 GN=AKR7A3 PE=1 SV=2
0	141870	140320	120840	131980	118000	132370	139490	122280	113180	137710	147620	125990	164110	0	137150	120380	134720	103710	134680	138650	147090	106240	85603	115010	178640	128360				4	4	4	5.6	5.6	5.6	133.27	0	14.008	21532000	17	O95155-2;O95155;O95155-4;O95155-3	O95155-2;O95155;O95155-4;O95155-3	Ubiquitin conjugation factor E4 B	UBE4B	sp|O95155-2|UBE4B_HUMAN Isoform 2 of Ubiquitin conjugation factor E4 B OS=Homo sapiens OX=9606 GN=UBE4B;sp|O95155|UBE4B_HUMAN Ubiquitin conjugation factor E4 B OS=Homo sapiens OX=9606 GN=UBE4B PE=1 SV=1;sp|O95155-4|UBE4B_HUMAN Isoform 4 of Ubiquitin conjug
0	57950	54791	0	0	47338	0	41096	0	44907	44418	0	0	0	48377	0	36668	0	46895	0	61838	0	48625	0	30662	0	0				2	2	2	2.1	2.1	2.1	150.25	0.0067881	2.8662	4517100	7	O95163	O95163	Elongator complex protein 1	IKBKAP	sp|O95163|ELP1_HUMAN Elongator complex protein 1 OS=Homo sapiens OX=9606 GN=ELP1 PE=1 SV=3
114270	158400	246790	0	280550	0	313670	0	283610	246200	405100	199540	43598	368610	439940	297380	245960	0	442150	249310	222670	221660	720440	482740	321350	751430	220430				1	1	1	28.6	28.6	28.6	9.2787	0.0067688	2.8509	52356000	8	O95167	O95167	NADH dehydrogenase [ubiquinone] 1 alpha subcomplex subunit 3	NDUFA3	sp|O95167|NDUA3_HUMAN NADH dehydrogenase [ubiquinone] 1 alpha subcomplex subunit 3 OS=Homo sapiens OX=9606 GN=NDUFA3 PE=1 SV=1
0	538900	647890	27737	859210	918900	480370	569160	479400	0	580090	0	860730	0	937590	710600	950540	888360	650270	855900	603770	762020	1009700	759820	1019700	998900	571260				1	1	1	9.2	9.2	9.2	14.026	0	73.715	124660000	21	O95168-2;O95168	O95168-2;O95168	NADH dehydrogenase [ubiquinone] 1 beta subcomplex subunit 4	NDUFB4	sp|O95168-2|NDUB4_HUMAN Isoform 2 of NADH dehydrogenase [ubiquinone] 1 beta subcomplex subunit 4 OS=Homo sapiens OX=9606 GN=NDUFB4;sp|O95168|NDUB4_HUMAN NADH dehydrogenase [ubiquinone] 1 beta subcomplex subunit 4 OS=Homo sapiens OX=9606 GN=NDUFB4 PE=1 SV=3
319860	532170	680070	821170	641470	696330	798490	640910	680920	983930	742570	245490	877250	688200	595050	818620	648750	622620	638320	561880	571960	556590	967610	661010	707950	951630	0				1	1	1	12.3	12.3	12.3	18.479	0	24.688	126860000	33	O95169-3;O95169-2;O95169	O95169-3;O95169-2;O95169	NADH dehydrogenase [ubiquinone] 1 beta subcomplex subunit 8, mitochondrial	NDUFB8	sp|O95169-3|NDUB8_HUMAN Isoform 3 of NADH dehydrogenase [ubiquinone] 1 beta subcomplex subunit 8, mitochondrial OS=Homo sapiens OX=9606 GN=NDUFB8;sp|O95169-2|NDUB8_HUMAN Isoform 2 of NADH dehydrogenase [ubiquinone] 1 beta subcomplex subunit 8, mitochondria
0	77045	86629	0	96312	82191	54106	91778	0	68885	87984	0	0	104070	0	62215	64050	63086	23478	55899	0	98666	95649	55457	89313	88319	0				1	1	1	3.5	3.5	3.5	43.621	0.0098072	2.5536	10974000	15	O95196-3;O95196-2;O95196	O95196-3;O95196-2;O95196	Chondroitin sulfate proteoglycan 5	CSPG5	sp|O95196-3|CSPG5_HUMAN Isoform 3 of Chondroitin sulfate proteoglycan 5 OS=Homo sapiens OX=9606 GN=CSPG5;sp|O95196-2|CSPG5_HUMAN Isoform 2 of Chondroitin sulfate proteoglycan 5 OS=Homo sapiens OX=9606 GN=CSPG5;sp|O95196|CSPG5_HUMAN Chondroitin sulfate prot
2861300	3811500	4216800	2223200	3510500	4206100	3868100	3594800	4884200	2943200	3594600	3148200	2772700	3474400	3497200	3876400	3456000	3150700	2151200	4155800	2762000	3814300	2726100	2876100	3664600	4277500	2754600				2	2	2	9.7	9.7	9.7	25.609	0	30.127	668070000	67	O95197-3;O95197-4;O95197-7;O95197-2;O95197;O95197-5	O95197-3;O95197-4;O95197-7;O95197-2;O95197;O95197-5	Reticulon-3	RTN3	sp|O95197-3|RTN3_HUMAN Isoform 3 of Reticulon-3 OS=Homo sapiens OX=9606 GN=RTN3;sp|O95197-4|RTN3_HUMAN Isoform 4 of Reticulon-3 OS=Homo sapiens OX=9606 GN=RTN3;sp|O95197-7|RTN3_HUMAN Isoform 7 of Reticulon-3 OS=Homo sapiens OX=9606 GN=RTN3;sp|O95197-2|RTN3
157360	309450	291890	278060	293200	307990	257620	217810	228650	290690	283640	158880	208610	273990	302470	287520	236660	219810	86078	158790	326160	214700	306380	360750	333190	358880	313930				3	3	3	5.3	5.3	5.3	83.353	0	7.7866	46583000	36	O95202;O95202-2;O95202-3	O95202	LETM1 and EF-hand domain-containing protein 1, mitochondrial	LETM1	sp|O95202|LETM1_HUMAN Mitochondrial proton/calcium exchanger protein OS=Homo sapiens OX=9606 GN=LETM1 PE=1 SV=1
607680	288970	283470	295340	320050	262170	339920	306650	221210	327450	264470	259940	199420	256360	327080	288700	247260	243140	340760	258070	342510	333430	210940	240780	285100	355580	279950				2	2	2	8.2	8.2	8.2	37.111	0	4.9938	55042000	19	Q19QU3;O95218-2;O95218	Q19QU3;O95218-2;O95218	Zinc finger Ran-binding domain-containing protein 2	ZRANB2	sp|Q19QU3|ZRAB2_PIG Zinc finger Ran-binding domain-containing protein 2 OS=Sus scrofa OX=9823 GN=ZRANB2 PE=2 SV=1;sp|O95218-2|ZRAB2_HUMAN Isoform 2 of Zinc finger Ran-binding domain-containing protein 2 OS=Homo sapiens OX=9606 GN=ZRANB2;sp|O95218|ZRAB2_HUM
575200	546530	436920	464060	609790	594390	656240	656280	309210	431140	350000	0	520710	434620	565720	783570	779160	545020	800740	628160	592130	432900	494810	1299800	465250	592190	705250				4	4	4	12.7	12.7	12.7	51.466	0	125.82	101350000	47	O95232;O95232-2	O95232	Luc7-like protein 3	LUC7L3	sp|O95232|LC7L3_HUMAN Luc7-like protein 3 OS=Homo sapiens OX=9606 GN=LUC7L3 PE=1 SV=2
357590	1030000	1029400	855490	950410	980950	953120	790120	0	974330	57317	252910	1009400	942610	884980	1139000	874720	672870	838380	774900	716510	693190	897200	934870	1044000	1189800	855280				1	1	1	2.5	2.5	2.5	40.75	0.00082679	4.1011	153450000	24	O95299;O95299-2	O95299;O95299-2	NADH dehydrogenase [ubiquinone] 1 alpha subcomplex subunit 10, mitochondrial	NDUFA10	sp|O95299|NDUAA_HUMAN NADH dehydrogenase [ubiquinone] 1 alpha subcomplex subunit 10, mitochondrial OS=Homo sapiens OX=9606 GN=NDUFA10 PE=1 SV=1;sp|O95299-2|NDUAA_HUMAN Isoform 2 of NADH dehydrogenase [ubiquinone] 1 alpha subcomplex subunit 10, mitochondria
102150	73821	101730	0	88009	88036	62415	113920	0	82875	0	120600	66568	0	96400	67057	62000	71064	89403	84565	99209	113120	166090	76018	98955	0	45685				2	2	2	3.3	3.3	3.3	63.083	0.00082068	4.0536	15750000	9	O95302;O95302-3	O95302;O95302-3	Peptidyl-prolyl cis-trans isomerase FKBP9	FKBP9	sp|O95302|FKBP9_HUMAN Peptidyl-prolyl cis-trans isomerase FKBP9 OS=Homo sapiens OX=9606 GN=FKBP9 PE=1 SV=2;sp|O95302-3|FKBP9_HUMAN Isoform 3 of Peptidyl-prolyl cis-trans isomerase FKBP9 OS=Homo sapiens OX=9606 GN=FKBP9
800450	603290	585720	552480	619840	611440	676640	728710	636800	488650	456560	463100	465400	505280	519870	495360	571230	586350	658990	599040	438890	402110	447160	505270	622280	623360	453790				6	6	6	15.8	15.8	15.8	52.054	0	12.515	108240000	35	O95319-5;O95319-2;O95319;O95319-4;O95319-3	O95319-5;O95319-2;O95319;O95319-4;O95319-3	CUGBP Elav-like family member 2	CELF2	sp|O95319-5|CELF2_HUMAN Isoform 5 of CUGBP Elav-like family member 2 OS=Homo sapiens OX=9606 GN=CELF2;sp|O95319-2|CELF2_HUMAN Isoform 2 of CUGBP Elav-like family member 2 OS=Homo sapiens OX=9606 GN=CELF2;sp|O95319|CELF2_HUMAN CUGBP Elav-like family member
1234900	457250	1348100	1422800	995760	1286800	1650100	1439100	1511000	970920	2025300	521020	745060	948850	1097700	1050400	1077000	1721800	1387400	1288000	1043800	1398300	294660	1099400	973210	1203300	1203900				5	5	5	21.3	21.3	21.3	27.547	0	11.523	223300000	33	O95336	O95336	6-phosphogluconolactonase	PGLS	sp|O95336|6PGL_HUMAN 6-phosphogluconolactonase OS=Homo sapiens OX=9606 GN=PGLS PE=1 SV=2
71814	0	76923	0	72553	62603	82311	68090	0	0	99014	74835	57522	0	0	0	86355	104720	80910	79266	59784	0	77876	0	80174	64445	0				2	2	2	12.6	12.6	12.6	27.687	0	9.1315	10595000	7	O95475;O95343	O95475;O95343	Homeobox protein SIX6;Homeobox protein SIX3	SIX6;SIX3	sp|O95475|SIX6_HUMAN Homeobox protein SIX6 OS=Homo sapiens OX=9606 GN=SIX6 PE=1 SV=2;sp|O95343|SIX3_HUMAN Homeobox protein SIX3 OS=Homo sapiens OX=9606 GN=SIX3 PE=1 SV=1
107300	85279	0	100210	0	61737	80882	92060	0	0	85933	46897	89614	68679	91803	100810	97216	83898	90467	103290	94814	97135	83184	119630	86521	92900	80403				2	2	2	4.8	4.8	4.8	68.617	0.0050983	3.0054	14883000	17	O95352-3;O95352;O95352-2	O95352-3;O95352;O95352-2	Ubiquitin-like modifier-activating enzyme ATG7	ATG7	sp|O95352-3|ATG7_HUMAN Isoform 3 of Ubiquitin-like modifier-activating enzyme ATG7 OS=Homo sapiens OX=9606 GN=ATG7;sp|O95352|ATG7_HUMAN Ubiquitin-like modifier-activating enzyme ATG7 OS=Homo sapiens OX=9606 GN=ATG7 PE=1 SV=1;sp|O95352-2|ATG7_HUMAN Isoform
572900	758130	570340	892570	781150	661620	604400	615890	595070	802180	802910	398940	502610	856400	667570	570240	1093700	474320	823170	688070	995930	520480	664780	601160	753260	656500	547750				3	3	3	27.3	27.3	27.3	24.737	0	11.985	130940000	30	O95372	O95372	Acyl-protein thioesterase 2	LYPLA2	sp|O95372|LYPA2_HUMAN Acyl-protein thioesterase 2 OS=Homo sapiens OX=9606 GN=LYPLA2 PE=1 SV=1
2252900	2482000	2272000	2434900	1992200	2434500	2553100	2301500	2110400	2512100	2412500	2908900	2492700	2413200	2002400	2276800	1951100	2025700	2252700	2613300	2100800	2264900	2107500	2070200	2171100	2501000	2503900				11	11	11	13.3	13.3	13.3	119.52	0	156.62	430070000	179	O95373	O95373	Importin-7	IPO7	sp|O95373|IPO7_HUMAN Importin-7 OS=Homo sapiens OX=9606 GN=IPO7 PE=1 SV=1
459330	397990	421090	340240	0	466310	423640	49020	530930	500040	421190	533970	284260	385790	393330	485930	351800	511000	347030	320070	381390	486790	365080	396040	439700	433960	329440				3	3	3	12.2	12.2	12.2	32.339	0	5.3251	69604000	12	O95433-2;O95433	O95433-2;O95433	Activator of 90 kDa heat shock protein ATPase homolog 1	AHSA1	sp|O95433-2|AHSA1_HUMAN Isoform 2 of Activator of 90 kDa heat shock protein ATPase homolog 1 OS=Homo sapiens OX=9606 GN=AHSA1;sp|O95433|AHSA1_HUMAN Activator of 90 kDa heat shock protein ATPase homolog 1 OS=Homo sapiens OX=9606 GN=AHSA1 PE=1 SV=1
0	0	0	0	0	0	0	0	0	0	0	0	0	0	0	0	0	0	0	0	0	0	0	0	0	0	119510				1	1	1	3.7	3.7	3.7	30.288	0.0067833	2.8635	5724900	1	O95456-2;O95456	O95456-2;O95456	Proteasome assembly chaperone 1	PSMG1	sp|O95456-2|PSMG1_HUMAN Isoform 2 of Proteasome assembly chaperone 1 OS=Homo sapiens OX=9606 GN=PSMG1;sp|O95456|PSMG1_HUMAN Proteasome assembly chaperone 1 OS=Homo sapiens OX=9606 GN=PSMG1 PE=1 SV=1
61976	66805	57676	76557	50671	58103	68358	66140	89393	68442	53089	80406	101680	68204	63852	80838	55263	53065	62470	62231	48837	73681	60113	47163	61420	52932	67003				3	3	3	3.1	3.1	3.1	119.75	0	5.9492	11324000	9	O95486;O95486-2	O95486;O95486-2	Protein transport protein Sec24A	SEC24A	sp|O95486|SC24A_HUMAN Protein transport protein Sec24A OS=Homo sapiens OX=9606 GN=SEC24A PE=1 SV=2;sp|O95486-2|SC24A_HUMAN Isoform 2 of Protein transport protein Sec24A OS=Homo sapiens OX=9606 GN=SEC24A
84156	21476	67868	0	101290	24928	74403	64271	0	0	80596	53032	0	68337	110620	73039	106370	61732	74571	70741	86298	0	84709	57551	74208	79014	28887				2	2	2	2.1	2.1	2.1	133.63	0.0015767	3.6606	12080000	12	O95487-2;O95487;O95487-3	O95487-2;O95487;O95487-3	Protein transport protein Sec24B	SEC24B	sp|O95487-2|SC24B_HUMAN Isoform 2 of Protein transport protein Sec24B OS=Homo sapiens OX=9606 GN=SEC24B;sp|O95487|SC24B_HUMAN Protein transport protein Sec24B OS=Homo sapiens OX=9606 GN=SEC24B PE=1 SV=2;sp|O95487-3|SC24B_HUMAN Isoform 3 of Protein transpor
207940	235080	293370	211380	284340	383920	250500	198940	223310	247220	270520	110910	282710	253210	292340	314130	254670	252500	218830	225850	240200	290150	249430	276150	413520	396570	268270				2	2	2	14.2	14.2	14.2	14.279	0	4.9351	43694000	20	O95563	O95563	Mitochondrial pyruvate carrier 2	MPC2	sp|O95563|MPC2_HUMAN Mitochondrial pyruvate carrier 2 OS=Homo sapiens OX=9606 GN=MPC2 PE=1 SV=1
180050	247160	174920	0	251090	271500	201690	306120	0	0	132010	213700	0	0	268560	236090	269180	218210	264990	268130	276570	325830	299470	253910	271840	0	0				2	2	2	10.6	10.6	10.6	27.873	0.0015817	3.7008	43147000	16	O95571	O95571	Persulfide dioxygenase ETHE1, mitochondrial	ETHE1	sp|O95571|ETHE1_HUMAN Persulfide dioxygenase ETHE1, mitochondrial OS=Homo sapiens OX=9606 GN=ETHE1 PE=1 SV=2
285020	269650	262310	307350	287160	196750	317240	435860	0	258760	277350	283650	357190	335960	384930	299150	412780	268120	302630	315050	462380	232890	348640	278510	317360	514950	0				5	5	5	9	9	9	80.419	0	11.142	63201000	41	O95573;O60488-2;O60488	O95573	Long-chain-fatty-acid--CoA ligase 3	ACSL3	sp|O95573|ACSL3_HUMAN Long-chain-fatty-acid--CoA ligase 3 OS=Homo sapiens OX=9606 GN=ACSL3 PE=1 SV=3
0	328550	340100	1053400	233740	382470	479830	189120	904240	358160	471320	0	1529200	442950	617370	624360	599040	347580	851270	315510	241330	187930	579810	268660	406980	319640	404690				3	2	2	39	26.3	26.3	13.579	0	136.66	82072000	60	Q9TSV6;O95670;O95670-3;O95670-2	Q9TSV6;O95670	V-type proton ATPase subunit G 2	ATP6V1G2	sp|Q9TSV6|VATG2_PIG V-type proton ATPase subunit G 2 OS=Sus scrofa OX=9823 GN=ATP6V1G2 PE=3 SV=1;sp|O95670|VATG2_HUMAN V-type proton ATPase subunit G 2 OS=Homo sapiens OX=9606 GN=ATP6V1G2 PE=1 SV=1
113450	25368	84267	0	81291	22443	0	0	257820	188760	229630	0	292750	274480	0	72732	33354	42231	27472	76177	49123	58705	69201	76532	55975	0	0				3	3	2	10.6	10.6	8.5	48.053	0	4.8922	10453000	10	O95718;O95718-2;O95718-1	O95718;O95718-2;O95718-1	Steroid hormone receptor ERR2	ESRRB	sp|O95718|ERR2_HUMAN Steroid hormone receptor ERR2 OS=Homo sapiens OX=9606 GN=ESRRB PE=1 SV=3;sp|O95718-2|ERR2_HUMAN Isoform 2 of Steroid hormone receptor ERR2 OS=Homo sapiens OX=9606 GN=ESRRB;sp|O95718-1|ERR2_HUMAN Isoform 1 of Steroid hormone receptor ER
592450	674700	692320	590460	636340	670650	743820	492730	692200	533870	711810	401080	560270	254500	581250	635150	606290	594390	611100	598980	574890	572260	718980	784550	673570	682620	422180				8	8	7	16.5	16.5	14.9	61.99	0	95.471	110330000	74	O95741;O95741-2;Q86YQ8-2;Q9HCH3-2;Q8IYJ1;Q96A23;Q9UBL6-2;Q86YQ8;Q96A23-2;Q9HCH3;Q9UBL6	O95741;O95741-2	Copine-6	CPNE6	sp|O95741|CPNE6_HUMAN Copine-6 OS=Homo sapiens OX=9606 GN=CPNE6 PE=1 SV=3;sp|O95741-2|CPNE6_HUMAN Isoform 2 of Copine-6 OS=Homo sapiens OX=9606 GN=CPNE6
5091500	7270000	7844300	7137600	7246600	7672900	8152700	7508200	8354800	9008800	8159500	4307900	7937500	8358200	7901200	8004300	7114800	7809800	7429200	7343100	7554200	7489400	7767500	7773900	7814000	8444900	8082100				14	12	11	23.7	20.1	18.5	94.511	0	206.71	1390700000	253	O95757	O95757	Heat shock 70 kDa protein 4L	HSPA4L	sp|O95757|HS74L_HUMAN Heat shock 70 kDa protein 4L OS=Homo sapiens OX=9606 GN=HSPA4L PE=1 SV=3
0	103760	52898	0	0	89750	82097	95577	78997	0	0	0	0	0	76233	88338	63351	305140	0	44814	66002	0	0	0	0	137000	0				4	3	3	14.4	12.9	12.9	56.501	0	5.6372	10559000	8	O95758-1;O95758-6;O95758-2;O95758;O95758-5;O95758-4;O95758-7	O95758-1;O95758-6;O95758-2;O95758;O95758-5;O95758-4;O95758-7	Polypyrimidine tract-binding protein 3	PTBP3	sp|O95758-1|PTBP3_HUMAN Isoform 1 of Polypyrimidine tract-binding protein 3 OS=Homo sapiens OX=9606 GN=PTBP3;sp|O95758-6|PTBP3_HUMAN Isoform 6 of Polypyrimidine tract-binding protein 3 OS=Homo sapiens OX=9606 GN=PTBP3;sp|O95758-2|PTBP3_HUMAN Isoform 2 of P
264520	352560	344840	429510	288270	377680	426820	352030	572420	355200	349430	594390	390990	379420	313570	301670	301130	306010	340070	329930	354790	411360	319630	380800	280030	384380	453630				2	2	2	35.4	35.4	35.4	10.403	0	15.423	64776000	29	O95777	O95777	U6 snRNA-associated Sm-like protein LSm8	LSM8	sp|O95777|LSM8_HUMAN U6 snRNA-associated Sm-like protein LSm8 OS=Homo sapiens OX=9606 GN=LSM8 PE=1 SV=3
7310400	8422500	9845000	8062600	9632600	9099500	9836000	8474600	7101600	6945200	7386200	5801400	7118700	9511700	8904700	10491000	9635700	9303400	10481000	9404700	9705400	8774400	9738500	11349000	10173000	10195000	6922500				22	22	16	30.7	30.7	22	105.36	0	169.72	1674300000	352	O95782-2;O95782	O95782-2;O95782	AP-2 complex subunit alpha-1	AP2A1	sp|O95782-2|AP2A1_HUMAN Isoform B of AP-2 complex subunit alpha-1 OS=Homo sapiens OX=9606 GN=AP2A1;sp|O95782|AP2A1_HUMAN AP-2 complex subunit alpha-1 OS=Homo sapiens OX=9606 GN=AP2A1 PE=1 SV=3
285630	228000	147630	95745	148730	0	128140	113070	112670	0	0	135110	0	0	0	102760	190800	120910	121840	116330	96973	141010	170270	0	93300	0	66349				3	3	3	8.1	8.1	8.1	54.933	0	8.0569	21590000	22	O95793-2;O95793-3;O95793	O95793-2;O95793-3;O95793	Double-stranded RNA-binding protein Staufen homolog 1	STAU1	sp|O95793-2|STAU1_HUMAN Isoform Short of Double-stranded RNA-binding protein Staufen homolog 1 OS=Homo sapiens OX=9606 GN=STAU1;sp|O95793-3|STAU1_HUMAN Isoform 3 of Double-stranded RNA-binding protein Staufen homolog 1 OS=Homo sapiens OX=9606 GN=STAU1;sp|O
0	0	0	0	0	0	0	0	0	0	0	0	0	0	0	0	0	0	0	0	0	0	0	0	0	0	0	+			1	1	1	2.3	2.3	2.3	43.765	1	-2	0	2	O95803-2;O95803-3;O95803	O95803-2;O95803-3;O95803	Bifunctional heparan sulfate N-deacetylase/N-sulfotransferase 3;Heparan sulfate N-deacetylase 3;Heparan sulfate N-sulfotransferase 3	NDST3	sp|O95803-2|NDST3_HUMAN Isoform 2 of Bifunctional heparan sulfate N-deacetylase/N-sulfotransferase 3 OS=Homo sapiens OX=9606 GN=NDST3;sp|O95803-3|NDST3_HUMAN Isoform 3 of Bifunctional heparan sulfate N-deacetylase/N-sulfotransferase 3 OS=Homo sapiens OX=96
0	0	0	362320	0	0	477560	0	0	502650	484610	0	442500	492990	0	133740	0	0	0	0	0	0	0	0	0	552180	427510				2	2	2	11.8	11.8	11.8	23.772	0.0030143	3.2656	14562000	5	O95816;O95816-2	O95816;O95816-2	BAG family molecular chaperone regulator 2	BAG2	sp|O95816|BAG2_HUMAN BAG family molecular chaperone regulator 2 OS=Homo sapiens OX=9606 GN=BAG2 PE=1 SV=1;sp|O95816-2|BAG2_HUMAN Isoform 2 of BAG family molecular chaperone regulator 2 OS=Homo sapiens OX=9606 GN=BAG2
170150	131850	155190	133170	185670	161060	174280	139810	127950	136990	173420	172730	147580	0	185110	166610	132120	0	173630	162980	143370	68993	175840	192430	139580	174950	145900				3	3	3	3.9	3.9	3.9	133.4	0	6.2114	28184000	23	O95819-4;O95819-2;O95819;O95819-5;O95819-6;O95819-3;Q9UKE5-8;Q8N4C8-5;Q9UKE5-5;Q8N4C8-2;Q9UKE5-7;Q8N4C8-3;Q9UKE5-3;Q8N4C8-4;Q9UKE5-6;Q9UKE5-2;Q8N4C8;Q9UKE5-4;Q9UKE5	O95819-4;O95819-2;O95819;O95819-5;O95819-6;O95819-3	Mitogen-activated protein kinase kinase kinase kinase 4	MAP4K4	sp|O95819-4|M4K4_HUMAN Isoform 4 of Mitogen-activated protein kinase kinase kinase kinase 4 OS=Homo sapiens OX=9606 GN=MAP4K4;sp|O95819-2|M4K4_HUMAN Isoform 2 of Mitogen-activated protein kinase kinase kinase kinase 4 OS=Homo sapiens OX=9606 GN=MAP4K4;sp|O
1551300	3686000	4188300	3638000	4349500	4143300	4121500	4344400	2678100	4239300	3363200	1769300	3473400	3824100	4753300	4713700	3765900	3703300	3551100	3574900	5603500	5526100	4951800	5566800	4818200	4941500	3822800				9	9	9	18.9	18.9	18.9	66.9	0	31.284	794400000	175	O95831;O95831-3;O95831-2;O95831-5;O95831-4	O95831;O95831-3;O95831-2	Apoptosis-inducing factor 1, mitochondrial	AIFM1	sp|O95831|AIFM1_HUMAN Apoptosis-inducing factor 1, mitochondrial OS=Homo sapiens OX=9606 GN=AIFM1 PE=1 SV=1;sp|O95831-3|AIFM1_HUMAN Isoform 3 of Apoptosis-inducing factor 1, mitochondrial OS=Homo sapiens OX=9606 GN=AIFM1;sp|O95831-2|AIFM1_HUMAN Isoform 2 o
1176200	1404900	1328600	1438600	1322000	1388000	1548400	1629600	1336700	1793100	1423600	1344900	1087900	1253900	1377800	519630	1455700	900650	1095800	1480900	1312100	1641600	1492100	1774500	1233000	1565200	1753800				4	4	4	8	8	8	70.678	0	11.719	260880000	38	O95834;O95834-2;O95834-3	O95834;O95834-2;O95834-3	Echinoderm microtubule-associated protein-like 2	EML2	sp|O95834|EMAL2_HUMAN Echinoderm microtubule-associated protein-like 2 OS=Homo sapiens OX=9606 GN=EML2 PE=1 SV=1;sp|O95834-2|EMAL2_HUMAN Isoform 2 of Echinoderm microtubule-associated protein-like 2 OS=Homo sapiens OX=9606 GN=EML2;sp|O95834-3|EMAL2_HUMAN I
610390	705580	589200	582300	598650	774280	744620	694540	651970	710850	829670	561940	740490	568950	591360	574330	591650	613330	785670	532620	648980	507020	705770	484940	709700	544050	756040				6	6	6	24.4	24.4	24.4	33.392	0	10.453	131040000	52	O95861;O95861-3;O95861-4;O95861-2	O95861;O95861-3;O95861-4;O95861-2	3(2),5-bisphosphate nucleotidase 1	BPNT1	sp|O95861|BPNT1_HUMAN 3(2),5-bisphosphate nucleotidase 1 OS=Homo sapiens OX=9606 GN=BPNT1 PE=1 SV=1;sp|O95861-3|BPNT1_HUMAN Isoform 3 of 3(2),5-bisphosphate nucleotidase 1 OS=Homo sapiens OX=9606 GN=BPNT1;sp|O95861-4|BPNT1_HUMAN Isoform 4 of 3(2),5
4026200	4423500	4401600	4447500	3913400	4979900	4245200	4540600	3827100	4890700	4104700	3557300	3618500	3851600	3867900	3597100	3863200	3863100	3900100	4330000	4543300	4093300	4087200	4208200	4482500	4316600	4700900				5	5	4	20.4	20.4	17.5	29.644	0	14.873	795340000	108	O95865	O95865	N(G),N(G)-dimethylarginine dimethylaminohydrolase 2	DDAH2	sp|O95865|DDAH2_HUMAN N(G),N(G)-dimethylarginine dimethylaminohydrolase 2 OS=Homo sapiens OX=9606 GN=DDAH2 PE=1 SV=1
212730	227620	255370	221420	301990	242250	243010	181960	0	235220	274690	106920	240030	133860	256260	179090	185690	146020	293060	187890	237750	193420	268570	272850	263840	346980	0				4	4	4	10.1	10.1	10.1	59.382	0	9.0036	43182000	33	O95870-2;O95870	O95870-2;O95870	Abhydrolase domain-containing protein 16A	ABHD16A	sp|O95870-2|ABHGA_HUMAN Isoform 2 of Phosphatidylserine lipase ABHD16A OS=Homo sapiens OX=9606 GN=ABHD16A;sp|O95870|ABHGA_HUMAN Phosphatidylserine lipase ABHD16A OS=Homo sapiens OX=9606 GN=ABHD16A PE=1 SV=3
204580	43382	99099	23857	83354	0	0	94102	0	0	0	60353	0	0	96329	0	86981	80644	103580	0	43315	58024	101550	71916	58670	0	0				1	1	1	5.2	5.2	5.2	19.206	0.008726	2.7337	11137000	13	O95881	O95881	Thioredoxin domain-containing protein 12	TXNDC12	sp|O95881|TXD12_HUMAN Thioredoxin domain-containing protein 12 OS=Homo sapiens OX=9606 GN=TXNDC12 PE=1 SV=1
0	0	0	0	0	0	0	0	0	0	0	0	0	0	0	0	0	0	0	0	0	0	0	0	0	0	0				1	1	1	5.8	5.8	5.8	29.014	0.0030064	3.2575	0	1	O95983-2;O95983	O95983-2;O95983	Methyl-CpG-binding domain protein 3	MBD3	sp|O95983-2|MBD3_HUMAN Isoform 2 of Methyl-CpG-binding domain protein 3 OS=Homo sapiens OX=9606 GN=MBD3;sp|O95983|MBD3_HUMAN Methyl-CpG-binding domain protein 3 OS=Homo sapiens OX=9606 GN=MBD3 PE=1 SV=1
216740	197970	0	388950	207210	0	337840	328170	314750	415340	478330	0	222160	272150	200810	0	40950	305310	211820	478360	83897	295460	37434	207720	84993	176950	297180				2	2	2	14	14	14	19.471	0	4.8733	37165000	15	O95989	O95989	Diphosphoinositol polyphosphate phosphohydrolase 1	NUDT3	sp|O95989|NUDT3_HUMAN Diphosphoinositol polyphosphate phosphohydrolase 1 OS=Homo sapiens OX=9606 GN=NUDT3 PE=1 SV=1
296060	209790	241240	0	263900	280690	0	179960	240330	0	267460	237670	394570	0	272120	219690	312560	380210	291110	0	270730	243310	279690	317810	251090	274820	261730				2	2	2	6.5	6.5	6.5	65.596	0	7.8647	46082000	25	O96005-3;O96005-4;O96005	O96005-3;O96005-4;O96005	Cleft lip and palate transmembrane protein 1	CLPTM1	sp|O96005-3|CLPT1_HUMAN Isoform 2 of Cleft lip and palate transmembrane protein 1 OS=Homo sapiens OX=9606 GN=CLPTM1;sp|O96005-4|CLPT1_HUMAN Isoform 3 of Cleft lip and palate transmembrane protein 1 OS=Homo sapiens OX=9606 GN=CLPTM1;sp|O96005|CLPT1_HUMAN Cl
644990	1080200	1246200	1123900	1387500	1127400	1205000	1092100	921160	919740	799570	735720	899970	917670	1583800	2065700	1100500	1283700	812110	1099800	819360	941150	1358400	1283500	1539100	1707900	1002900				4	4	4	21.3	21.3	21.3	34.441	0	12.045	229210000	37	O96008-2;O96008	O96008-2;O96008	Mitochondrial import receptor subunit TOM40 homolog	TOMM40	sp|O96008-2|TOM40_HUMAN Isoform 2 of Mitochondrial import receptor subunit TOM40 homolog OS=Homo sapiens OX=9606 GN=TOMM40;sp|O96008|TOM40_HUMAN Mitochondrial import receptor subunit TOM40 homolog OS=Homo sapiens OX=9606 GN=TOMM40 PE=1 SV=1
466140	415150	421130	448640	340550	537150	214650	512180	0	419040	88014	182120	206820	240470	461800	472060	422630	387300	546380	450970	499480	418460	418070	267130	470720	202230	232540				7	7	6	26.3	26.3	23.5	47.46	0	30.046	79806000	44	O96019;O96019-2	O96019;O96019-2	Actin-like protein 6A	ACTL6A	sp|O96019|ACL6A_HUMAN Actin-like protein 6A OS=Homo sapiens OX=9606 GN=ACTL6A PE=1 SV=1;sp|O96019-2|ACL6A_HUMAN Isoform 2 of Actin-like protein 6A OS=Homo sapiens OX=9606 GN=ACTL6A
3298800	8686000	8196400	7576300	7807400	9553800	9417300	8067300	12862000	12181000	12206000	3100300	9629500	7878900	7911000	10473000	8158900	8697500	7376700	7524400	7423700	7170300	8309000	9083400	8348100	8457000	6687700				10	10	4	38.4	38.4	19.8	46.258	0	264.75	1306000000	163	O97580	O97580			sp|O97580|SUCB1_PIG Succinate--CoA ligase [ADP-forming] subunit beta, mitochondrial (Fragment) OS=Sus scrofa OX=9823 GN=SUCLA2 PE=2 SV=1
550050	168060	0	623260	0	0	362350	182470	0	0	0	0	0	0	462390	0	0	0	0	148070	0	0	117830	131940	0	132530	159300				1	1	1	10.7	10.7	10.7	16.288	0.00082781	4.1049	16838000	7	O97763	O97763			sp|O97763|NPC2_PIG NPC intracellular cholesterol transporter 2 OS=Sus scrofa OX=9823 GN=NPC2 PE=1 SV=1
173230	0	0	142270	81508	0	0	0	0	78395	0	550710	0	0	0	160730	0	0	104510	108810	0	0	0	113780	0	0	0				1	1	1	9.8	9.8	9.8	14.676	0.00042937	4.5128	10141000	6	O97788	O97788			sp|O97788|FABP4_PIG Fatty acid-binding protein, adipocyte OS=Sus scrofa OX=9823 GN=FABP4 PE=1 SV=3
4553800	3775500	4819800	4141500	4632500	2863900	4651100	5623900	3676700	3217900	3939000	4082000	2970200	3213500	3547500	3734000	3325100	3794500	3569200	4093500	6379600	5865200	5556600	5916600	3320900	3494700	2343400				4	4	4	56.1	56.1	56.1	11.153	0	18.82	866500000	71	P00172-2;P00172;P00167-2;P00167-3;P00167	P00172-2;P00172;P00167-2;P00167-3;P00167	Cytochrome b5	CYB5A	sp|P00172-2|CYB5_PIG Isoform 2 of Cytochrome b5 OS=Sus scrofa OX=9823 GN=CYB5A;sp|P00172|CYB5_PIG Cytochrome b5 OS=Sus scrofa OX=9823 GN=CYB5A PE=1 SV=3;sp|P00167-2|CYB5_HUMAN Isoform 2 of Cytochrome b5 OS=Homo sapiens OX=9606 GN=CYB5A;sp|P00167-3|CYB5_HUM
85204000	104440000	120140000	116160000	122690000	124570000	112580000	118790000	120270000	114720000	120230000	73867000	157560000	114000000	140920000	119870000	125340000	120230000	123560000	126830000	127730000	126200000	141950000	131300000	140040000	139920000	135640000				10	10	10	43.4	43.4	43.4	36.612	0	323.31	22013000000	652	P00336;P07195	P00336;P07195	L-lactate dehydrogenase B chain	LDHB	sp|P00336|LDHB_PIG L-lactate dehydrogenase B chain OS=Sus scrofa OX=9823 GN=LDHB PE=1 SV=3;sp|P07195|LDHB_HUMAN L-lactate dehydrogenase B chain OS=Homo sapiens OX=9606 GN=LDHB PE=1 SV=2
30319000	36600000	24577000	28906000	28174000	35191000	33890000	26940000	40002000	25840000	34059000	48256000	35939000	30443000	29498000	33845000	27964000	30181000	25055000	27851000	24282000	31036000	29260000	31504000	26199000	34132000	32234000				15	15	11	66.6	66.6	47.3	36.618	0	323.31	5503200000	290	P00339	P00339			sp|P00339|LDHA_PIG L-lactate dehydrogenase A chain OS=Sus scrofa OX=9823 GN=LDHA PE=1 SV=3
24975000	66312000	72072000	70739000	75974000	77928000	78849000	70298000	68935000	68467000	69839000	18463000	69474000	71958000	73336000	74349000	70229000	72191000	68159000	66876000	79638000	75448000	77891000	77785000	81222000	86805000	66674000				13	13	13	52.7	52.7	52.7	35.484	0	323.31	12972000000	583	P00346;P40926;P40926-2	P00346;P40926;P40926-2	Malate dehydrogenase, mitochondrial	MDH2	sp|P00346|MDHM_PIG Malate dehydrogenase, mitochondrial OS=Sus scrofa OX=9823 GN=MDH2 PE=1 SV=2;sp|P40926|MDHM_HUMAN Malate dehydrogenase, mitochondrial OS=Homo sapiens OX=9606 GN=MDH2 PE=1 SV=3;sp|P40926-2|MDHM_HUMAN Isoform 2 of Malate dehydrogenase, mito
1045000	621570	426850	579440	1135600	919100	1020700	874290	1411200	3142400	1226900	2138700	804450	2230800	816260	578900	1245400	613820	964440	668860	817080	1213500	946150	975760	777170	1281200	1411900				4	4	4	23.2	23.2	23.2	34.161	0	10.322	189870000	18	P00348;Q16836;Q16836-3;Q16836-2	P00348			sp|P00348|HCDH_PIG Hydroxyacyl-coenzyme A dehydrogenase, mitochondrial OS=Sus scrofa OX=9823 GN=HADH PE=1 SV=2
766000	992150	850080	859230	734780	712590	750710	452700	715850	632360	835040	776740	796550	856820	779920	780490	649010	621040	842750	848710	476460	619670	726530	1016400	619640	926850	767390				4	4	4	8.8	8.8	8.8	54.861	0	70.018	162580000	51	P00352	P00352	Retinal dehydrogenase 1	ALDH1A1	sp|P00352|AL1A1_HUMAN Retinal dehydrogenase 1 OS=Homo sapiens OX=9606 GN=ALDH1A1 PE=1 SV=2
129300000	170080000	127550000	199260000	158240000	158230000	192110000	167230000	245020000	145940000	129450000	203110000	187280000	234660000	160680000	193360000	240290000	293700000	191300000	185350000	182510000	241720000	168330000	149560000	127790000	151180000	189720000				12	12	9	57.1	57.1	46.2	35.836	0	323.31	33573000000	1643	P00355	P00355			sp|P00355|G3P_PIG Glyceraldehyde-3-phosphate dehydrogenase OS=Sus scrofa OX=9823 GN=GAPDH PE=1 SV=4
295000	325850	257380	302110	307120	318800	251760	340550	262350	252560	301870	210860	242140	263430	238430	308250	199000	289860	226210	305350	356050	480460	219510	297700	355660	336410	322800				2	2	2	16.7	16.7	16.7	21.455	0	6.2588	56944000	21	P00377	P00377			sp|P00377|DYR_PIG Dihydrofolate reductase OS=Sus scrofa OX=9823 GN=DHFR PE=1 SV=1
397880	450360	416870	364080	478080	331070	0	731480	495750	387260	298080	1315100	502540	450690	473700	85641	520670	371690	417970	345210	527850	374350	579180	98553	497970	350210	559680				3	3	3	8.9	8.9	8.9	47.267	0	8.3392	88146000	26	P00390-5;P00390-4;P00390-2;P00390-3;P00390	P00390-5;P00390-4;P00390-2;P00390-3;P00390	Glutathione reductase, mitochondrial	GSR	sp|P00390-5|GSHR_HUMAN Isoform 4 of Glutathione reductase, mitochondrial OS=Homo sapiens OX=9606 GN=GSR;sp|P00390-4|GSHR_HUMAN Isoform 3 of Glutathione reductase, mitochondrial OS=Homo sapiens OX=9606 GN=GSR;sp|P00390-2|GSHR_HUMAN Isoform Cytoplasmic of Gl
4796600	266220	133970	329770	159200	177730	165460	404520	43903	251130	222700	1410100	128220	135670	200110	237300	219570	217370	280950	278940	324510	341130	178960	202070	147910	144770	148470			+	4	4	4	4.4	4.4	4.4	122.2	0	13.1	74176000	30	P00450;CON__ENSEMBL:ENSBTAP00000031900	P00450;CON__ENSEMBL:ENSBTAP00000031900	Ceruloplasmin	CP	sp|P00450|CERU_HUMAN Ceruloplasmin OS=Homo sapiens OX=9606 GN=CP PE=1 SV=1;
1331300	1863400	1197000	742290	1466500	1604900	1364400	1374700	1132500	1177900	1379900	1571000	927170	1373100	1668900	1939000	2021300	1549900	1753000	1546300	1941300	1755200	1867100	2025900	1401000	1063200	1315100				4	4	4	20.8	20.8	20.8	32.118	0	70.87	303720000	85	P00491	P00491	Purine nucleoside phosphorylase	PNP	sp|P00491|PNPH_HUMAN Purine nucleoside phosphorylase OS=Homo sapiens OX=9606 GN=PNP PE=1 SV=2
21618000	36510000	41769000	39350000	35710000	35774000	43134000	36456000	35062000	38238000	43787000	16877000	49820000	40469000	44620000	45867000	39485000	36409000	39025000	34293000	36870000	37064000	38152000	39931000	45381000	45554000	39381000				15	15	15	53.8	53.8	53.8	46.474	0	193.07	6827700000	294	P00503;P17174;P17174-2	P00503			sp|P00503|AATC_PIG Aspartate aminotransferase, cytoplasmic OS=Sus scrofa OX=9823 GN=GOT1 PE=1 SV=3
31192000	133130000	108720000	112230000	114200000	115110000	104880000	87844000	106160000	135100000	123690000	28925000	132660000	117810000	134390000	125550000	133190000	123780000	116640000	103100000	146650000	145610000	144020000	136620000	144680000	148890000	141740000				14	14	14	46.3	46.3	46.3	47.436	0	323.31	22605000000	930	P00506;P00505;P00505-2	P00506			sp|P00506|AATM_PIG Aspartate aminotransferase, mitochondrial OS=Sus scrofa OX=9823 GN=GOT2 PE=1 SV=2
3950900	4935700	5890600	5960700	5159100	4936600	6065700	4617400	5919100	5161100	5564900	3376900	6742300	5572600	5999900	5542000	5304200	5472200	5024300	4787900	5515500	4556100	4472200	4551800	6250900	6187900	5351300				8	8	8	52.1	52.1	52.1	21.639	0	26.601	946030000	115	P00571;P00568;Q9Y6K8-2;Q9Y6K8-3;Q9Y6K8	P00571;P00568	Adenylate kinase isoenzyme 1	AK1	sp|P00571|KAD1_PIG Adenylate kinase isoenzyme 1 OS=Sus scrofa OX=9823 GN=AK1 PE=1 SV=1;sp|P00568|KAD1_HUMAN Adenylate kinase isoenzyme 1 OS=Homo sapiens OX=9606 GN=AK1 PE=1 SV=3
19378000	13817000	14479000	12585000	14514000	14685000	11698000	16073000	14250000	13579000	16756000	28039000	9070800	14118000	13219000	13146000	19247000	17591000	19895000	19150000	14361000	14729000	12138000	13406000	12371000	13761000	9726500				7	7	7	27	27	27	37.294	0	70.694	2923700000	216	P00795;P07339	P00795			sp|P00795|CATD_PIG Cathepsin D OS=Sus scrofa OX=9823 GN=CTSD PE=1 SV=2
69622	147330	153620	215390	116470	142620	0	134690	0	0	124680	132690	215350	0	0	92110	181290	38194	116950	157870	127960	98999	156640	154970	0	123070	0				2	2	2	17.2	17.2	17.2	11.206	0.00085106	4.3951	19855000	17	P00819;P14621	P00819;P14621	Acylphosphatase-2	ACYP2	sp|P00819|ACYP2_PIG Acylphosphatase-2 OS=Sus scrofa OX=9823 GN=ACYP2 PE=1 SV=2;sp|P14621|ACYP2_HUMAN Acylphosphatase-2 OS=Homo sapiens OX=9606 GN=ACYP2 PE=1 SV=2
4932400	11685000	10909000	12967000	12061000	11041000	11710000	9438900	11005000	11213000	9998500	4107300	14137000	11543000	13436000	11933000	13929000	10963000	11452000	10764000	13199000	17256000	13198000	11938000	12368000	12950000	12881000				7	7	7	23.3	23.3	23.3	51.629	0	75.421	2255100000	230	P00889;O75390	P00889;O75390	Citrate synthase, mitochondrial	CS	sp|P00889|CISY_PIG Citrate synthase, mitochondrial OS=Sus scrofa OX=9823 GN=CS PE=1 SV=2;sp|O75390|CISY_HUMAN Citrate synthase, mitochondrial OS=Homo sapiens OX=9606 GN=CS PE=1 SV=2
727050	121350	136470	0	134230	80649	0	195300	0	0	0	1459700	0	0	105050	158290	279600	207250	388540	345650	103310	84635	151670	160850	171340	134410	0				1	1	1	6.9	6.9	6.9	28.87	0.0041029	3.1877	39934000	18	P00915	P00915	Carbonic anhydrase 1	CA1	sp|P00915|CAH1_HUMAN Carbonic anhydrase 1 OS=Homo sapiens OX=9606 GN=CA1 PE=1 SV=2
1330300	486540	518510	0	756370	226340	0	252730	0	0	0	1483300	0	0	278140	2672600	966970	690450	89736	48043	217460	1155300	976050	612340	357310	323380	0				1	1	1	5	5	5	29.246	0.0015898	3.7309	122290000	14	P00918	P00918	Carbonic anhydrase 2	CA2	sp|P00918|CAH2_HUMAN Carbonic anhydrase 2 OS=Homo sapiens OX=9606 GN=CA2 PE=1 SV=2
4697100	296360	138130	522090	150800	155820	180180	183370	441400	138120	178670	2322000	182260	168840	211380	228330	214170	190020	290640	268600	161650	211240	174210	200730	116120	149940	153560				2	2	2	5.2	5.2	5.2	52.602	0	9.7497	77897000	43	P01008	P01008	Antithrombin-III	SERPINC1	sp|P01008|ANT3_HUMAN Antithrombin-III OS=Homo sapiens OX=9606 GN=SERPINC1 PE=1 SV=1
1733600	72552	45608	0	62877	63423	0	382470	0	167240	0	1345700	0	171890	0	64481	257570	88135	332240	390950	246600	181330	0	99138	152620	0	0			+	3	3	3	2.5	2.5	2.5	163.29	0	5.644	48424000	12	P01023;CON__ENSEMBL:ENSBTAP00000024146;P20742-2;P20742	P01023;CON__ENSEMBL:ENSBTAP00000024146	Alpha-2-macroglobulin	A2M	sp|P01023|A2MG_HUMAN Alpha-2-macroglobulin OS=Homo sapiens OX=9606 GN=A2M PE=1 SV=3;
21043000	1026300	1002600	3196700	845180	873670	1482300	907070	2227500	1114100	1726500	12304000	1135800	1280600	1685800	1758400	815470	1088600	1105300	1235500	1436400	1728200	1182300	1396800	999440	1217600	995890				29	29	22	24.1	24.1	19.4	186.8	0	212.29	424560000	119	P01025	P01025			sp|P01025|CO3_PIG Complement C3 OS=Sus scrofa OX=9823 GN=C3 PE=1 SV=2
0	49798	67166	68996	0	0	47016	0	0	71122	55795	0	0	70629	0	51400	0	60958	0	0	0	52305	0	0	0	97261	0				5	1	1	44.4	4.8	4.8	21.229	0.00082034	4.0484	4488500	8	Q2MJK3;P01111	Q2MJK3;P01111	GTPase NRas	NRAS	sp|Q2MJK3|RASN_PIG GTPase NRas OS=Sus scrofa OX=9823 GN=NRAS PE=2 SV=1;sp|P01111|RASN_HUMAN GTPase NRas OS=Homo sapiens OX=9606 GN=NRAS PE=1 SV=1
423150	288100	844040	1973300	414080	999260	1244000	535180	1713600	1675700	1864200	0	5644400	2214500	698520	1436400	618680	3452900	366240	1794000	444220	2233200	336240	1344900	419020	1782500	1625100				6	6	1	60	60	7.1	18.87	0	171.73	198890000	43	P01112-2;P01112	P01112-2;P01112	GTPase HRas;GTPase HRas, N-terminally processed	HRAS	sp|P01112-2|RASH_HUMAN Isoform 2 of GTPase HRas OS=Homo sapiens OX=9606 GN=HRAS;sp|P01112|RASH_HUMAN GTPase HRas OS=Homo sapiens OX=9606 GN=HRAS PE=1 SV=1
209240	181330	236080	147870	225360	280040	236660	220500	158190	286670	361710	155920	78869	244250	200630	162720	130740	101710	184700	168460	175580	156100	247880	215930	231140	237560	240090				5	1	1	47.9	6.9	6.9	21.424	0.00083963	4.2407	36582000	19	P01116-2;P01116	P01116-2;P01116	GTPase KRas;GTPase KRas, N-terminally processed	KRAS	sp|P01116-2|RASK_HUMAN Isoform 2B of GTPase KRas OS=Homo sapiens OX=9606 GN=KRAS;sp|P01116|RASK_HUMAN GTPase KRas OS=Homo sapiens OX=9606 GN=KRAS PE=1 SV=1
56433	0	40428	58157	0	0	0	0	30223	0	0	239850	0	0	0	0	0	0	0	0	0	0	0	0	0	0	0				1	1	1	12.8	12.8	12.8	12.778	0.0097643	2.528	2157500	1	P01599	P01599	Ig kappa chain V-I region Gal		sp|P01599|KV117_HUMAN Immunoglobulin kappa variable 1-17 OS=Homo sapiens OX=9606 GN=IGKV1-17 PE=1 SV=2
9369300	486870	7076200	95237	5693600	301340	6665700	185500	2669200	64186	2421800	184200	9684500	4862600	258340	176540	7526500	4108100	203220	104180	8987700	4690500	215210	152460	12358000	7675900	232870				5	5	5	79.4	79.4	79.4	11.765	0	204.51	584600000	92	P01834;P0DOX7	P01834;P0DOX7	Ig kappa chain C region	IGKC	sp|P01834|IGKC_HUMAN Immunoglobulin kappa constant OS=Homo sapiens OX=9606 GN=IGKC PE=1 SV=2;sp|P0DOX7|IGK_HUMAN Immunoglobulin kappa light chain OS=Homo sapiens OX=9606 PE=1 SV=1
100330000	6645300	5923700	15740000	4672100	4125300	6478200	7702600	16262000	7086000	8478200	69893000	7741000	9463200	9409100	8753700	10735000	8034600	11368000	10843000	9840100	9507900	7650800	8272600	5241100	4659200	6230900				4	4	4	68.6	68.6	68.6	11.003	0	179.16	2750900000	142	P01846	P01846			sp|P01846|LAC_PIG Ig lambda chain C region OS=Sus scrofa OX=9823 PE=1 SV=1
11794000	164830	6904800	425940	7750400	186170	9603900	35062	4893700	221320	14422000	135970	7836800	6110400	156820	93890	5487600	5219100	74725	110500	7997800	7348200	77623	85328	13157000	12899000	1010000				7	7	4	23.8	23.8	13.1	49.328	0	21.19	785810000	103	P0DOX5;P01857;P01860	P0DOX5;P01857	Ig gamma-1 chain C region	IGHG1	sp|P0DOX5|IGG1_HUMAN Immunoglobulin gamma-1 heavy chain OS=Homo sapiens OX=9606 PE=1 SV=2;sp|P01857|IGHG1_HUMAN Immunoglobulin heavy constant gamma 1 OS=Homo sapiens OX=9606 GN=IGHG1 PE=1 SV=1
0	137470	0	195220	0	34409	91504	0	0	107810	117660	78600	342240	174350	0	87997	0	0	0	0	0	0	0	0	0	121460	257050				4	1	1	19	4.3	4.3	35.94	0.0097973	2.5513	6071800	9	P01861;P01859	P01861;P01859	Ig gamma-4 chain C region;Ig gamma-2 chain C region	IGHG4;IGHG2	sp|P01861|IGHG4_HUMAN Immunoglobulin heavy constant gamma 4 OS=Homo sapiens OX=9606 GN=IGHG4 PE=1 SV=1;sp|P01859|IGHG2_HUMAN Immunoglobulin heavy constant gamma 2 OS=Homo sapiens OX=9606 GN=IGHG2 PE=1 SV=2
390980	295390	267030	523530	0	0	427770	256210	656660	407220	426200	1034700	1123900	75849	266800	139510	182250	0	230320	130580	233030	70305	0	0	219630	204930	718560				2	2	2	4.5	4.5	4.5	63.485	0	5.1382	50349000	20	P0DOX6;P01871;P01871-2	P0DOX6;P01871;P01871-2	Ig mu chain C region	IGHM	sp|P0DOX6|IGM_HUMAN Immunoglobulin mu heavy chain OS=Homo sapiens OX=9606 PE=1 SV=2;sp|P01871|IGHM_HUMAN Immunoglobulin heavy constant mu OS=Homo sapiens OX=9606 GN=IGHM PE=1 SV=4;sp|P01871-2|IGHM_HUMAN Isoform 2 of Immunoglobulin heavy constant mu OS=Homo
169640000	29576000	41479000	33344000	49805000	34273000	26686000	37366000	32757000	27852000	41026000	786560000	36076000	39328000	47866000	33466000	77214000	50567000	114860000	90883000	58820000	34210000	55697000	45557000	30675000	29651000	32775000				6	6	6	72.3	72.3	72.3	15.039	0	286.42	18953000000	893	P01965;CON__P01966	P01965			sp|P01965|HBA_PIG Hemoglobin subunit alpha OS=Sus scrofa OX=9823 GN=HBA PE=1 SV=1
0	0	0	0	0	0	0	0	0	0	0	0	0	0	0	0	0	161170	0	0	0	0	0	0	77152	0	106940				3	1	1	27.9	12.9	12.9	16.055	0.0064841	2.9331	2443900	2	P02042;P04246;P02101;P69892;P69891;P02100	P02042	Hemoglobin subunit delta	HBD	sp|P02042|HBD_HUMAN Hemoglobin subunit delta OS=Homo sapiens OX=9606 GN=HBD PE=1 SV=2
792430000	134020000	214980000	163450000	179140000	147260000	153280000	248180000	154450000	186210000	154910000	3406200000	198490000	197190000	232120000	196110000	341940000	276730000	504990000	431930000	248390000	202080000	288430000	236650000	154060000	125720000	128410000				9	9	7	67.3	67.3	52.4	16.165	0	323.31	68989000000	1616	P02067;P68871	P02067			sp|P02067|HBB_PIG Hemoglobin subunit beta OS=Sus scrofa OX=9823 GN=HBB PE=1 SV=3
164180	0	0	0	0	0	0	0	0	0	0	274510	0	0	0	0	0	0	0	0	0	0	0	0	0	0	0			+	2	2	2	2.6	2.6	2.6	138.94	0.0040726	3.1434	3158400	3	P02452;CON__Q862S4	P02452;CON__Q862S4	Collagen alpha-1(I) chain	COL1A1	sp|P02452|CO1A1_HUMAN Collagen alpha-1(I) chain OS=Homo sapiens OX=9606 GN=COL1A1 PE=1 SV=5;
612330	0	249180	0	66215	0	0	204470	0	0	126860	464020	0	0	181820	167090	0	116920	120270	284760	183330	328420	70798	84310	138860	184940	0				6	3	3	12.3	7.6	7.6	53.628	0	7.4449	29684000	12	P02540;P17661	P02540;P17661	Desmin	DES	sp|P02540|DESM_PIG Desmin OS=Sus scrofa OX=9823 GN=DES PE=1 SV=4;sp|P17661|DESM_HUMAN Desmin OS=Homo sapiens OX=9606 GN=DES PE=1 SV=3
739900000	325120000	206970000	313950000	195810000	242320000	177780000	399100000	282300000	302520000	215020000	1440600000	224150000	241530000	191620000	193520000	241020000	252560000	344030000	364640000	443120000	466980000	230610000	239090000	182250000	183490000	366640000				30	30	25	66.7	66.7	57.5	53.667	0	323.31	67065000000	2928	P02543;P08670	P02543;P08670	Vimentin	VIM	sp|P02543|VIME_PIG Vimentin OS=Sus scrofa OX=9823 GN=VIM PE=1 SV=2;sp|P08670|VIME_HUMAN Vimentin OS=Homo sapiens OX=9606 GN=VIM PE=1 SV=4
0	0	0	366480	0	0	0	0	433820	214400	0	0	0	0	0	0	0	0	0	0	0	0	0	0	0	0	0				10	2	2	22.3	3.4	3.4	62.852	0.0098606	2.5749	56329000	1	P02545-5;P02545-4;P02545;P02545-2;P02545-6;P02545-3	P02545-5;P02545-4;P02545;P02545-2;P02545-6;P02545-3	Prelamin-A/C;Lamin-A/C	LMNA	sp|P02545-5|LMNA_HUMAN Isoform 5 of Prelamin-A/C OS=Homo sapiens OX=9606 GN=LMNA;sp|P02545-4|LMNA_HUMAN Isoform 4 of Prelamin-A/C OS=Homo sapiens OX=9606 GN=LMNA;sp|P02545|LMNA_HUMAN Prelamin-A/C OS=Homo sapiens OX=9606 GN=LMNA PE=1 SV=1;sp|P02545-2|LMNA_H
3608200	6030600	3083700	5490100	2724500	7287000	13412000	2514300	9924700	5953400	10969000	0	11917000	13677000	3628500	8667500	6042800	9017100	6424600	8383900	5753300	4478900	6531700	7536200	7880800	9935400	0				12	1	1	26.4	2.2	2.2	62.071	0	252.82	1145200000	39	P02547	P02547			sp|P02547|NFL_PIG Neurofilament light polypeptide OS=Sus scrofa OX=9823 GN=NEFL PE=1 SV=3
0	0	0	0	0	0	0	0	290460	0	0	863590	0	0	0	159880	0	0	0	138250	0	0	0	0	0	0	0				5	5	5	2.5	2.5	2.5	279.67	0	10.596	9536600	5	P02549-2;P02549	P02549-2;P02549	Spectrin alpha chain, erythrocytic 1	SPTA1	sp|P02549-2|SPTA1_HUMAN Isoform 2 of Spectrin alpha chain, erythrocytic 1 OS=Homo sapiens OX=9606 GN=SPTA1;sp|P02549|SPTA1_HUMAN Spectrin alpha chain, erythrocytic 1 OS=Homo sapiens OX=9606 GN=SPTA1 PE=1 SV=5
763470	962350	790160	761980	679470	778140	960300	728890	861870	888360	892720	1012100	990410	992960	742700	1011100	667000	812220	871480	827560	643160	742870	738270	934710	762020	1044400	1034400				18	1	1	64.5	4	4	50.068	0	6.1552	169980000	34	P02550	P02550			sp|P02550|TBA1A_PIG Tubulin alpha-1A chain OS=Sus scrofa OX=9823 GN=TUBA1A PE=1 SV=1
13945000	22855000	20199000	20660000	18522000	17639000	20839000	23325000	18624000	18044000	15745000	11032000	18884000	20826000	23436000	21066000	29557000	28131000	26789000	28867000	29535000	30267000	21068000	21699000	20724000	20120000	18576000				19	3	0	64.7	8.1	0	49.86	0	323.31	4400700000	317	P02554;A6NNZ2	P02554			sp|P02554|TBB_PIG Tubulin beta chain OS=Sus scrofa OX=9823 PE=1 SV=1
1887400	2679700	1584600	6112200	1052500	1695100	4337600	1188700	11132000	4042900	5138200	2319300	13513000	4429900	1679200	1781300	1707600	1565500	1309000	1478600	1215000	1563600	1238200	1389000	1258700	1669000	10076000				8	7	7	34.8	28.8	28.8	30.777	0	65.221	349020000	104	P02647	P02647	Apolipoprotein A-I;Proapolipoprotein A-I;Truncated apolipoprotein A-I	APOA1	sp|P02647|APOA1_HUMAN Apolipoprotein A-I OS=Homo sapiens OX=9606 GN=APOA1 PE=1 SV=1
181920	213360	105570	507190	84286	185320	263580	107380	625910	320410	321500	186230	983820	313000	221350	163820	136710	101110	142060	99153	127070	81352	116180	85646	136110	157440	818950				3	3	3	14.8	14.8	14.8	36.154	0	10.441	28426000	32	P02649	P02649	Apolipoprotein E	APOE	sp|P02649|APOE_HUMAN Apolipoprotein E OS=Homo sapiens OX=9606 GN=APOE PE=1 SV=1
0	252700	66516	242500	72605	184480	246600	61890	293570	294760	261910	123920	671270	254400	147110	69488	88617	57072	58139	53419	53982	45729	61364	55426	83362	0	359340				1	1	1	16.2	16.2	16.2	10.852	0.0015723	3.6402	18056000	13	P02656	P02656	Apolipoprotein C-III	APOC3	sp|P02656|APOC3_HUMAN Apolipoprotein C-III OS=Homo sapiens OX=9606 GN=APOC3 PE=1 SV=1
68567000	1647900	806130	680180	0	1528100	598590	1517700	85012	127730	1303900	72019000	1590000	0	312300	1270400	2076300	2054900	2397700	2432000	37493	948970	837520	1153900	38513	260320	2814400				3	3	3	5.3	5.3	5.3	69.756	0	154.2	1039700000	41	P02671-2;P02671;CON__P02672	P02671-2;P02671	Fibrinogen alpha chain;Fibrinopeptide A;Fibrinogen alpha chain	FGA	sp|P02671-2|FIBA_HUMAN Isoform 2 of Fibrinogen alpha chain OS=Homo sapiens OX=9606 GN=FGA;sp|P02671|FIBA_HUMAN Fibrinogen alpha chain OS=Homo sapiens OX=9606 GN=FGA PE=1 SV=2
19995000	1863300	738930	2428500	588100	1159200	1907700	858710	1969800	1972300	2359100	7511400	13720000	2112400	1128400	736390	967720	892500	1061400	593360	866870	740900	827230	866560	935020	867470	4572500				7	7	6	18.7	18.7	16.7	55.928	0	171.76	504460000	123	P02675	P02675	Fibrinogen beta chain;Fibrinopeptide B;Fibrinogen beta chain	FGB	sp|P02675|FIBB_HUMAN Fibrinogen beta chain OS=Homo sapiens OX=9606 GN=FGB PE=1 SV=2
27553000	3171800	2248700	4763000	1536700	1748500	3798500	2543000	1418900	3305800	2680200	37627000	11782000	1676000	921700	2263200	5156800	2284500	2654400	1619900	2272400	1559100	1558300	1477600	1359500	1187900	2494600				5	5	5	14	14	14	49.496	0	23.595	830070000	51	P02679-2;P02679	P02679-2;P02679	Fibrinogen gamma chain	FGG	sp|P02679-2|FIBG_HUMAN Isoform Gamma-A of Fibrinogen gamma chain OS=Homo sapiens OX=9606 GN=FGG;sp|P02679|FIBG_HUMAN Fibrinogen gamma chain OS=Homo sapiens OX=9606 GN=FGG PE=1 SV=3
38190000	741150	175110	1120300	195460	21635	174390	616800	395780	532990	252280	72033000	807170	747030	148160	138450	927520	1027300	1924900	2182000	315710	321840	269410	0	51887	91980	577040				18	18	18	14.4	14.4	14.4	240.51	0	142.32	776080000	94	P02751-6;P02751-5;P02751-17;P02751-3;P02751-1;P02751-4;P02751-11;P02751-7;P02751;P02751-10;P02751-9;P02751-14;P02751-8;P02751-13;P02751-12;P02751-16;P02751-2	P02751-6;P02751-5;P02751-17;P02751-3;P02751-1;P02751-4;P02751-11;P02751-7;P02751;P02751-10;P02751-9;P02751-14;P02751-8;P02751-13;P02751-12	Fibronectin;Anastellin;Ugl-Y1;Ugl-Y2;Ugl-Y3	FN1	sp|P02751-6|FINC_HUMAN Isoform 6 of Fibronectin OS=Homo sapiens OX=9606 GN=FN1;sp|P02751-5|FINC_HUMAN Isoform 5 of Fibronectin OS=Homo sapiens OX=9606 GN=FN1;sp|P02751-17|FINC_HUMAN Isoform 17 of Fibronectin OS=Homo sapiens OX=9606 GN=FN1;sp|P02751-3|FINC_
4175500	406640	353780	85036	115790	173040	0	973750	0	144280	340540	755070	219880	479000	91254	84762	1224200	1062700	2196500	1849900	196660	0	196230	0	182470	0	0				1	1	1	7.4	7.4	7.4	20.019	0.0015717	3.6394	114900000	18	P02792	P02792	Ferritin light chain	FTL	sp|P02792|FRIL_HUMAN Ferritin light chain OS=Homo sapiens OX=9606 GN=FTL PE=1 SV=2
10512000	3116500	6357100	5493600	1855300	2103400	1143000	5266700	3468800	1847800	2977900	28034000	3506500	2843800	2150000	2443400	3581000	4573000	4674200	8598800	1654500	2622700	2258500	2006400	2177200	1963400	2008400				2	2	2	9.8	9.8	9.8	21.225	0	7.4338	880160000	32	P02794	P02794	Ferritin heavy chain;Ferritin heavy chain, N-terminally processed	FTH1	sp|P02794|FRIH_HUMAN Ferritin heavy chain OS=Homo sapiens OX=9606 GN=FTH1 PE=1 SV=2
253570	0	0	0	0	0	0	0	0	0	0	0	0	0	0	19920	0	0	0	0	0	0	0	0	0	0	0				1	1	1	1.4	1.4	1.4	71.369	0.0023211	3.5298	1853800	2	P03952	P03952	Plasma kallikrein;Plasma kallikrein heavy chain;Plasma kallikrein light chain	KLKB1	sp|P03952|KLKB1_HUMAN Plasma kallikrein OS=Homo sapiens OX=9606 GN=KLKB1 PE=1 SV=1
1178800	704330	1236100	546730	1132300	1251500	595190	1517200	928950	697450	696910	719440	0	710570	1100200	565700	1084300	939340	1305300	1356900	1053200	911710	1118200	897750	1122400	509200	599000				31	1	1	54.8	2	2	89.288	0.0015785	3.6801	200600000	46	P03974	P03974			sp|P03974|TERA_PIG Transitional endoplasmic reticulum ATPase OS=Sus scrofa OX=9823 GN=VCP PE=1 SV=5
215570	2156600	1073300	800220	930880	1142600	1589100	1192400	725160	887520	713500	250980	955770	1203000	1234500	1311300	1145400	1030200	1196400	978200	1620500	1262500	1229500	1252200	1458000	1736800	994710				1	1	1	2.5	2.5	2.5	40.584	0	29.965	215830000	39	P0DN78;P0DN77;P04001;P04000	P0DN78;P0DN77;P04001;P04000	Medium-wave-sensitive opsin 1;Long-wave-sensitive opsin 1	OPN1MW;OPN1LW	sp|P0DN78|OPSG3_HUMAN Medium-wave-sensitive opsin 3 OS=Homo sapiens OX=9606 GN=OPN1MW3 PE=3 SV=1;sp|P0DN77|OPSG2_HUMAN Medium-wave-sensitive opsin 2 OS=Homo sapiens OX=9606 GN=OPN1MW2 PE=3 SV=1;sp|P04001|OPSG_HUMAN Medium-wave-sensitive opsin 1 OS=Homo sap
285960	380150	253220	369180	208570	283140	524290	183030	888580	358990	433590	461570	1308700	445520	262820	147400	198450	166400	171790	180130	156710	136060	222380	171440	210370	149380	1347400				2	2	2	3.5	3.5	3.5	67.033	0	8.9947	47282000	28	P04003	P04003	C4b-binding protein alpha chain	C4BPA	sp|P04003|C4BPA_HUMAN C4b-binding protein alpha chain OS=Homo sapiens OX=9606 GN=C4BPA PE=1 SV=2
168790	179300	86743	249910	74510	116120	173490	78070	364340	182610	220280	143230	629080	207420	91682	130740	73358	31127	76793	81289	0	75630	61315	80820	88098	0	566600				1	1	1	2.5	2.5	2.5	54.305	0.0026748	3.3901	19329000	17	P04004	P04004	Vitronectin;Vitronectin V65 subunit;Vitronectin V10 subunit;Somatomedin-B	VTN	sp|P04004|VTNC_HUMAN Vitronectin OS=Homo sapiens OX=9606 GN=VTN PE=1 SV=1
192860	217390	156980	0	185650	248480	0	225270	261240	179450	135750	130040	149600	139970	0	192770	167090	262690	200250	175710	196440	275230	179150	276580	172130	239620	160320				2	2	2	4.7	4.7	4.7	53.688	0	9.4908	36964000	24	P04066	P04066	Tissue alpha-L-fucosidase	FUCA1	sp|P04066|FUCO_HUMAN Tissue alpha-L-fucosidase OS=Homo sapiens OX=9606 GN=FUCA1 PE=1 SV=4
28381000	28153000	24800000	27531000	29871000	28396000	24796000	25937000	32393000	22299000	23582000	36283000	22444000	31301000	26400000	10531000	30699000	21704000	27125000	18675000	26134000	18747000	29530000	13785000	31793000	27796000	20936000				11	8	8	39.3	29.7	29.7	39.42	0	67.552	4840900000	222	P04075;P04075-2	P04075;P04075-2	Fructose-bisphosphate aldolase A	ALDOA	sp|P04075|ALDOA_HUMAN Fructose-bisphosphate aldolase A OS=Homo sapiens OX=9606 GN=ALDOA PE=1 SV=2;sp|P04075-2|ALDOA_HUMAN Isoform 2 of Fructose-bisphosphate aldolase A OS=Homo sapiens OX=9606 GN=ALDOA
2063100	269980	118960	593610	120810	198740	540020	472150	404340	360900	434050	422490	966810	123860	148810	88114	182870	76637	160980	120130	134010	140830	195260	145520	169610	138080	2280500				12	12	12	3.1	3.1	3.1	515.6	0	18.042	50486000	18	P04114;CON__ENSEMBL:ENSBTAP00000032840	P04114	Apolipoprotein B-100;Apolipoprotein B-48	APOB	sp|P04114|APOB_HUMAN Apolipoprotein B-100 OS=Homo sapiens OX=9606 GN=APOB PE=1 SV=2
515490	343070	351820	202870	327140	333960	141300	279570	0	0	0	0	249020	0	392330	264470	470950	327240	391240	341360	406190	237710	449280	336150	377840	233590	0				3	3	3	8.6	8.6	8.6	76.832	0	8.1873	59239000	16	P04175	P04175			sp|P04175|NCPR_PIG NADPH--cytochrome P450 reductase OS=Sus scrofa OX=9823 GN=POR PE=1 SV=2
18719000	15120000	18464000	28307000	21116000	14356000	19757000	14097000	25121000	15741000	21550000	17785000	21522000	19118000	17574000	13255000	21371000	24632000	18210000	19465000	14293000	15899000	12892000	16137000	14018000	16087000	22557000				5	5	5	58.8	58.8	58.8	15.892	0	323.31	3143800000	252	P04178	P04178			sp|P04178|SODC_PIG Superoxide dismutase [Cu-Zn] OS=Sus scrofa OX=9823 GN=SOD1 PE=1 SV=2
1308600	330170	331730	17565000	390650	642900	9144400	469710	3089900	4180800	8095700	875660	5754400	7783700	404620	9446200	342760	11432000	409340	832200	369510	9250900	358150	8895500	422740	5692300	7025100				2	1	1	12.5	8	8	19.73	0	135.34	766260000	45	P04179-4;P04179-2;P04179;P04179-3	P04179-4;P04179-2;P04179;P04179-3	Superoxide dismutase [Mn], mitochondrial	SOD2	sp|P04179-4|SODM_HUMAN Isoform 4 of Superoxide dismutase [Mn], mitochondrial OS=Homo sapiens OX=9606 GN=SOD2;sp|P04179-2|SODM_HUMAN Isoform 2 of Superoxide dismutase [Mn], mitochondrial OS=Homo sapiens OX=9606 GN=SOD2;sp|P04179|SODM_HUMAN Superoxide dismut
377490	601120	573630	510090	593720	662540	926670	749740	720330	577100	632930	181450	353750	572550	484240	862690	0	720100	537620	678420	622840	695720	666170	779010	548700	571920	339410				1	1	1	3.6	3.6	3.6	48.534	0	15.162	107160000	14	P04181	P04181	Ornithine aminotransferase, mitochondrial;Ornithine aminotransferase, hepatic form;Ornithine aminotransferase, renal form	OAT	sp|P04181|OAT_HUMAN Ornithine aminotransferase, mitochondrial OS=Homo sapiens OX=9606 GN=OAT PE=1 SV=1
506220	925060	804590	883680	719900	726800	976880	619490	648020	504800	388380	181270	849850	565570	890840	775430	1150500	1254700	817950	1060600	744660	783820	942780	923330	685360	570240	633280				2	2	2	14.9	14.9	14.9	17.935	0	67.22	163080000	80	P04216	P04216	Thy-1 membrane glycoprotein	THY1	sp|P04216|THY1_HUMAN Thy-1 membrane glycoprotein OS=Homo sapiens OX=9606 GN=THY1 PE=1 SV=2
4833700	10158000	12146000	8065000	10072000	9796500	9584800	6480400	8919700	8681700	10177000	4257300	12258000	10681000	10810000	13691000	14620000	14321000	11617000	12742000	7242200	6157300	11662000	11817000	11267000	11179000	6697900				18	4	3	62.2	14.2	10.1	49.585	0	323.31	1954800000	195	P04350	P04350	Tubulin beta-4A chain	TUBB4A	sp|P04350|TBB4A_HUMAN Tubulin beta-4A chain OS=Homo sapiens OX=9606 GN=TUBB4A PE=1 SV=2
2492200	44668	41691	75407	0	42417	54446	0	0	67413	0	138390	0	0	0	51797	0	0	0	0	0	40061	0	0	0	0	0				7	7	7	33.8	33.8	33.8	37.69	0	13.483	18851000	6	P04366	P04366			sp|P04366|AMBP_PIG Protein AMBP (Fragment) OS=Sus scrofa OX=9823 GN=AMBP PE=1 SV=2
0	0	0	0	0	0	0	0	0	0	0	0	0	0	0	0	0	0	0	0	0	0	0	0	0	0	0				4	1	1	19.5	7.2	7.2	31.548	0.0080815	2.7662	0	1	P04406-2;P04406	P04406-2;P04406	Glyceraldehyde-3-phosphate dehydrogenase	GAPDH	sp|P04406-2|G3P_HUMAN Isoform 2 of Glyceraldehyde-3-phosphate dehydrogenase OS=Homo sapiens OX=9606 GN=GAPDH;sp|P04406|G3P_HUMAN Glyceraldehyde-3-phosphate dehydrogenase OS=Homo sapiens OX=9606 GN=GAPDH PE=1 SV=3
248910	299100	374160	288830	365600	423150	391990	453800	378290	558830	415020	353270	303520	317770	291940	348420	307760	339960	488200	308840	441290	449990	463510	323500	326670	362390	375440				4	4	4	11.5	11.5	11.5	49.509	0	17.818	72595000	35	P04424-2;P04424;P04424-3	P04424-2;P04424;P04424-3	Argininosuccinate lyase	ASL	sp|P04424-2|ARLY_HUMAN Isoform 2 of Argininosuccinate lyase OS=Homo sapiens OX=9606 GN=ASL;sp|P04424|ARLY_HUMAN Argininosuccinate lyase OS=Homo sapiens OX=9606 GN=ASL PE=1 SV=4;sp|P04424-3|ARLY_HUMAN Isoform 3 of Argininosuccinate lyase OS=Homo sapiens OX=
314230	49363	182060	0	53021	92338	163680	193210	0	43701	53498	275620	0	0	0	0	31375	0	45370	80234	175380	379860	263620	230890	95144	70342	0				2	2	2	7.4	7.4	7.4	40.84	0	113.66	25711000	25	P04439;P04439-2;P01893	P04439;P04439-2;P01893	HLA class I histocompatibility antigen, A-3 alpha chain;Putative HLA class I histocompatibility antigen, alpha chain H	HLA-A;HLA-H	sp|P04439|HLAA_HUMAN HLA class I histocompatibility antigen, A alpha chain OS=Homo sapiens OX=9606 GN=HLA-A PE=1 SV=2;sp|P04439-2|HLAA_HUMAN Isoform 2 of HLA class I histocompatibility antigen, A alpha chain OS=Homo sapiens OX=9606 GN=HLA-A;sp|P01893|HLAH_
2826700	2424100	2277700	2185300	1592800	1885200	2046100	2367700	3837600	3564500	2234300	4221100	1325300	2271800	1831500	2172600	1788000	2063800	1714200	2573100	2359100	2964500	1725900	1857300	1798000	1884000	2749900				5	5	5	43.6	43.6	43.6	28.068	0	184.21	396140000	70	P04574;P04632;Q96L46	P04574;P04632	Calpain small subunit 1	CAPNS1	sp|P04574|CPNS1_PIG Calpain small subunit 1 OS=Sus scrofa OX=9823 GN=CAPNS1 PE=1 SV=1;sp|P04632|CPNS1_HUMAN Calpain small subunit 1 OS=Homo sapiens OX=9606 GN=CAPNS1 PE=1 SV=1
0	89957	79478	0	0	480370	0	0	0	0	0	101480	0	0	0	66660	0	0	0	0	0	0	0	53925	0	0	0				3	2	2	21	16.1	16.1	22.782	0	5.9039	5512400	3	P04792	P04792	Heat shock protein beta-1	HSPB1	sp|P04792|HSPB1_HUMAN Heat shock protein beta-1 OS=Homo sapiens OX=9606 GN=HSPB1 PE=1 SV=2
3607800	3076200	3047400	3115100	3174800	2857600	2515200	3308000	1714600	3309500	2046300	4962700	2011200	2813000	3130200	2598300	3456500	2715900	2570400	2663900	3606500	3430000	2867600	2298400	2507200	2544500	1800800				11	9	7	43.7	37.2	29.3	40.45	0	31.755	606820000	149	P04899;P04899-6;P04899-3;P04899-5;P04899-2;P04899-4	P04899;P04899-6;P04899-3;P04899-5;P04899-2;P04899-4	Guanine nucleotide-binding protein G(i) subunit alpha-2	GNAI2	sp|P04899|GNAI2_HUMAN Guanine nucleotide-binding protein G(i) subunit alpha-2 OS=Homo sapiens OX=9606 GN=GNAI2 PE=1 SV=3;sp|P04899-6|GNAI2_HUMAN Isoform 6 of Guanine nucleotide-binding protein G(i) subunit alpha-2 OS=Homo sapiens OX=9606 GN=GNAI2;sp|P04899
136590000	291740000	175980000	317540000	196400000	206040000	320580000	266700000	478020000	234370000	255290000	161240000	791650000	383100000	281010000	405210000	315800000	317340000	217200000	202400000	354000000	630230000	260120000	372830000	198280000	236950000	602170000				3	1	1	27.3	14.8	14.8	13.936	0	188.47	54064000000	77	Q99878;Q96KK5;Q9BTM1;Q16777;Q93077;Q7L7L0;Q6FI13;P20671;P0C0S8;P04908;Q9BTM1-2;Q71UI9-5	Q99878;Q96KK5;Q9BTM1;Q16777;Q93077;Q7L7L0;Q6FI13;P20671;P0C0S8;P04908;Q9BTM1-2	Histone H2A type 1-J;Histone H2A type 1-H;Histone H2A.J;Histone H2A type 2-C;Histone H2A type 1-C;Histone H2A type 3;Histone H2A type 2-A;Histone H2A type 1-D;Histone H2A type 1;Histone H2A type 1-B/E	HIST1H2AJ;HIST1H2AH;H2AFJ;HIST2H2AC;HIST1H2AC;HIST3H2A;HIST2H2AA3;HIST1H2AD;HIST1H2AG;HIST1H2AB	sp|Q99878|H2A1J_HUMAN Histone H2A type 1-J OS=Homo sapiens OX=9606 GN=H2AC14 PE=1 SV=3;sp|Q96KK5|H2A1H_HUMAN Histone H2A type 1-H OS=Homo sapiens OX=9606 GN=H2AC12 PE=1 SV=3;sp|Q9BTM1|H2AJ_HUMAN Histone H2A.J OS=Homo sapiens OX=9606 GN=H2AJ PE=1 SV=1;sp|Q1
12851000	13192000	13585000	12020000	12411000	14916000	12673000	11393000	13609000	12756000	14013000	12797000	11942000	12321000	14074000	14092000	11719000	11633000	11455000	13091000	10856000	11885000	14021000	14446000	12909000	14281000	11581000				23	12	0	29.1	15.1	0	109.55	0	213.36	2405100000	256	P05023-3;P05023-4;P05023;P05023-2	P05023-3;P05023-4;P05023;P05023-2	Sodium/potassium-transporting ATPase subunit alpha-1	ATP1A1	sp|P05023-3|AT1A1_HUMAN Isoform 3 of Sodium/potassium-transporting ATPase subunit alpha-1 OS=Homo sapiens OX=9606 GN=ATP1A1;sp|P05023-4|AT1A1_HUMAN Isoform 4 of Sodium/potassium-transporting ATPase subunit alpha-1 OS=Homo sapiens OX=9606 GN=ATP1A1;sp|P0502
5435300	8748900	8747200	8018100	9603200	8871900	8374000	5743700	14401000	9189700	13934000	3808100	6788000	10777000	8614000	10900000	9149400	9114100	8450300	7675200	6396700	6549800	9744200	9926200	9394900	10353000	3820000				4	4	4	21.5	21.5	21.5	35.158	0	16.612	1578800000	100	P05027	P05027			sp|P05027|AT1B1_PIG Sodium/potassium-transporting ATPase subunit beta-1 OS=Sus scrofa OX=9823 GN=ATP1B1 PE=1 SV=2
395670	146820	0	219860	0	0	178470	0	474860	230830	215290	0	605360	333090	0	0	0	0	122530	0	0	0	0	0	0	130610	602050				2	2	2	13.2	13.2	13.2	21.275	0.0008471	4.3502	9324900	9	P05090	P05090	Apolipoprotein D	APOD	sp|P05090|APOD_HUMAN Apolipoprotein D OS=Homo sapiens OX=9606 GN=APOD PE=1 SV=1
114820	0	0	0	0	0	0	0	0	0	0	0	0	0	0	0	0	0	0	0	0	0	0	0	0	0	0				1	1	1	2.3	2.3	2.3	84.781	0	6.6436	759970	2	P05107	P05107	Integrin beta-2	ITGB2	sp|P05107|ITB2_HUMAN Integrin beta-2 OS=Homo sapiens OX=9606 GN=ITGB2 PE=1 SV=2
4852500	10210000	10153000	9427900	11277000	10909000	11710000	9584300	9394500	9783200	9179500	3026400	10006000	9650000	12212000	10780000	9712600	9537500	8866000	8543800	9265700	9138500	10851000	10307000	12272000	12615000	9453300				9	4	4	31.2	15.8	15.8	32.852	0	137.34	1909100000	320	P05141;Q9H0C2	P05141	ADP/ATP translocase 2;ADP/ATP translocase 2, N-terminally processed	SLC25A5	sp|P05141|ADT2_HUMAN ADP/ATP translocase 2 OS=Homo sapiens OX=9606 GN=SLC25A5 PE=1 SV=7
1084000	1036500	1157000	1415700	994850	1219700	1026400	1067000	1068300	1079200	857040	1093600	918000	964870	1122500	1171100	900570	911460	964150	1081100	990100	967360	1084400	1090700	1050000	1175100	1125800				9	9	9	35.6	35.6	35.6	36.112	0	225.46	193140000	97	P05198	P05198	Eukaryotic translation initiation factor 2 subunit 1	EIF2S1	sp|P05198|IF2A_HUMAN Eukaryotic translation initiation factor 2 subunit 1 OS=Homo sapiens OX=9606 GN=EIF2S1 PE=1 SV=3
1171100	1732500	1914200	2415000	1874800	1925800	1699800	1486800	1687500	2286400	2288300	2265500	2925800	1694200	1548200	2367800	1654800	2702500	1423900	1753300	1838400	2045100	1811300	2482500	1510200	1351000	2761000				8	8	4	32.8	32.8	19.7	40.593	0	48.574	353540000	113	P05383;P22694-4;P22694-3;P22694;P22694-5;P22694-7;P22694-6;P22694-9;P22694-2;P22694-10;P22694-8	P05383;P22694-4;P22694-3;P22694;P22694-5;P22694-7;P22694-6;P22694-9;P22694-2;P22694-10	cAMP-dependent protein kinase catalytic subunit beta	PRKACB	sp|P05383|KAPCB_PIG cAMP-dependent protein kinase catalytic subunit beta OS=Sus scrofa OX=9823 GN=PRKACB PE=1 SV=3;sp|P22694-4|KAPCB_HUMAN Isoform 4 of cAMP-dependent protein kinase catalytic subunit beta OS=Homo sapiens OX=9606 GN=PRKACB;sp|P22694-3|KAPCB
0	1917100	2063300	3550500	2714600	1927800	4788000	3779400	0	2904200	2890000	2015400	2717100	2393000	2678700	2827000	10628000	16033000	0	3244900	3448600	4794600	2995300	2804900	2500200	0	5874600				2	2	2	36.8	36.8	36.8	11.514	0.00042882	4.5018	674180000	2	P05386	P05386	60S acidic ribosomal protein P1	RPLP1	sp|P05386|RLA1_HUMAN 60S acidic ribosomal protein P1 OS=Homo sapiens OX=9606 GN=RPLP1 PE=1 SV=1
7009400	6880900	5828700	6003500	5126700	6582300	6852900	5954900	7630000	7255900	6680000	7708200	7946900	6035300	6861300	5605900	6559300	5200400	6477500	5685900	6601800	5404600	6689200	6358300	6760100	6871100	8054700				4	4	3	53	53	42.6	11.665	0	89.302	1131700000	111	P05387	P05387	60S acidic ribosomal protein P2	RPLP2	sp|P05387|RLA2_HUMAN 60S acidic ribosomal protein P2 OS=Homo sapiens OX=9606 GN=RPLP2 PE=1 SV=1
0	408280	356740	354360	138750	333030	274260	337270	108460	155870	319310	170270	178260	281800	116270	374560	138830	180350	228850	219650	81383	130250	189140	256750	395920	375340	264520				2	1	1	17.3	7.5	7.5	14.858	0.0070998	2.8261	56655000	25	P05413	P05413	Fatty acid-binding protein, heart	FABP3	sp|P05413|FABPH_HUMAN Fatty acid-binding protein, heart OS=Homo sapiens OX=9606 GN=FABP3 PE=1 SV=4
3048600	2169000	2362900	2213800	2401900	2640600	2446100	2591800	2114800	2922400	2380100	2814800	2138400	2142100	2470900	2579600	1458800	1983800	2123200	1840000	1548200	1692100	1976600	2076500	2418900	2491700	2202000				4	4	4	13	13	13	46.836	0	14.345	429090000	50	P05455	P05455	Lupus La protein	SSB	sp|P05455|LA_HUMAN Lupus La protein OS=Homo sapiens OX=9606 GN=SSB PE=1 SV=2
60298	122260	176540	0	95309	153190	106630	92919	0	116110	0	57898	145760	0	86777	95659	70877	0	139410	110530	0	38148	81197	165800	105400	174520	63066				7	3	3	15.8	6.6	6.6	76.868	0	6.0366	16407000	10	P05771;P05771-2	P05771;P05771-2	Protein kinase C beta type	PRKCB	sp|P05771|KPCB_HUMAN Protein kinase C beta type OS=Homo sapiens OX=9606 GN=PRKCB PE=1 SV=4;sp|P05771-2|KPCB_HUMAN Isoform Beta-II of Protein kinase C beta type OS=Homo sapiens OX=9606 GN=PRKCB
1732700	3466800	3482800	2022100	3699900	3613700	2588700	2852200	1176400	2422000	2499300	865390	1895300	2583300	3305500	3828100	3107000	2978200	3347300	3429000	2738800	3029400	3515300	3889500	3098700	3137600	2578600				7	6	6	26.1	21.8	21.8	30.025	0	269.47	583280000	137	P05937;P05937-2	P05937;P05937-2	Calbindin	CALB1	sp|P05937|CALB1_HUMAN Calbindin OS=Homo sapiens OX=9606 GN=CALB1 PE=1 SV=2;sp|P05937-2|CALB1_HUMAN Isoform 2 of Calbindin OS=Homo sapiens OX=9606 GN=CALB1
70526	0	0	50525	0	0	0	0	0	0	60010	0	0	48011	55588	0	68425	0	53593	0	62584	0	65033	0	59364	0	0				2	2	2	2	2	2	144.91	0.0026636	3.3551	4511700	3	P05997	P05997	Collagen alpha-2(V) chain	COL5A2	sp|P05997|CO5A2_HUMAN Collagen alpha-2(V) chain OS=Homo sapiens OX=9606 GN=COL5A2 PE=1 SV=3
0	0	0	0	35440	0	0	0	0	0	0	0	0	0	28714	0	71416	0	23276	0	74925	76267	0	0	0	0	0				1	1	1	4.4	4.4	4.4	40.786	0.0026851	3.4464	3081400	4	P06132	P06132	Uroporphyrinogen decarboxylase	UROD	sp|P06132|DCUP_HUMAN Uroporphyrinogen decarboxylase OS=Homo sapiens OX=9606 GN=UROD PE=1 SV=2
0	0	0	86380	0	128890	93183	90403	0	0	0	0	0	0	219700	0	0	132450	85725	109670	200380	138770	212740	172050	0	0	0				3	2	2	21.3	16.1	16.1	22.059	0	46.509	15831000	11	P06348;P22492;Q02539	P06348;P22492	Histone H1t	HIST1H1T	sp|P06348|H1T_PIG Histone H1t OS=Sus scrofa OX=9823 GN=H1-6 PE=1 SV=1;sp|P22492|H1T_HUMAN Histone H1t OS=Homo sapiens OX=9606 GN=H1-6 PE=2 SV=4
5000700	6770200	4679900	7344700	4203100	6174500	6769200	5913000	8245100	7397700	8639400	4070100	9205200	7185200	5372100	5665500	4587500	4043700	4685300	4114700	6025400	4961200	5087400	5324600	5121300	5768400	8609500				2	2	2	15.5	15.5	15.5	12.074	0	191.78	1018800000	132	P06454-2;P06454	P06454-2;P06454	Prothymosin alpha;Prothymosin alpha, N-terminally processed;Thymosin alpha-1	PTMA	sp|P06454-2|PTMA_HUMAN Isoform 2 of Prothymosin alpha OS=Homo sapiens OX=9606 GN=PTMA;sp|P06454|PTMA_HUMAN Prothymosin alpha OS=Homo sapiens OX=9606 GN=PTMA PE=1 SV=2
87662000	159010000	163760000	150940000	186810000	161540000	163280000	147580000	155500000	154000000	159870000	77475000	148300000	165080000	188180000	194610000	181630000	170790000	164610000	149370000	174140000	158690000	180610000	175230000	183890000	186780000	155250000				22	22	22	62.2	62.2	62.2	56.559	0	323.31	30622000000	1532	P06576	P06576	ATP synthase subunit beta, mitochondrial	ATP5B	sp|P06576|ATPB_HUMAN ATP synthase subunit beta, mitochondrial OS=Homo sapiens OX=9606 GN=ATP5F1B PE=1 SV=3
0	179180	0	0	0	65118	0	0	0	187650	0	133080	0	0	101430	82737	0	0	0	0	161020	123410	0	0	157630	92231	0	+			1	1	1	13.2	13.2	13.2	13.242	1	-2	11817000	9	P06702	P06702	Protein S100-A9	S100A9	sp|P06702|S10A9_HUMAN Protein S100-A9 OS=Homo sapiens OX=9606 GN=S100A9 PE=1 SV=1
183180	167870	232040	226240	201160	183830	244440	207080	535280	168890	219010	170090	299110	278650	191150	110230	161060	92699	108110	129670	125890	146610	171730	105950	216510	120210	238510				2	2	2	5.6	5.6	5.6	45.371	0.009725	2.4996	29832000	2	P06727	P06727	Apolipoprotein A-IV	APOA4	sp|P06727|APOA4_HUMAN Apolipoprotein A-IV OS=Homo sapiens OX=9606 GN=APOA4 PE=1 SV=4
427390	344200	481720	345090	355690	482800	395680	540870	306490	335550	369230	0	476070	268700	356840	450360	354730	360960	530100	384470	458510	421020	282790	377560	454810	504680	397800				3	3	3	17.1	17.1	17.1	25.097	0	8.361	76441000	26	P06730;P06730-3;P06730-2	P06730;P06730-3;P06730-2	Eukaryotic translation initiation factor 4E	EIF4E	sp|P06730|IF4E_HUMAN Eukaryotic translation initiation factor 4E OS=Homo sapiens OX=9606 GN=EIF4E PE=1 SV=2;sp|P06730-3|IF4E_HUMAN Isoform 3 of Eukaryotic translation initiation factor 4E OS=Homo sapiens OX=9606 GN=EIF4E;sp|P06730-2|IF4E_HUMAN Isoform 2 of
161170000	157920000	134380000	141460000	149190000	153760000	135290000	177750000	124600000	134120000	137150000	124760000	189430000	154200000	180860000	148150000	208430000	168690000	163750000	146170000	213230000	198040000	156670000	143370000	141690000	136230000	134320000				8	5	5	28.1	15.4	15.4	47.168	0	323.31	31515000000	950	P06733;P06733-2	P06733;P06733-2	Alpha-enolase	ENO1	sp|P06733|ENOA_HUMAN Alpha-enolase OS=Homo sapiens OX=9606 GN=ENO1 PE=1 SV=2;sp|P06733-2|ENOA_HUMAN Isoform MBP-1 of Alpha-enolase OS=Homo sapiens OX=9606 GN=ENO1
3999500	3193100	3462300	2926500	3733300	3308100	2816400	3548800	2818300	3327800	2745600	4865800	2453100	3260700	3628800	3437900	3608600	3665000	3766100	3355200	4118100	3896300	3968800	3767400	3741200	3279000	3887600				12	10	10	18.3	15.9	15.9	93.133	0	138.38	622680000	163	P06737-2;P06737	P06737-2;P06737	Glycogen phosphorylase, liver form	PYGL	sp|P06737-2|PYGL_HUMAN Isoform 2 of Glycogen phosphorylase, liver form OS=Homo sapiens OX=9606 GN=PYGL;sp|P06737|PYGL_HUMAN Glycogen phosphorylase, liver form OS=Homo sapiens OX=9606 GN=PYGL PE=1 SV=4
96260	132350	141220	0	104950	153430	0	0	79165	0	0	107890	147790	0	110050	153020	94772	114410	94117	95101	107830	135360	128230	118990	110400	51532	67462				2	2	2	8.4	8.4	8.4	38.177	0.00082001	4.0456	20088000	12	P06746	P06746	DNA polymerase beta	POLB	sp|P06746|DPOLB_HUMAN DNA polymerase beta OS=Homo sapiens OX=9606 GN=POLB PE=1 SV=3
12143000	10818000	9320700	14995000	7803000	14337000	16054000	13022000	19772000	15879000	10923000	9855500	12252000	14554000	12512000	13287000	12011000	13161000	13545000	14560000	10228000	16306000	11068000	14997000	12500000	14219000	14900000				5	5	5	32.8	32.8	32.8	29.464	0	323.31	2301800000	192	P06748-2;P06748;P06748-3	P06748-2;P06748;P06748-3	Nucleophosmin	NPM1	sp|P06748-2|NPM_HUMAN Isoform 2 of Nucleophosmin OS=Homo sapiens OX=9606 GN=NPM1;sp|P06748|NPM_HUMAN Nucleophosmin OS=Homo sapiens OX=9606 GN=NPM1 PE=1 SV=2;sp|P06748-3|NPM_HUMAN Isoform 3 of Nucleophosmin OS=Homo sapiens OX=9606 GN=NPM1
9944100	5734700	5477500	4952600	4904700	5748300	4993900	6610500	5440300	5622200	5062100	11505000	5436900	4860300	5044600	4553900	4814200	4707400	6588300	7248100	6256300	6188800	5860100	5742600	4728500	4970200	5787500				7	7	1	31.5	31.5	5.2	28.922	0	134.29	1191700000	173	P06753-6;A1XQV4;P06753	P06753-6;A1XQV4;P06753	Tropomyosin alpha-3 chain	TPM3	sp|P06753-6|TPM3_HUMAN Isoform 6 of Tropomyosin alpha-3 chain OS=Homo sapiens OX=9606 GN=TPM3;sp|A1XQV4|TPM3_PIG Tropomyosin alpha-3 chain OS=Sus scrofa OX=9823 GN=TPM3 PE=2 SV=1;sp|P06753|TPM3_HUMAN Tropomyosin alpha-3 chain OS=Homo sapiens OX=9606 GN=TPM
267270	352240	345160	185110	336580	315750	279930	333010	222500	272860	188690	183810	217380	255040	232110	235600	295270	222760	319100	109270	274250	228360	237440	281650	271910	268640	215540				4	4	4	4.8	4.8	4.8	111.13	0	9.0947	45828000	29	P06756-3;P06756-2;P06756	P06756-3;P06756-2;P06756	Integrin alpha-V;Integrin alpha-V heavy chain;Integrin alpha-V light chain	ITGAV	sp|P06756-3|ITAV_HUMAN Isoform 3 of Integrin alpha-V OS=Homo sapiens OX=9606 GN=ITGAV;sp|P06756-2|ITAV_HUMAN Isoform 2 of Integrin alpha-V OS=Homo sapiens OX=9606 GN=ITGAV;sp|P06756|ITAV_HUMAN Integrin alpha-V OS=Homo sapiens OX=9606 GN=ITGAV PE=1 SV=2
0	0	0	0	0	0	0	0	0	0	0	155480	0	0	0	0	14020	0	0	0	0	0	0	0	22598	0	0				1	1	1	2.3	2.3	2.3	60.702	0.0030109	3.2607	1224800	1	P06865	P06865	Beta-hexosaminidase subunit alpha	HEXA	sp|P06865|HEXA_HUMAN Beta-hexosaminidase subunit alpha OS=Homo sapiens OX=9606 GN=HEXA PE=1 SV=2
22277000	12090	53126	190860	79270	0	0	104770	465610	14842	78084	1346700	63755	0	69672	13229	173420	77946	130560	144020	86019	106020	79387	10199	43351	0	9259.5				11	11	11	22.9	22.9	22.9	90.614	0	67.683	207410000	30	P06867;CON__P06868	P06867			sp|P06867|PLMN_PIG Plasminogen OS=Sus scrofa OX=9823 GN=PLG PE=1 SV=3
36479000	176290000	132260000	256180000	395030000	53783000	485880000	141020000	210930000	201790000	522630000	725130000	356450000	135670000	549540000	882260000	229440000	54880000	34947000	409140000	245090000	73651000	379300000	711920000	65714000	197900000	660630000				4	4	1	32.5	32.5	7.1	13.908	0	323.31	59130000000	216	Q8N257;Q16778;P33778;P23527;P06899;Q6DRA6;Q6DN03	Q8N257;Q16778;P33778;P23527;P06899	Histone H2B type 3-B;Histone H2B type 2-E;Histone H2B type 1-B;Histone H2B type 1-O;Histone H2B type 1-J	HIST3H2BB;HIST2H2BE;HIST1H2BB;HIST1H2BO;HIST1H2BJ	sp|Q8N257|H2B3B_HUMAN Histone H2B type 3-B OS=Homo sapiens OX=9606 GN=H2BU1 PE=1 SV=3;sp|Q16778|H2B2E_HUMAN Histone H2B type 2-E OS=Homo sapiens OX=9606 GN=H2BC21 PE=1 SV=3;sp|P33778|H2B1B_HUMAN Histone H2B type 1-B OS=Homo sapiens OX=9606 GN=H2BC3 PE=1 SV
6317900	16897000	13547000	13529000	13752000	13775000	16384000	11648000	12463000	14878000	15335000	4127200	15166000	12342000	12834000	11367000	18955000	16522000	16624000	16712000	15757000	14987000	16732000	14869000	14360000	13693000	13048000				15	14	4	39.6	37.9	15.1	61.516	0	199	2528500000	433	P07196	P07196	Neurofilament light polypeptide	NEFL	sp|P07196|NFL_HUMAN Neurofilament light polypeptide OS=Homo sapiens OX=9606 GN=NEFL PE=1 SV=3
6925300	15081000	16217000	15263000	11877000	14620000	17636000	8902600	19845000	15619000	20368000	2054400	10364000	10941000	10423000	13607000	9945400	16658000	10958000	15390000	8207900	12060000	11159000	13162000	10853000	12519000	10966000				11	9	1	16.4	14.2	1.5	102.47	0	280.72	2639600000	376	P07197;P07197-2	P07197	Neurofilament medium polypeptide	NEFM	sp|P07197|NFM_HUMAN Neurofilament medium polypeptide OS=Homo sapiens OX=9606 GN=NEFM PE=1 SV=3
3507300	3604100	3633900	2900800	3142400	2864300	2703900	3845800	2874600	3491100	3693600	6209600	3034600	3146000	3699200	3586800	3414600	2810700	3424900	3308900	3740100	2932800	3366600	3459500	3294800	3153500	3350400				7	7	7	15.2	15.2	15.2	57.116	0	323.31	652380000	142	P07237	P07237	Protein disulfide-isomerase	P4HB	sp|P07237|PDIA1_HUMAN Protein disulfide-isomerase OS=Homo sapiens OX=9606 GN=P4HB PE=1 SV=3
2716600	2854100	2343600	2101800	2769500	3106000	3367000	3427100	2063000	3439800	2282200	3211800	1844700	2187000	4188400	2730200	4773300	2797600	4949100	2919300	3490500	2051800	3957600	3173900	4302300	2936600	3107500				1	1	1	7.3	7.3	7.3	19.167	0	75.678	633130000	110	P07305-2;P07305	P07305-2;P07305	Histone H1.0;Histone H1.0, N-terminally processed	H1F0	sp|P07305-2|H10_HUMAN Isoform 2 of Histone H1.0 OS=Homo sapiens OX=9606 GN=H1-0;sp|P07305|H10_HUMAN Histone H1.0 OS=Homo sapiens OX=9606 GN=H1-0 PE=1 SV=3
27450000	23493000	20785000	22151000	22038000	24328000	20517000	19938000	20990000	23472000	19843000	31563000	31351000	22394000	28226000	22997000	24654000	33215000	26464000	30616000	23547000	20329000	22566000	22130000	17842000	20693000	25951000				17	4	4	57.4	16	16	49.67	0	323.31	4492600000	277	Q767L7;P07437	Q767L7;P07437	Tubulin beta chain	TUBB	sp|Q767L7|TBB5_PIG Tubulin beta chain OS=Sus scrofa OX=9823 GN=TUBB PE=2 SV=1;sp|P07437|TBB5_HUMAN Tubulin beta chain OS=Homo sapiens OX=9606 GN=TUBB PE=1 SV=2
2072900	1766900	1170300	1763100	1250800	1474300	1603600	1598500	1603400	1778900	1698300	2115000	2251500	1446100	1356000	1634600	1261200	1835500	2318100	1399100	1987800	1890900	1578700	1511300	1232200	1701300	1543200				4	1	1	43.6	11.4	11.4	15.054	0	22.356	312160000	95	P07737	P07737	Profilin-1	PFN1	sp|P07737|PROF1_HUMAN Profilin-1 OS=Homo sapiens OX=9606 GN=PFN1 PE=1 SV=2
815070	621330	609930	579260	801320	697730	723960	572020	641000	626640	640310	658070	551870	736620	663610	593320	499880	462060	459010	579560	509700	408160	521900	600370	646560	752580	505730				4	4	4	12.6	12.6	12.6	42.921	0	23.534	113630000	45	P07802;P10644;P10644-2	P07802;P10644;P10644-2	cAMP-dependent protein kinase type I-alpha regulatory subunit;cAMP-dependent protein kinase type I-alpha regulatory subunit, N-terminally processed	PRKAR1A	sp|P07802|KAP0_PIG cAMP-dependent protein kinase type I-alpha regulatory subunit OS=Sus scrofa OX=9823 GN=PRKAR1A PE=1 SV=2;sp|P10644|KAP0_HUMAN cAMP-dependent protein kinase type I-alpha regulatory subunit OS=Homo sapiens OX=9606 GN=PRKAR1A PE=1 SV=1;sp|P
1026300	1241500	1298100	1136700	1159200	1366900	1165100	1201900	983990	1077900	1029500	1208400	976340	1091700	1064400	1306200	980950	1271100	1201800	1152200	1014200	1184800	940840	1157400	1151400	1137000	1161300				11	11	11	7.9	7.9	7.9	170.59	0	59.42	227810000	95	P07814	P07814	Bifunctional glutamate/proline--tRNA ligase;Glutamate--tRNA ligase;Proline--tRNA ligase	EPRS	sp|P07814|SYEP_HUMAN Bifunctional glutamate/proline--tRNA ligase OS=Homo sapiens OX=9606 GN=EPRS1 PE=1 SV=5
2036400	2219100	2218200	2257400	2575300	2292400	2360500	2509600	2307600	1988500	2130000	3097900	1976200	1992500	2531000	2130400	2818000	2172900	2905100	2539100	2786900	2592800	2439100	2133700	2396400	2374000	2204300				5	5	5	26.4	26.4	26.4	27.821	0	59.048	534410000	235	P07910-4;P07910-2;P07910;P0DMR1;O60812;B7ZW38;B2RXH8;P07910-3	P07910-4;P07910-2;P07910	Heterogeneous nuclear ribonucleoproteins C1/C2	HNRNPC	sp|P07910-4|HNRPC_HUMAN Isoform 4 of Heterogeneous nuclear ribonucleoproteins C1/C2 OS=Homo sapiens OX=9606 GN=HNRNPC;sp|P07910-2|HNRPC_HUMAN Isoform C1 of Heterogeneous nuclear ribonucleoproteins C1/C2 OS=Homo sapiens OX=9606 GN=HNRNPC;sp|P07910|HNRPC_HUM
899860	504610	353490	393150	513770	504700	405200	616590	492460	560320	619220	1277300	445570	509910	459550	460290	440200	745800	534600	626390	556930	537870	529650	470370	493230	571140	611100			+	6	4	3	26.4	18.3	14.8	32.989	0	21.894	121590000	91	P07951-2;P07951-3;CON__Q3SX28;P07951	P07951-2;P07951-3;CON__Q3SX28;P07951	Tropomyosin beta chain	TPM2	sp|P07951-2|TPM2_HUMAN Isoform 2 of Tropomyosin beta chain OS=Homo sapiens OX=9606 GN=TPM2;sp|P07951-3|TPM2_HUMAN Isoform 3 of Tropomyosin beta chain OS=Homo sapiens OX=9606 GN=TPM2;;sp|P07951|TPM2_HUMAN Tropomyosin beta chain OS=Homo sapiens OX=9606 GN=TP
42935000	46294000	44192000	42009000	48659000	41426000	44534000	43331000	54751000	50325000	58305000	37553000	48712000	52101000	48014000	37867000	45656000	51432000	54341000	44248000	56922000	59071000	54704000	53104000	47513000	52683000	48398000			+	15	15	15	38.9	38.9	38.9	63.125	0	323.31	9108700000	511	P08059;CON__Q3ZBD7;P06744;P06744-2	P08059;CON__Q3ZBD7			sp|P08059|G6PI_PIG Glucose-6-phosphate isomerase OS=Sus scrofa OX=9823 GN=GPI PE=1 SV=3;
433290	219250	354870	312360	126980	251890	290470	510890	512440	346770	181720	1479700	379590	402620	307210	314720	199630	195420	268220	353490	448240	170520	191480	165930	174340	210050	276960				7	6	2	25.1	22.9	7.5	35.828	0	12.732	59843000	22	P08132;P09525	P08132;P09525	Annexin A4	ANXA4	sp|P08132|ANXA4_PIG Annexin A4 OS=Sus scrofa OX=9823 GN=ANXA4 PE=1 SV=2;sp|P09525|ANXA4_HUMAN Annexin A4 OS=Homo sapiens OX=9606 GN=ANXA4 PE=1 SV=4
2308400	2519700	2244700	1914900	2329200	2261100	2535500	2237000	1995800	1765800	1976400	1243400	1716600	1630600	2094600	2059800	2492900	2363300	2683400	2215200	2158900	1871000	2300300	2117200	2228900	2089600	1946800				9	9	9	12	12	12	72.423	0	26.135	425700000	101	P08133-2;P08133	P08133-2;P08133	Annexin A6	ANXA6	sp|P08133-2|ANXA6_HUMAN Isoform 2 of Annexin A6 OS=Homo sapiens OX=9606 GN=ANXA6;sp|P08133|ANXA6_HUMAN Annexin A6 OS=Homo sapiens OX=9606 GN=ANXA6 PE=1 SV=3
273580	407030	240550	0	217170	0	0	322450	185350	0	75532	561660	0	152790	266370	0	241380	253890	263920	190440	335430	359120	340480	263250	211770	0	0				4	2	2	31.6	18.7	18.7	22.006	0	7.3217	37016000	12	P08134	P08134	Rho-related GTP-binding protein RhoC	RHOC	sp|P08134|RHOC_HUMAN Rho-related GTP-binding protein RhoC OS=Homo sapiens OX=9606 GN=RHOC PE=1 SV=1
1131900	1132100	617970	758600	699750	1007800	1018300	1037700	571450	760090	826460	576210	555290	605210	623960	646860	646940	740230	742960	731440	250860	528340	413250	415860	593930	619850	527190				4	4	4	24.3	24.3	24.3	35.766	0	19.743	131140000	55	P08138-2;P08138	P08138-2;P08138	Tumor necrosis factor receptor superfamily member 16	NGFR	sp|P08138-2|TNR16_HUMAN Isoform 2 of Tumor necrosis factor receptor superfamily member 16 OS=Homo sapiens OX=9606 GN=NGFR;sp|P08138|TNR16_HUMAN Tumor necrosis factor receptor superfamily member 16 OS=Homo sapiens OX=9606 GN=NGFR PE=1 SV=1
723590	682650	472860	524180	541400	692900	535800	687710	722740	617590	577560	404130	551640	498590	640590	495630	0	489440	578550	561650	574170	626820	607250	713960	535420	537790	605150				2	2	2	4.2	4.2	4.2	57.944	0	15.532	104170000	43	P08195-2;P08195-3;P08195;P08195-4	P08195-2;P08195-3;P08195;P08195-4	4F2 cell-surface antigen heavy chain	SLC3A2	sp|P08195-2|4F2_HUMAN Isoform 2 of 4F2 cell-surface antigen heavy chain OS=Homo sapiens OX=9606 GN=SLC3A2;sp|P08195-3|4F2_HUMAN Isoform 3 of 4F2 cell-surface antigen heavy chain OS=Homo sapiens OX=9606 GN=SLC3A2;sp|P08195|4F2_HUMAN 4F2 cell-surface antigen
823510	380940	574180	0	1018100	364610	0	1222600	0	408060	495400	390340	0	805130	471830	265030	436830	636870	419700	688480	369750	737090	429450	839910	588700	0	0				16	2	2	37.4	4.5	4.5	81.775	0	6.793	110270000	27	P08237-2;P08237;P08237-3	P08237-2;P08237;P08237-3	ATP-dependent 6-phosphofructokinase, muscle type	PFKM	sp|P08237-2|PFKAM_HUMAN Isoform 2 of ATP-dependent 6-phosphofructokinase, muscle type OS=Homo sapiens OX=9606 GN=PFKM;sp|P08237|PFKAM_HUMAN ATP-dependent 6-phosphofructokinase, muscle type OS=Homo sapiens OX=9606 GN=PFKM PE=1 SV=2;sp|P08237-3|PFKAM_HUMAN I
10568000	11411000	11338000	9202000	12306000	12502000	11066000	9521600	10087000	11931000	11408000	10891000	9035400	10615000	12258000	11850000	12300000	11679000	13472000	10746000	9759400	8994800	11706000	11066000	11946000	10809000	8852300				19	12	11	33.7	23.3	22	83.263	0	289.97	2297400000	334	P08238;Q58FF7	P08238	Heat shock protein HSP 90-beta	HSP90AB1	sp|P08238|HS90B_HUMAN Heat shock protein HSP 90-beta OS=Homo sapiens OX=9606 GN=HSP90AB1 PE=1 SV=4
118630	0	85044	73194	76167	0	64081	91601	101630	112290	82024	0	0	0	0	0	93200	0	0	0	0	66580	0	0	75588	0	173600				3	3	3	7.3	7.3	7.3	54.817	0	6.1495	5640500	4	P08243-3;P08243-2;P08243	P08243-3;P08243-2;P08243	Asparagine synthetase [glutamine-hydrolyzing]	ASNS	sp|P08243-3|ASNS_HUMAN Isoform 3 of Asparagine synthetase [glutamine-hydrolyzing] OS=Homo sapiens OX=9606 GN=ASNS;sp|P08243-2|ASNS_HUMAN Isoform 2 of Asparagine synthetase [glutamine-hydrolyzing] OS=Homo sapiens OX=9606 GN=ASNS;sp|P08243|ASNS_HUMAN Asparag
235300	412190	310610	545350	603700	0	28729	344110	417620	351730	510340	0	334020	524980	316780	50879	415980	61934	324200	456110	449250	409900	427790	119690	317750	10899	395960				1	1	1	5.1	5.1	5.1	20.757	0.0026789	3.4145	58242000	13	P08247-2;P08247	P08247-2;P08247	Synaptophysin	SYP	sp|P08247-2|SYPH_HUMAN Isoform 2 of Synaptophysin OS=Homo sapiens OX=9606 GN=SYP;sp|P08247|SYPH_HUMAN Synaptophysin OS=Homo sapiens OX=9606 GN=SYP PE=1 SV=3
0	1622000	851000	1795100	540550	902480	2245100	725780	3421700	0	1476900	0	0	1328300	1116700	595630	1076700	2104300	0	2660000	1072300	0	1069000	677210	952260	0	0				11	1	1	37.6	7.7	7.7	51.985	0	44.804	167450000	8	P08552	P08552			sp|P08552|NFM_PIG Neurofilament medium polypeptide (Fragment) OS=Sus scrofa OX=9823 GN=NEFM PE=1 SV=2
279000	62139	77453	0	58683	56395	0	69270	0	0	0	0	0	0	85086	98683	47426	61743	68513	57678	94761	105800	97165	92820	49284	95685	0				1	1	1	0.9	0.9	0.9	167.55	0.0097479	2.5153	13420000	16	P08572	P08572	Collagen alpha-2(IV) chain;Canstatin	COL4A2	sp|P08572|CO4A2_HUMAN Collagen alpha-2(IV) chain OS=Homo sapiens OX=9606 GN=COL4A2 PE=1 SV=4
446910	741900	604770	625250	998190	477310	263610	577110	508010	193540	576710	0	848810	952690	716410	681670	1078000	694930	665500	481030	888460	556870	817460	519840	679260	629590	560970				3	3	3	13.2	13.2	13.2	35.422	0	13.584	145000000	45	P08574	P08574	Cytochrome c1, heme protein, mitochondrial	CYC1	sp|P08574|CY1_HUMAN Cytochrome c1, heme protein, mitochondrial OS=Homo sapiens OX=9606 GN=CYC1 PE=1 SV=3
724570	868730	803340	915970	1108900	948450	707960	1303500	0	770480	508560	610390	307840	846250	974540	654750	920900	797590	883580	733430	860120	1137900	1026100	1097600	1163900	775730	613390				3	3	3	22.9	22.9	22.9	19.79	0	6.6874	175460000	31	P08621-3;P08621-2;P08621	P08621-3;P08621-2;P08621	U1 small nuclear ribonucleoprotein 70 kDa	SNRNP70	sp|P08621-3|RU17_HUMAN Isoform 3 of U1 small nuclear ribonucleoprotein 70 kDa OS=Homo sapiens OX=9606 GN=SNRNP70;sp|P08621-2|RU17_HUMAN Isoform 2 of U1 small nuclear ribonucleoprotein 70 kDa OS=Homo sapiens OX=9606 GN=SNRNP70;sp|P08621|RU17_HUMAN U1 small
4639800	4761100	4524500	4625400	5233500	4918000	5208300	4359800	9331300	5979400	6034400	5980200	6141000	5472500	5655600	5201700	5312600	4255500	5854800	7712000	7680400	5705300	4662800	6334000	4627800	4292500	6757900				5	5	5	48.9	48.9	48.9	15.524	0	47.978	900770000	73	Q6QAP7;P08708	Q6QAP7;P08708	40S ribosomal protein S17	RPS17	sp|Q6QAP7|RS17_PIG 40S ribosomal protein S17 OS=Sus scrofa OX=9823 GN=RPS17 PE=1 SV=3;sp|P08708|RS17_HUMAN 40S ribosomal protein S17 OS=Homo sapiens OX=9606 GN=RPS17 PE=1 SV=2
0	0	71713	0	0	0	0	0	92436	71847	69899	0	0	95145	0	0	0	0	0	0	0	0	0	0	0	0	133960				5	1	1	19.2	4.8	4.8	40.532	0	16.558	1806400	19	P08754	P08754	Guanine nucleotide-binding protein G(k) subunit alpha	GNAI3	sp|P08754|GNAI3_HUMAN Guanine nucleotide-binding protein G(i) subunit alpha-3 OS=Homo sapiens OX=9606 GN=GNAI3 PE=1 SV=3
41450000	18585000	9579000	19827000	12226000	13432000	13987000	24026000	14216000	16191000	15159000	98229000	16475000	12047000	11376000	15028000	16019000	17574000	17495000	19602000	24119000	31357000	10383000	15890000	11267000	11316000	20926000				11	11	10	42.5	42.5	40.3	35.936	0	323.31	3606600000	238	P08758	P08758	Annexin A5	ANXA5	sp|P08758|ANXA5_HUMAN Annexin A5 OS=Homo sapiens OX=9606 GN=ANXA5 PE=1 SV=2
1242900000	60369000	58382000	181610000	46486000	42218000	56966000	54128000	103310000	49634000	86058000	591490000	55143000	50517000	86914000	83794000	86930000	80456000	106660000	95046000	66480000	66914000	53632000	53059000	40880000	43966000	35275000				33	33	27	57	57	47.6	69.691	0	323.31	23517000000	1011	P08835	P08835			sp|P08835|ALBU_PIG Albumin OS=Sus scrofa OX=9823 GN=ALB PE=1 SV=2
9217000	8399200	8098700	8231300	8024700	8367400	8536300	8378700	7767000	9343700	7624400	12184000	8461800	8230900	9157000	8720000	8078300	8277900	7909400	9482500	8404600	9230800	7758400	8342100	8849200	9569000	8119200				10	10	10	50.5	50.5	50.5	32.928	0	323.31	1591500000	248	Q4GWZ2;P08865	Q4GWZ2;P08865	40S ribosomal protein SA	RPSA	sp|Q4GWZ2|RSSA_PIG 40S ribosomal protein SA OS=Sus scrofa OX=9823 GN=RPSA PE=1 SV=3;sp|P08865|RSSA_HUMAN 40S ribosomal protein SA OS=Homo sapiens OX=9606 GN=RPSA PE=1 SV=4
77878000	119570000	104280000	159510000	107100000	111220000	112450000	87093000	200590000	111830000	131130000	106820000	129680000	156960000	114680000	115630000	133930000	139000000	131650000	118140000	108890000	131350000	122000000	117840000	110860000	112750000	134450000				15	15	12	62.4	62.4	49.8	47.268	0	323.31	23022000000	2117	P09104;P09104-2	P09104;P09104-2	Gamma-enolase	ENO2	sp|P09104|ENOG_HUMAN Gamma-enolase OS=Homo sapiens OX=9606 GN=ENO2 PE=1 SV=3;sp|P09104-2|ENOG_HUMAN Isoform 2 of Gamma-enolase OS=Homo sapiens OX=9606 GN=ENO2
110890	78905	84276	97883	0	31063	0	0	90360	0	0	115740	104960	0	0	71061	93209	91710	91286	144940	89162	147970	86032	107180	0	56943	91394				2	2	2	8.8	8.8	8.8	34.664	0.00082713	4.1029	11540000	11	P09110-2;P09110	P09110-2;P09110	3-ketoacyl-CoA thiolase, peroxisomal	ACAA1	sp|P09110-2|THIK_HUMAN Isoform 2 of 3-ketoacyl-CoA thiolase, peroxisomal OS=Homo sapiens OX=9606 GN=ACAA1;sp|P09110|THIK_HUMAN 3-ketoacyl-CoA thiolase, peroxisomal OS=Homo sapiens OX=9606 GN=ACAA1 PE=1 SV=2
577240	350190	466410	203790	542880	569620	0	600610	0	458860	428620	314580	285900	541210	450500	407900	477310	472070	553550	482310	487940	419700	558520	439490	507430	361600	391420				2	2	2	18.9	18.9	18.9	17.394	0	13.933	92945000	44	P09234	P09234	U1 small nuclear ribonucleoprotein C	SNRPC	sp|P09234|RU1C_HUMAN U1 small nuclear ribonucleoprotein C OS=Homo sapiens OX=9606 GN=SNRPC PE=1 SV=1
12389000	14369000	19488000	11899000	17493000	15776000	13864000	17286000	11397000	14873000	21169000	16576000	3594500	12912000	16227000	16959000	11482000	13183000	10079000	12794000	13967000	16105000	14379000	17794000	16220000	12199000	18245000				8	8	7	27.9	27.9	22.3	24.893	0	190.06	3017500000	194	P09429;P12682;B2RPK0	P09429;P12682;B2RPK0	High mobility group protein B1;Putative high mobility group protein B1-like 1	HMGB1;HMGB1P1	sp|P09429|HMGB1_HUMAN High mobility group protein B1 OS=Homo sapiens OX=9606 GN=HMGB1 PE=1 SV=3;sp|P12682|HMGB1_PIG High mobility group protein B1 OS=Sus scrofa OX=9823 GN=HMGB1 PE=2 SV=3;sp|B2RPK0|HGB1A_HUMAN Putative high mobility group protein B1-like 1
1775000	2095000	2538900	969700	2653900	3047300	2199900	2954200	2464200	1736300	2577600	2065900	1533100	1606000	2016600	1839800	2190900	1694200	2650400	1819600	2604800	1531600	2327600	2194700	2256800	1710200	2222400				5	5	5	43	43	43	15.85	0	59.996	419020000	93	P09455;P09455-2;P09455-3	P09455;P09455-2;P09455-3	Retinol-binding protein 1	RBP1	sp|P09455|RET1_HUMAN Retinol-binding protein 1 OS=Homo sapiens OX=9606 GN=RBP1 PE=1 SV=2;sp|P09455-2|RET1_HUMAN Isoform 2 of Retinol-binding protein 1 OS=Homo sapiens OX=9606 GN=RBP1;sp|P09455-3|RET1_HUMAN Isoform 3 of Retinol-binding protein 1 OS=Homo sap
14850000	18942000	21115000	16693000	20733000	20784000	19211000	14770000	15267000	15640000	19676000	5552800	22313000	18028000	20728000	19660000	21603000	19927000	20523000	17428000	16554000	16072000	23262000	19926000	22439000	23217000	15891000				11	10	9	38.7	35.6	32.2	40.05	0	263.07	3481800000	236	P09471;P09471-2	P09471;P09471-2	Guanine nucleotide-binding protein G(o) subunit alpha	GNAO1	sp|P09471|GNAO_HUMAN Guanine nucleotide-binding protein G(o) subunit alpha OS=Homo sapiens OX=9606 GN=GNAO1 PE=1 SV=4;sp|P09471-2|GNAO_HUMAN Isoform Alpha-2 of Guanine nucleotide-binding protein G(o) subunit alpha OS=Homo sapiens OX=9606 GN=GNAO1
3274600	2749400	2321700	2434300	1510900	1471400	1629800	1684600	2696100	2020500	1856800	1500100	1647500	1748600	1774100	1437200	1738900	1900200	846740	1540900	1839500	1916800	1673900	1753500	1276800	1519000	1466600				3	3	2	22.7	22.7	13.3	21.252	0	119.5	348890000	65	P09488-2;Q03013-2;Q03013;P09488;Q03013-3;P28161-2;P28161	P09488-2;Q03013-2;Q03013;P09488;Q03013-3;P28161-2;P28161	Glutathione S-transferase Mu 1;Glutathione S-transferase Mu 4;Glutathione S-transferase Mu 2	GSTM1;GSTM4;GSTM2	sp|P09488-2|GSTM1_HUMAN Isoform 2 of Glutathione S-transferase Mu 1 OS=Homo sapiens OX=9606 GN=GSTM1;sp|Q03013-2|GSTM4_HUMAN Isoform 2 of Glutathione S-transferase Mu 4 OS=Homo sapiens OX=9606 GN=GSTM4;sp|Q03013|GSTM4_HUMAN Glutathione S-transferase Mu 4 O
1586300	932080	956720	1086500	860890	992530	883940	1115400	1278200	978040	1155600	2662600	1110100	1104000	1102600	1339400	905730	824290	1099700	921470	1079600	964900	829540	983170	897270	796870	1057400				6	5	3	25.7	22.2	14.1	32.865	0	191.96	195580000	80	P09493-10;P09493-4;P09493;P42639;P09493-9;P09493-3;P09493-6	P09493-10;P09493-4;P09493;P42639;P09493-9;P09493-3;P09493-6	Tropomyosin alpha-1 chain	TPM1	sp|P09493-10|TPM1_HUMAN Isoform 10 of Tropomyosin alpha-1 chain OS=Homo sapiens OX=9606 GN=TPM1;sp|P09493-4|TPM1_HUMAN Isoform 4 of Tropomyosin alpha-1 chain OS=Homo sapiens OX=9606 GN=TPM1;sp|P09493|TPM1_HUMAN Tropomyosin alpha-1 chain OS=Homo sapiens OX=
0	0	0	0	0	0	0	0	0	0	0	0	0	0	0	0	0	0	0	0	0	0	0	0	0	0	301170				4	2	2	20	11.8	11.8	28.385	0.0015949	3.7518	21473000	1	P09493-5;P09493-2;P09493-8;P09493-7	P09493-5;P09493-2;P09493-8;P09493-7	Tropomyosin alpha-1 chain	TPM1	sp|P09493-5|TPM1_HUMAN Isoform 5 of Tropomyosin alpha-1 chain OS=Homo sapiens OX=9606 GN=TPM1;sp|P09493-2|TPM1_HUMAN Isoform 2 of Tropomyosin alpha-1 chain OS=Homo sapiens OX=9606 GN=TPM1;sp|P09493-8|TPM1_HUMAN Isoform 8 of Tropomyosin alpha-1 chain OS=Hom
1167500	1787100	2098200	1838800	1615800	1926800	2042600	1104800	1693000	1565300	2387100	524430	2297700	2258800	1620200	2036200	1968600	2138200	1677300	1794100	1210300	1561300	2030200	1884800	2205000	2212600	1638600				3	3	3	17.5	17.5	17.5	25.19	0	10.162	297590000	34	P09497;P09497-2	P09497;P09497-2	Clathrin light chain B	CLTB	sp|P09497|CLCB_HUMAN Clathrin light chain B OS=Homo sapiens OX=9606 GN=CLTB PE=1 SV=1;sp|P09497-2|CLCB_HUMAN Isoform Non-brain of Clathrin light chain B OS=Homo sapiens OX=9606 GN=CLTB
249100000	24517000	23973000	51593000	19912000	18766000	17886000	16841000	35366000	20561000	22938000	119780000	15255000	17578000	26122000	24273000	24118000	23698000	26458000	25311000	32891000	33751000	24200000	26984000	13676000	14157000	14578000				24	24	17	49.6	49.6	36.9	76.967	0	323.31	6146900000	475	P09571;P02788-2;P02788	P09571			sp|P09571|TRFE_PIG Serotransferrin OS=Sus scrofa OX=9823 GN=TF PE=1 SV=2
1666900	3460500	2160000	4136700	3610500	6026600	4901900	3661200	5245500	5127900	6108600	2470500	3553600	5085100	1840000	5281600	2864700	7047200	2970200	4956600	2819400	6165500	1875400	4812400	3236900	4441500	4043600				8	8	8	29.3	29.3	29.3	54.185	0	48.447	798700000	127	P09623;P09622-3;P09622;P09622-2	P09623			sp|P09623|DLDH_PIG Dihydrolipoyl dehydrogenase, mitochondrial OS=Sus scrofa OX=9823 GN=DLD PE=1 SV=1
4725700	3930700	3670900	4199700	4482200	4044000	5221200	3554100	4127500	3553400	4522800	3415300	3296500	2825300	4203000	3472800	4687000	4247400	4339600	3585000	2866000	3506300	3178300	3100900	3778200	3446600	4001600				5	5	5	24.3	24.3	24.3	29.386	0	196.25	894390000	212	P09651-3;Q32P51;P09651-2;P09651	P09651-3;Q32P51;P09651-2;P09651	Heterogeneous nuclear ribonucleoprotein A1;Heterogeneous nuclear ribonucleoprotein A1, N-terminally processed;Heterogeneous nuclear ribonucleoprotein A1-like 2	HNRNPA1;HNRNPA1L2	sp|P09651-3|ROA1_HUMAN Isoform 2 of Heterogeneous nuclear ribonucleoprotein A1 OS=Homo sapiens OX=9606 GN=HNRNPA1;sp|Q32P51|RA1L2_HUMAN Heterogeneous nuclear ribonucleoprotein A1-like 2 OS=Homo sapiens OX=9606 GN=HNRNPA1L2 PE=2 SV=2;sp|P09651-2|ROA1_HUMAN
562150	478940	590460	574220	590590	417640	537090	693000	516330	521930	488900	319090	536030	580040	528360	437680	560220	450480	603240	471150	545340	551420	554060	596930	550890	565830	567870				3	3	3	16.5	16.5	16.5	28.415	0	11.628	109420000	44	P09661	P09661	U2 small nuclear ribonucleoprotein A	SNRPA1	sp|P09661|RU2A_HUMAN U2 small nuclear ribonucleoprotein A OS=Homo sapiens OX=9606 GN=SNRPA1 PE=1 SV=2
1902500	1809600	2028000	1961400	1939400	1779400	2047000	2201600	1982400	2144800	1786100	2151700	1955900	1735500	2046200	1856200	1938300	1869500	2055000	2023500	2167600	1898400	2079600	1934800	2051900	1830700	2218500				13	13	13	16.8	16.8	16.8	113.08	0	57.697	397580000	151	P09874	P09874	Poly [ADP-ribose] polymerase 1	PARP1	sp|P09874|PARP1_HUMAN Poly [ADP-ribose] polymerase 1 OS=Homo sapiens OX=9606 GN=PARP1 PE=1 SV=4
1235200	915890	1237500	225920	1125700	990120	528410	1660100	1016400	1174600	1002300	1117600	444650	575470	1138200	830100	895960	1196700	800790	1140700	1088100	1424100	1365400	891440	854980	760330	206810				7	7	7	17.2	17.2	17.2	66.851	0	35.439	176830000	36	P09960-4;P09960;P09960-3;P09960-2	P09960-4;P09960;P09960-3;P09960-2	Leukotriene A-4 hydrolase	LTA4H	sp|P09960-4|LKHA4_HUMAN Isoform 4 of Leukotriene A-4 hydrolase OS=Homo sapiens OX=9606 GN=LTA4H;sp|P09960|LKHA4_HUMAN Leukotriene A-4 hydrolase OS=Homo sapiens OX=9606 GN=LTA4H PE=1 SV=2;sp|P09960-3|LKHA4_HUMAN Isoform 3 of Leukotriene A-4 hydrolase OS=Hom
48599000	77131000	84213000	77616000	82162000	76032000	88950000	66843000	78975000	77546000	84638000	29018000	99161000	91680000	85471000	82833000	96745000	88145000	84393000	77281000	77953000	79115000	99127000	88693000	95592000	97398000	85254000				11	11	8	36.3	36.3	26.6	39.455	0	323.31	16816000000	863	P09972;P05062	P09972	Fructose-bisphosphate aldolase C	ALDOC	sp|P09972|ALDOC_HUMAN Fructose-bisphosphate aldolase C OS=Homo sapiens OX=9606 GN=ALDOC PE=1 SV=2
1874000	177490	128300	473540	148400	160620	234270	191650	343950	221770	215880	1382400	217360	140390	140250	197480	189460	149630	229600	190700	287930	221680	157050	156740	145470	127940	223130				1	1	1	0.9	0.9	0.9	187.7	0	11.328	51973000	23	P0C0L4-2;P0C0L5;P0C0L4	P0C0L4-2;P0C0L5;P0C0L4	Complement C4-A;Complement C4 beta chain;Complement C4-A alpha chain;C4a anaphylatoxin;C4b-A;C4d-A;Complement C4 gamma chain;Complement C4-B;Complement C4 beta chain;Complement C4-B alpha chain;C4a anaphylatoxin;C4b-B;C4d-B;Complement C4 gamma chain	C4A;C4B	sp|P0C0L4-2|CO4A_HUMAN Isoform 2 of Complement C4-A OS=Homo sapiens OX=9606 GN=C4A;sp|P0C0L5|CO4B_HUMAN Complement C4-B OS=Homo sapiens OX=9606 GN=C4B PE=1 SV=2;sp|P0C0L4|CO4A_HUMAN Complement C4-A OS=Homo sapiens OX=9606 GN=C4A PE=1 SV=2
94759000	137470000	138850000	142320000	124400000	125110000	126270000	138150000	126910000	132680000	130750000	109490000	160520000	132200000	138230000	105610000	116820000	130800000	117470000	119660000	140940000	146260000	133850000	131450000	140820000	133090000	150860000				4	4	2	31.2	31.2	18.8	13.509	0	20.402	24011000000	177	Q71UI9;P0C0S5;Q71UI9-3;Q71UI9-4;Q71UI9-2	Q71UI9;P0C0S5;Q71UI9-3;Q71UI9-4;Q71UI9-2	Histone H2A.V;Histone H2A.Z	H2AFV;H2AFZ	sp|Q71UI9|H2AV_HUMAN Histone H2A.V OS=Homo sapiens OX=9606 GN=H2AZ2 PE=1 SV=3;sp|P0C0S5|H2AZ_HUMAN Histone H2A.Z OS=Homo sapiens OX=9606 GN=H2AZ1 PE=1 SV=2;sp|Q71UI9-3|H2AV_HUMAN Isoform 3 of Histone H2A.V OS=Homo sapiens OX=9606 GN=H2AZ2;sp|Q71UI9-4|H2AV_
262430	211140	251070	274410	211860	221200	0	225800	37516	0	205050	293110	0	255270	215130	173290	216480	216360	221320	226630	333110	327860	237550	246740	187520	0	0				3	3	3	10.6	10.6	10.6	39.827	0	5.3543	42462000	16	P0C5I2;Q9Y5P6;Q9Y5P6-2	P0C5I2;Q9Y5P6;Q9Y5P6-2	Mannose-1-phosphate guanyltransferase beta	GMPPB	sp|P0C5I2|GMPPB_PIG Mannose-1-phosphate guanyltransferase beta OS=Sus scrofa OX=9823 GN=GMPPB PE=1 SV=1;sp|Q9Y5P6|GMPPB_HUMAN Mannose-1-phosphate guanyltransferase beta OS=Homo sapiens OX=9606 GN=GMPPB PE=1 SV=2;sp|Q9Y5P6-2|GMPPB_HUMAN Isoform 2 of Mannose
0	203780	0	0	0	166770	223450	17183	94681	171860	184660	0	0	0	79365	0	0	0	96184	0	66846	30758	0	0	52326	0	0				2	2	2	44	44	44	10.775	0	18.519	7160400	12	P0C8B5	P0C8B5			sp|P0C8B5|GON7_PIG EKC/KEOPS complex subunit GON7 OS=Sus scrofa OX=9823 GN=GON7 PE=3 SV=1
0	0	0	0	0	0	0	0	0	0	0	0	0	0	0	0	0	0	0	0	0	0	0	0	0	0	0	+			1	1	1	6.3	6.3	6.3	30.963	1	-2	0	1	P0C9Q9	P0C9Q9			sp|P0C9Q9|36015_ASFK5 Protein MGF 360-15R OS=African swine fever virus (isolate Pig/Kenya/KEN-50/1950) OX=561445 GN=Ken-050 PE=3 SV=1
239060	123910	186350	96107	536590	116910	107850	371870	0	0	108320	0	125030	90642	211340	120290	318710	0	198850	0	208180	0	316250	0	234780	0	116970				3	3	1	2.1	2.1	0.8	197.31	0	4.5811	34192000	4	P0DJD1;P0DJD0;A6NKT7;Q7Z3J3;Q99666;O14715	P0DJD1;P0DJD0;A6NKT7	RANBP2-like and GRIP domain-containing protein 2;RANBP2-like and GRIP domain-containing protein 1;RanBP2-like and GRIP domain-containing protein 3	RGPD2;RGPD1;RGPD3	sp|P0DJD1|RGPD2_HUMAN RANBP2-like and GRIP domain-containing protein 2 OS=Homo sapiens OX=9606 GN=RGPD2 PE=2 SV=1;sp|P0DJD0|RGPD1_HUMAN RANBP2-like and GRIP domain-containing protein 1 OS=Homo sapiens OX=9606 GN=RGPD1 PE=2 SV=1;sp|A6NKT7|RGPD3_HUMAN RanBP2
1531300	2168500	1710900	2354600	557220	2015800	2375000	2224600	3067800	1043900	1760500	0	2330500	2342600	1821600	2210700	1478800	1950800	1597200	1798100	1368300	1339100	1593700	407830	1318100	433200	1232100				2	2	2	12.5	12.5	12.5	27.872	0	20.211	283930000	38	P0DN76;Q01081-2;Q01081;Q29350;Q01081-3;Q01081-4;Q8WU68-3;Q8WU68-2;Q8WU68	P0DN76;Q01081-2;Q01081;Q29350;Q01081-3;Q01081-4;Q8WU68-3;Q8WU68-2;Q8WU68	Splicing factor U2AF 35 kDa subunit;Splicing factor U2AF 26 kDa subunit	U2AF1;U2AF1L4	sp|P0DN76|U2AF5_HUMAN Splicing factor U2AF 35 kDa subunit-like protein OS=Homo sapiens OX=9606 GN=U2AF1L5 PE=1 SV=1;sp|Q01081-2|U2AF1_HUMAN Isoform 2 of Splicing factor U2AF 35 kDa subunit OS=Homo sapiens OX=9606 GN=U2AF1;sp|Q01081|U2AF1_HUMAN Splicing fac
25815000	37173000	37924000	44514000	35014000	36851000	46217000	31389000	62741000	38820000	58131000	27573000	40158000	56720000	41279000	36534000	40723000	42903000	33822000	29442000	35450000	30690000	31155000	32322000	28923000	50113000	55249000				6	6	6	45.6	45.6	45.6	16.837	0	323.31	6661700000	191	P0DP25;P0DP24;P0DP23;P27482	P0DP25;P0DP24;P0DP23			sp|P0DP25|CALM3_HUMAN Calmodulin-3 OS=Homo sapiens OX=9606 GN=CALM3 PE=1 SV=1;sp|P0DP24|CALM2_HUMAN Calmodulin-2 OS=Homo sapiens OX=9606 GN=CALM2 PE=1 SV=1;sp|P0DP23|CALM1_HUMAN Calmodulin-1 OS=Homo sapiens OX=9606 GN=CALM1 PE=1 SV=1
443540	741080	789910	746120	806160	879080	841650	841220	687820	736940	661790	520580	663730	650800	683110	745580	689250	681460	571240	705200	820080	877560	804770	958580	939210	883000	907900				8	8	8	16.6	16.6	16.6	80.179	0	33.723	151480000	62	P0DTA4;P05165-3;P05165-2;P05165	P0DTA4;P05165-3;P05165-2;P05165	Propionyl-CoA carboxylase alpha chain, mitochondrial	PCCA	sp|P0DTA4|PCCA_PIG Propionyl-CoA carboxylase alpha chain, mitochondrial OS=Sus scrofa OX=9823 GN=PCCA PE=1 SV=1;sp|P05165-3|PCCA_HUMAN Isoform 3 of Propionyl-CoA carboxylase alpha chain, mitochondrial OS=Homo sapiens OX=9606 GN=PCCA;sp|P05165-2|PCCA_HUMAN
1394500	1041900	1034900	1202600	1007900	751180	1339300	1062500	1502800	652410	1404000	2393400	0	1100500	892500	630780	1445100	973440	1456200	743570	2168500	744410	1169400	699600	1495400	0	1005700				5	5	5	14.3	14.3	14.3	60.67	0	12.747	214210000	23	P10155;P10155-3;P10155-5;P10155-4;P10155-2	P10155;P10155-3;P10155-5;P10155-4	60 kDa SS-A/Ro ribonucleoprotein	TROVE2	sp|P10155|RO60_HUMAN 60 kDa SS-A/Ro ribonucleoprotein OS=Homo sapiens OX=9606 GN=RO60 PE=1 SV=2;sp|P10155-3|RO60_HUMAN Isoform 3 of 60 kDa SS-A/Ro ribonucleoprotein OS=Homo sapiens OX=9606 GN=RO60;sp|P10155-5|RO60_HUMAN Isoform 5 of 60 kDa SS-A/Ro ribonucl
7165100	13577000	13875000	13089000	15494000	15008000	13659000	13592000	14234000	13151000	12979000	7212700	12009000	13834000	13598000	14200000	15646000	14141000	15848000	14743000	14505000	13859000	15434000	16187000	14782000	16128000	12226000				13	13	13	51.2	51.2	51.2	50.101	0	323.31	2619600000	367	P10173-2;P10173;P07954-2;P07954	P10173-2;P10173;P07954-2;P07954	Fumarate hydratase, mitochondrial	FH	sp|P10173-2|FUMH_PIG Isoform Cytoplasmic of Fumarate hydratase, mitochondrial OS=Sus scrofa OX=9823 GN=FH;sp|P10173|FUMH_PIG Fumarate hydratase, mitochondrial OS=Sus scrofa OX=9823 GN=FH PE=1 SV=2;sp|P07954-2|FUMH_HUMAN Isoform Cytoplasmic of Fumarate hydr
1621500	3084000	2885300	3026200	3318200	3409800	3184000	2521400	2827700	2540900	2803500	1242600	2148400	2574400	3305600	3096600	3349300	2921900	3259700	2800400	2995900	2849200	3085300	3348700	2864700	3606200	2578300				7	7	7	16.8	16.8	16.8	68.996	0	21.178	561560000	118	P10515	P10515	Dihydrolipoyllysine-residue acetyltransferase component of pyruvate dehydrogenase complex, mitochondrial	DLAT	sp|P10515|ODP2_HUMAN Dihydrolipoyllysine-residue acetyltransferase component of pyruvate dehydrogenase complex, mitochondrial OS=Homo sapiens OX=9606 GN=DLAT PE=1 SV=3
3639700	4485900	5021300	3616300	4510800	4701600	3503800	3344900	4896900	3469900	4933300	12944000	3228100	3712100	3192400	4665300	3295500	4492700	3692000	6268900	3011100	2735700	3317400	3161000	3744700	3040700	3170500				5	5	1	22.5	22.5	3.8	32.944	0	50.554	667010000	84	P10636-3;P10636-2;P10636-4;P10636-5	P10636-3;P10636-2;P10636-4;P10636-5	Microtubule-associated protein tau	MAPT	sp|P10636-3|TAU_HUMAN Isoform Tau-A of Microtubule-associated protein tau OS=Homo sapiens OX=9606 GN=MAPT;sp|P10636-2|TAU_HUMAN Isoform Fetal-tau of Microtubule-associated protein tau OS=Homo sapiens OX=9606 GN=MAPT;sp|P10636-4|TAU_HUMAN Isoform Tau-B of M
45036000	41502000	33704000	39910000	36266000	28554000	31266000	34248000	36182000	38959000	34611000	45784000	35707000	34111000	34861000	31570000	38983000	32122000	39023000	30624000	38844000	33898000	35068000	32582000	29355000	28486000	35512000				7	7	6	45.8	45.8	39.2	18.518	0	265.69	6667000000	408	P10668;P23528	P10668;P23528	Cofilin-1	CFL1	sp|P10668|COF1_PIG Cofilin-1 OS=Sus scrofa OX=9823 GN=CFL1 PE=1 SV=3;sp|P23528|COF1_HUMAN Cofilin-1 OS=Homo sapiens OX=9606 GN=CFL1 PE=1 SV=3
1042900	6696900	6022100	2807900	9404900	7755900	6332500	5732000	3145300	6503900	5729700	611370	3601100	1479800	7474000	8697900	5039700	6062800	5142200	3410700	10173000	12611000	11210000	10041000	6828900	5408400	4752300				5	5	5	4.9	4.9	4.9	135.36	0	24.113	1306500000	114	P10745	P10745	Retinol-binding protein 3	RBP3	sp|P10745|RET3_HUMAN Retinol-binding protein 3 OS=Homo sapiens OX=9606 GN=RBP3 PE=1 SV=2
5586300	4907800	5220600	4175400	4218500	4180900	3917700	5008700	3880700	4173100	3135900	4746800	4191000	3887800	4102700	4128700	5070200	4670800	5220200	5551600	4865400	4754100	4413100	4054300	4427200	3576600	3514500				14	14	14	52.4	52.4	52.4	49.023	0	194.35	883800000	231	P10775	P10775			sp|P10775|RINI_PIG Ribonuclease inhibitor OS=Sus scrofa OX=9823 GN=RNH1 PE=1 SV=1
20300000	31745000	34358000	31679000	31603000	36021000	34834000	25862000	39431000	36634000	37760000	27338000	24225000	32848000	29235000	31790000	28762000	32697000	30206000	31738000	30011000	27937000	33968000	35724000	30613000	34488000	43748000				18	18	18	49.9	49.9	49.9	61.054	0	323.31	5852600000	795	P10809;P10809-2	P10809	60 kDa heat shock protein, mitochondrial	HSPD1	sp|P10809|CH60_HUMAN 60 kDa heat shock protein, mitochondrial OS=Homo sapiens OX=9606 GN=HSPD1 PE=1 SV=2
888530	1003200	628040	1730600	487900	662210	1174500	623310	2739000	1379300	1512500	1140000	4036100	874000	606800	597400	522400	492750	531010	375710	458310	525460	529230	531280	578200	618160	1826700				5	5	5	17.3	17.3	17.3	48.803	0	41.552	123520000	64	P10909-4;P10909-6;P10909;P10909-5;P10909-2;P10909-3	P10909-4;P10909-6;P10909;P10909-5;P10909-2;P10909-3	Clusterin;Clusterin beta chain;Clusterin alpha chain	CLU	sp|P10909-4|CLUS_HUMAN Isoform 4 of Clusterin OS=Homo sapiens OX=9606 GN=CLU;sp|P10909-6|CLUS_HUMAN Isoform 6 of Clusterin OS=Homo sapiens OX=9606 GN=CLU;sp|P10909|CLUS_HUMAN Clusterin OS=Homo sapiens OX=9606 GN=CLU PE=1 SV=1;sp|P10909-5|CLUS_HUMAN Isoform
26371000	25251000	23806000	24039000	26402000	25013000	24554000	27105000	22593000	26500000	26507000	34689000	23993000	28309000	26748000	26750000	27425000	25550000	26872000	27433000	28422000	27265000	26767000	28911000	26178000	25703000	24971000				19	18	18	37.2	37.2	37.2	72.332	0	323.31	5081600000	778	P11021;P34935	P11021	78 kDa glucose-regulated protein	HSPA5	sp|P11021|BIP_HUMAN Endoplasmic reticulum chaperone BiP OS=Homo sapiens OX=9606 GN=HSPA5 PE=1 SV=2
1506900	1181100	1095400	1234400	983230	1011300	1106500	1107000	640360	1073200	820860	1267400	1136000	1194800	1034800	1154100	912010	879290	1020400	988230	1163200	1265200	1053300	1072200	965180	985250	1060900				11	11	11	9.2	9.2	9.2	177.6	0	273.68	208330000	157	P11047	P11047	Laminin subunit gamma-1	LAMC1	sp|P11047|LAMC1_HUMAN Laminin subunit gamma-1 OS=Homo sapiens OX=9606 GN=LAMC1 PE=1 SV=3
4759500	5898300	6300000	4615900	5993400	6096400	6178300	4954000	5484800	4422700	6233800	2525000	6876000	5918800	5910500	5134300	6554400	5878100	6632400	6126400	4732700	4794800	5393900	5611000	6300200	5821000	5612800				13	13	13	12.1	12.1	12.1	199.08	0	177.36	1036000000	202	P11137-3;P11137;P11137-2;P11137-4	P11137-3;P11137	Microtubule-associated protein 2	MAP2	sp|P11137-3|MTAP2_HUMAN Isoform 3 of Microtubule-associated protein 2 OS=Homo sapiens OX=9606 GN=MAP2;sp|P11137|MTAP2_HUMAN Microtubule-associated protein 2 OS=Homo sapiens OX=9606 GN=MAP2 PE=1 SV=4
79970000	108220000	103450000	109050000	113220000	109180000	106600000	112290000	106170000	105560000	97898000	96486000	112210000	109060000	114920000	118100000	119280000	117310000	118730000	111500000	126590000	121830000	126760000	123950000	114670000	122990000	113620000				21	21	14	46	46	32.2	70.897	0	323.31	21214000000	1119	P11142;P11142-2	P11142;P11142-2	Heat shock cognate 71 kDa protein	HSPA8	sp|P11142|HSP7C_HUMAN Heat shock cognate 71 kDa protein OS=Homo sapiens OX=9606 GN=HSPA8 PE=1 SV=1;sp|P11142-2|HSP7C_HUMAN Isoform 2 of Heat shock cognate 71 kDa protein OS=Homo sapiens OX=9606 GN=HSPA8
6050400	8798200	9199000	7344200	9839500	10788000	9031700	6905200	9466100	10481000	10178000	6365400	10183000	7749600	8547500	7686300	6935200	7269900	6730500	7678200	6966000	7491200	7270200	8233400	9985100	9672500	9081300				5	5	5	10.4	10.4	10.4	54.035	0	54.522	1566900000	247	P20303;P11166	P20303;P11166	Solute carrier family 2, facilitated glucose transporter member 1	SLC2A1	sp|P20303|GTR1_PIG Solute carrier family 2, facilitated glucose transporter member 1 OS=Sus scrofa OX=9823 GN=SLC2A1 PE=2 SV=2;sp|P11166|GTR1_HUMAN Solute carrier family 2, facilitated glucose transporter member 1 OS=Homo sapiens OX=9606 GN=SLC2A1 PE=1 SV=
455170	556940	644410	439980	752720	533730	402440	554830	426820	510280	614280	447950	320770	373800	668520	370030	615020	463990	648810	589690	853380	175860	545630	554770	659300	459850	390600				6	5	5	11.1	9.2	9.2	86.602	0	13.107	113020000	58	P11171-5;P11171-2;P11171;P11171-6;P11171-4;P11171-3;P11171-7	P11171-5;P11171-2;P11171;P11171-6;P11171-4;P11171-3;P11171-7	Protein 4.1	EPB41	sp|P11171-5|EPB41_HUMAN Isoform 5 of Protein 4.1 OS=Homo sapiens OX=9606 GN=EPB41;sp|P11171-2|EPB41_HUMAN Isoform 2 of Protein 4.1 OS=Homo sapiens OX=9606 GN=EPB41;sp|P11171|EPB41_HUMAN Protein 4.1 OS=Homo sapiens OX=9606 GN=EPB41 PE=1 SV=4;sp|P11171-6|EPB
1558900	2779800	2535800	2287000	2911900	2813100	2496600	2136300	2357400	1834200	2039100	1111700	2067800	2312800	2576600	2282900	2514400	2368000	2588400	1990300	2609000	2176900	2438600	2365900	2632600	2690100	1836800				6	6	6	21.1	21.1	21.1	37.514	0	87.638	458600000	142	P11177-3;P11177-2;P11177	P11177-3;P11177-2;P11177	Pyruvate dehydrogenase E1 component subunit beta, mitochondrial	PDHB	sp|P11177-3|ODPB_HUMAN Isoform 3 of Pyruvate dehydrogenase E1 component subunit beta, mitochondrial OS=Homo sapiens OX=9606 GN=PDHB;sp|P11177-2|ODPB_HUMAN Isoform 2 of Pyruvate dehydrogenase E1 component subunit beta, mitochondrial OS=Homo sapiens OX=9606
6701200	6341000	8307800	6180500	7313400	7019900	6684500	5611000	5289400	7049400	6501000	3986200	7915400	7132600	8505500	7405600	8889300	8623600	7672700	6257800	7322500	5748000	8310900	7095800	8776900	7529300	7175700				13	13	11	20.9	20.9	18.5	96.695	0	56.231	1469800000	198	P11216;P11217;P11217-2	P11216	Glycogen phosphorylase, brain form	PYGB	sp|P11216|PYGB_HUMAN Glycogen phosphorylase, brain form OS=Homo sapiens OX=9606 GN=PYGB PE=1 SV=5
256730	324890	382130	250960	548420	507580	185850	381190	336850	0	0	0	0	0	410870	426820	510500	333610	610450	391550	384200	385650	434770	0	49981	0	1220800				4	4	2	22.8	22.8	7.3	23.567	0	8.3227	36152000	6	P11233	P11233	Ras-related protein Ral-A	RALA	sp|P11233|RALA_HUMAN Ras-related protein Ral-A OS=Homo sapiens OX=9606 GN=RALA PE=1 SV=1
399670	244250	284860	255120	301360	287960	232170	265180	215770	721530	282460	304610	322720	369210	225630	288010	225620	241600	303220	250790	296300	280200	351100	261160	250260	287450	242950				4	2	2	26.7	11.2	11.2	23.408	0	5.4116	56086000	31	P11234;P11234-3;P11234-2	P11234;P11234-3;P11234-2	Ras-related protein Ral-B	RALB	sp|P11234|RALB_HUMAN Ras-related protein Ral-B OS=Homo sapiens OX=9606 GN=RALB PE=1 SV=1;sp|P11234-3|RALB_HUMAN Isoform 3 of Ras-related protein Ral-B OS=Homo sapiens OX=9606 GN=RALB;sp|P11234-2|RALB_HUMAN Isoform 2 of Ras-related protein Ral-B OS=Homo sap
762180	570700	503880	442820	427120	519730	603330	348890	589580	414450	489090	2301300	502920	422390	631280	506360	415010	450860	433220	667520	240570	292580	438330	464980	506880	539220	409050				16	14	14	9.8	8.8	8.8	242.8	0	62.001	100870000	57	P11277-3;P11277;P11277-2	P11277-3;P11277;P11277-2	Spectrin beta chain, erythrocytic	SPTB	sp|P11277-3|SPTB1_HUMAN Isoform 3 of Spectrin beta chain, erythrocytic OS=Homo sapiens OX=9606 GN=SPTB;sp|P11277|SPTB1_HUMAN Spectrin beta chain, erythrocytic OS=Homo sapiens OX=9606 GN=SPTB PE=1 SV=5;sp|P11277-2|SPTB1_HUMAN Isoform 2 of Spectrin beta chai
316530	234500	259470	284940	272330	282260	270320	297060	0	0	278930	158650	0	60719	256980	277220	237350	0	206970	255050	317800	235120	220500	247280	243050	375180	0				4	4	4	6.4	6.4	6.4	90.725	0	7.552	43354000	18	P11387;Q969P6-2;Q969P6	P11387	DNA topoisomerase 1	TOP1	sp|P11387|TOP1_HUMAN DNA topoisomerase 1 OS=Homo sapiens OX=9606 GN=TOP1 PE=1 SV=2
771400	873760	731010	582770	693750	840450	753050	800330	485340	756910	221530	1906000	432070	681750	670740	586550	654700	777300	784820	777430	778780	813340	665150	769420	611080	781140	427250				4	4	4	8.2	8.2	8.2	59.256	0	21.375	144400000	61	P11413;P11413-3;P11413-2	P11413;P11413-3;P11413-2	Glucose-6-phosphate 1-dehydrogenase	G6PD	sp|P11413|G6PD_HUMAN Glucose-6-phosphate 1-dehydrogenase OS=Homo sapiens OX=9606 GN=G6PD PE=1 SV=4;sp|P11413-3|G6PD_HUMAN Isoform 3 of Glucose-6-phosphate 1-dehydrogenase OS=Homo sapiens OX=9606 GN=G6PD;sp|P11413-2|G6PD_HUMAN Isoform Long of Glucose-6-phos
0	0	0	0	0	0	0	0	0	0	0	0	0	0	31534	0	24380	0	31542	0	61139	0	38227	0	0	0	0				1	1	1	6.4	6.4	6.4	17.776	0.004065	3.1362	1832000	7	P11441	P11441	Ubiquitin-like protein 4A	UBL4A	sp|P11441|UBL4A_HUMAN Ubiquitin-like protein 4A OS=Homo sapiens OX=9606 GN=UBL4A PE=1 SV=1
14845000	46296000	43703000	44050000	40594000	37604000	48123000	56753000	45753000	51518000	35093000	6724800	49082000	52361000	61242000	52240000	60178000	47628000	52441000	43408000	69814000	59000000	57411000	49752000	66106000	58605000	57177000				11	11	8	44.9	44.9	33.7	40.04	0	323.31	9731700000	846	P11488;A8MTJ3	P11488	Guanine nucleotide-binding protein G(t) subunit alpha-1	GNAT1	sp|P11488|GNAT1_HUMAN Guanine nucleotide-binding protein G(t) subunit alpha-1 OS=Homo sapiens OX=9606 GN=GNAT1 PE=1 SV=5
1499900	1375300	1683100	1675300	1693500	1381400	1626600	1386100	885630	1931900	1467900	563310	1514600	1596700	1677500	1626000	1428000	1503200	1496600	1276400	1373200	1263800	1818500	1527200	1611400	1791200	1444600				11	11	11	13.3	13.3	13.3	129.63	0	259.63	293620000	147	P11498;P11498-2	P11498	Pyruvate carboxylase, mitochondrial	PC	sp|P11498|PYC_HUMAN Pyruvate carboxylase, mitochondrial OS=Homo sapiens OX=9606 GN=PC PE=1 SV=2
1140400	666130	744870	574050	666350	690980	545270	674550	517680	688250	590170	1349900	577860	752800	672950	502260	546140	535480	787540	733010	867180	778680	660410	634900	866020	1070600	996480				6	6	6	8	8	8	101.56	0	17.931	139480000	80	P11586	P11586	C-1-tetrahydrofolate synthase, cytoplasmic;Methylenetetrahydrofolate dehydrogenase;Methenyltetrahydrofolate cyclohydrolase;Formyltetrahydrofolate synthetase;C-1-tetrahydrofolate synthase, cytoplasmic, N-terminally processed	MTHFD1	sp|P11586|C1TC_HUMAN C-1-tetrahydrofolate synthase, cytoplasmic OS=Homo sapiens OX=9606 GN=MTHFD1 PE=1 SV=3
9362000	10124000	10039000	8826000	9251500	10545000	11158000	9925300	9409700	11860000	10835000	8490900	8962400	11534000	9996100	10571000	8812600	8431000	9516000	10025000	8400300	8677100	9419900	10151000	9624100	10687000	10799000				18	18	11	26.8	26.8	16.5	109.72	0	323.31	1691200000	302	P11607-2;P11607;P16615-5;P16615-2;P16615-3;P16615;P16615-4	P11607-2;P11607;P16615-5;P16615-2;P16615-3;P16615;P16615-4	Sarcoplasmic/endoplasmic reticulum calcium ATPase 2	ATP2A2	sp|P11607-2|AT2A2_PIG Isoform 2 of Sarcoplasmic/endoplasmic reticulum calcium ATPase 2 OS=Sus scrofa OX=9823 GN=ATP2A2;sp|P11607|AT2A2_PIG Sarcoplasmic/endoplasmic reticulum calcium ATPase 2 OS=Sus scrofa OX=9823 GN=ATP2A2 PE=1 SV=1;sp|P16615-5|AT2A2_HUMAN
24052000	37921000	36520000	39390000	32364000	35755000	45958000	34484000	52074000	41664000	50535000	24947000	51919000	44341000	42212000	41038000	42505000	47867000	43744000	37153000	35481000	38340000	41423000	41860000	42121000	42102000	51425000				10	10	10	42.5	42.5	42.5	36.454	0	170.69	7471400000	297	P11708;P40925;P40925-3;P40925-2	P11708			sp|P11708|MDHC_PIG Malate dehydrogenase, cytoplasmic OS=Sus scrofa OX=9823 GN=MDH1 PE=1 SV=4
822140	483250	778530	799260	811420	740870	941830	762210	680950	110690	72069	561850	1144300	1106700	1608200	966550	804170	1160000	912860	892440	1160900	441680	885030	580890	827840	870780	705150				4	4	4	15	15	15	39.724	0	7.5003	156100000	37	P11766	P11766	Alcohol dehydrogenase class-3	ADH5	sp|P11766|ADHX_HUMAN Alcohol dehydrogenase class-3 OS=Homo sapiens OX=9606 GN=ADH5 PE=1 SV=4
238450	187570	229630	214860	239200	219110	156910	207840	199460	194360	192800	258940	266130	284680	165380	271400	210280	258930	242460	178070	337970	212730	196240	261380	188310	214840	205090				8	3	3	38.4	15.1	15.1	34.769	0	7.286	41440000	50	P11908;P11908-2;P21108	P11908;P11908-2;P21108	Ribose-phosphate pyrophosphokinase 2;Ribose-phosphate pyrophosphokinase 3	PRPS2;PRPS1L1	sp|P11908|PRPS2_HUMAN Ribose-phosphate pyrophosphokinase 2 OS=Homo sapiens OX=9606 GN=PRPS2 PE=1 SV=2;sp|P11908-2|PRPS2_HUMAN Isoform 2 of Ribose-phosphate pyrophosphokinase 2 OS=Homo sapiens OX=9606 GN=PRPS2;sp|P21108|PRPS3_HUMAN Ribose-phosphate pyrophos
1782500	1855600	1798000	1972700	2184800	1812900	1902500	2208900	1104200	1965400	1697800	1825800	1459400	2262300	1943200	1741500	2105100	2000700	1877300	1910300	2395800	2155400	1863600	2000100	1755600	1921400	1810800				13	13	8	28.1	28.1	18.4	70.67	0	38.241	380330000	136	P11940;P11940-2;Q9H361;Q4VXU2;Q4VXU2-2;Q96DU9-2;Q96DU9	P11940;P11940-2	Polyadenylate-binding protein 1	PABPC1	sp|P11940|PABP1_HUMAN Polyadenylate-binding protein 1 OS=Homo sapiens OX=9606 GN=PABPC1 PE=1 SV=2;sp|P11940-2|PABP1_HUMAN Isoform 2 of Polyadenylate-binding protein 1 OS=Homo sapiens OX=9606 GN=PABPC1
0	133460	0	144690	0	153480	198810	137760	153590	331730	222650	0	117930	202180	0	177760	0	182470	0	143970	0	146280	0	168850	0	178990	152750				3	3	3	16.5	16.5	16.5	28.768	0	16.418	16283000	22	P12004	P12004	Proliferating cell nuclear antigen	PCNA	sp|P12004|PCNA_HUMAN Proliferating cell nuclear antigen OS=Homo sapiens OX=9606 GN=PCNA PE=1 SV=1
21337000	1027800	16090000	12020000	11062000	787820	5802400	10855000	14087000	9276500	2002300	19831000	6552100	10160000	24475000	11588000	14440000	6641800	25021000	6159900	3888000	8669300	9437100	530450	26140000	17206000	14826000				3	3	3	48.3	48.3	48.3	9.8962	0	6.6006	2133600000	39	P12026	P12026			sp|P12026|ACBP_PIG Acyl-CoA-binding protein OS=Sus scrofa OX=9823 GN=DBI PE=1 SV=2
644980	1590600	1385200	2324000	1437700	795230	2909200	842090	4389200	3373400	5661600	176300	1659500	2970800	1472800	1684700	1069900	1345400	1329100	1791900	638160	1305300	1397600	2385300	1327600	2177900	2262100				7	5	5	9.9	7.8	7.8	105.64	0	45.753	308290000	102	P12036-2;P12036;P12037	P12036-2;P12036	Neurofilament heavy polypeptide	NEFH	sp|P12036-2|NFH_HUMAN Isoform 2 of Neurofilament heavy polypeptide OS=Homo sapiens OX=9606 GN=NEFH;sp|P12036|NFH_HUMAN Neurofilament heavy polypeptide OS=Homo sapiens OX=9606 GN=NEFH PE=1 SV=4
735910	68542	0	0	0	0	0	168300	0	0	0	0	0	0	0	0	0	55703	100750	0	0	40738	0	0	0	0	0				1	1	1	11.7	11.7	11.7	14.668	0.0030075	3.2592	9025400	2	P12067;P12068;P12069	P12067;P12068;P12069			sp|P12067|LYSC1_PIG Lysozyme C-1 OS=Sus scrofa OX=9823 PE=1 SV=1;sp|P12068|LYSC2_PIG Lysozyme C-2 OS=Sus scrofa OX=9823 PE=1 SV=2;sp|P12069|LYSC3_PIG Lysozyme C-3 OS=Sus scrofa OX=9823 PE=1 SV=2
334540	332040	448590	1106300	552320	389190	1325400	377220	1502200	887850	874530	337380	480120	1188700	370170	346380	341970	390000	361010	188890	308610	900450	173450	1092400	315170	808670	582930				7	7	3	18	18	10	54.846	0	19.398	95134000	55	P12081-4;P12081;P12081-3;P12081-2	P12081-4;P12081;P12081-3;P12081-2	Histidine--tRNA ligase, cytoplasmic	HARS	sp|P12081-4|HARS1_HUMAN Isoform 4 of Histidine--tRNA ligase, cytoplasmic OS=Homo sapiens OX=9606 GN=HARS1;sp|P12081|HARS1_HUMAN Histidine--tRNA ligase, cytoplasmic OS=Homo sapiens OX=9606 GN=HARS1 PE=1 SV=2;sp|P12081-3|HARS1_HUMAN Isoform 3 of Histidine--t
258520	616480	1602600	589900	1941200	0	1288400	490660	1234900	638600	770070	405780	840600	1355900	67925	1048800	83252	1446100	578510	709870	1016200	338440	739100	0	1155400	250750	1227500				8	2	2	32.9	6	6	33.064	0	4.5498	135300000	12	P12235	P12235	ADP/ATP translocase 1	SLC25A4	sp|P12235|ADT1_HUMAN ADP/ATP translocase 1 OS=Homo sapiens OX=9606 GN=SLC25A4 PE=1 SV=4
12145000	23863000	25146000	25064000	24781000	26842000	25738000	20272000	28368000	26006000	26613000	12319000	27986000	27128000	27575000	24962000	22393000	23062000	25213000	21375000	23007000	19736000	27488000	24471000	26046000	26756000	29564000				10	10	2	40.3	40.3	7.4	32.866	0	263.95	4461600000	511	P12236;Q6QRN9	P12236;Q6QRN9	ADP/ATP translocase 3;ADP/ATP translocase 3, N-terminally processed	SLC25A6	sp|P12236|ADT3_HUMAN ADP/ATP translocase 3 OS=Homo sapiens OX=9606 GN=SLC25A6 PE=1 SV=4;sp|Q6QRN9|ADT3_PIG ADP/ATP translocase 3 OS=Sus scrofa OX=9823 GN=SLC25A6 PE=2 SV=3
0	816380	718160	691220	766270	771670	791410	800870	235620	944570	766060	788570	572310	583180	788450	556130	473260	595400	600670	662160	841990	600160	717460	796270	818740	785710	1093100				4	4	4	10.7	10.7	10.7	55.804	0	9.899	101170000	37	P12268	P12268	Inosine-5-monophosphate dehydrogenase 2	IMPDH2	sp|P12268|IMDH2_HUMAN Inosine-5-monophosphate dehydrogenase 2 OS=Homo sapiens OX=9606 GN=IMPDH2 PE=1 SV=2
1753300	1574900	1739600	1526500	1667300	1798900	1599200	1955900	1794200	1881900	1914800	1848200	1573000	1428900	1698200	1865400	1589400	1366300	1634700	1881600	1864400	1812100	1813200	1863700	1849800	1700200	1746700				21	21	21	12.1	12.1	12.1	267.29	0	151.77	340820000	212	P12270;P12270-2	P12270	Nucleoprotein TPR	TPR	sp|P12270|TPR_HUMAN Nucleoprotein TPR OS=Homo sapiens OX=9606 GN=TPR PE=1 SV=3
13034000	16008000	11605000	10513000	16745000	21398000	15071000	20169000	19076000	16641000	17882000	11695000	7545000	18577000	17158000	15535000	20674000	19113000	16100000	23488000	17938000	21310000	18933000	19815000	13354000	20102000	18056000				3	3	3	14.2	14.2	14.2	36.474	0	323.31	3800900000	364	P12271	P12271	Retinaldehyde-binding protein 1	RLBP1	sp|P12271|RLBP1_HUMAN Retinaldehyde-binding protein 1 OS=Homo sapiens OX=9606 GN=RLBP1 PE=1 SV=2
706880	643510	586120	921460	530610	769370	716510	1201400	716140	715880	621210	1237100	648580	542220	527680	630640	500440	688650	651270	687310	925730	1439100	520600	553830	433240	619680	685320				2	2	2	23.6	23.6	23.6	11.828	0	8.9551	138400000	26	P12309	P12309			sp|P12309|GLRX1_PIG Glutaredoxin-1 OS=Sus scrofa OX=9823 GN=GLRX PE=1 SV=2
144290	89714	84552	117220	94815	79574	97910	120970	97310	53584	56677	168910	0	0	65500	0	0	101040	101730	73944	9954.8	80275	72631	60128	64477	98911	91442				1	1	1	2.8	2.8	2.8	36.375	0	4.9275	13633000	20	P12429	P12429	Annexin A3	ANXA3	sp|P12429|ANXA3_HUMAN Annexin A3 OS=Homo sapiens OX=9606 GN=ANXA3 PE=1 SV=3
5236600	10163000	10055000	9434500	11624000	15615000	9760200	14106000	11390000	13711000	10059000	2850600	13060000	8998900	15915000	12489000	16897000	7971900	15363000	10565000	16918000	16100000	18379000	19278000	20376000	11542000	17108000				9	1	1	34.8	2.9	2.9	47.036	0.0070972	2.8244	2495100000	32	P12532;P12532-2;P17540	P12532;P12532-2	Creatine kinase U-type, mitochondrial	CKMT1A	sp|P12532|KCRU_HUMAN Creatine kinase U-type, mitochondrial OS=Homo sapiens OX=9606 GN=CKMT1A PE=1 SV=1;sp|P12532-2|KCRU_HUMAN Isoform 2 of Creatine kinase U-type, mitochondrial OS=Homo sapiens OX=9606 GN=CKMT1A
437990	341180	266260	142940	249750	315520	355910	436750	338410	274790	489220	858340	0	216820	259570	0	414180	0	260080	462730	211820	350450	239880	293140	294220	159560	219730				4	4	4	11.5	11.5	11.5	77.123	0	8.1604	64663000	17	P12675	P12675			sp|P12675|ICAL_PIG Calpastatin OS=Sus scrofa OX=9823 GN=CAST PE=1 SV=1
3992400	1862700	1733800	1834700	1587400	1748000	1431900	2398600	1648300	1782900	1229700	5198700	1037800	1571800	1613700	1611500	1925400	1909500	2227600	2407200	2217600	2141200	1749800	1603300	1465700	1792100	1521000				22	12	11	31.9	18.2	16.7	102.71	0	200.94	382170000	140	P12814-2;P12814;P12814-3;P12814-4;P35609-2;P35609	P12814-2;P12814;P12814-3;P12814-4	Alpha-actinin-1	ACTN1	sp|P12814-2|ACTN1_HUMAN Isoform 2 of Alpha-actinin-1 OS=Homo sapiens OX=9606 GN=ACTN1;sp|P12814|ACTN1_HUMAN Alpha-actinin-1 OS=Homo sapiens OX=9606 GN=ACTN1 PE=1 SV=2;sp|P12814-3|ACTN1_HUMAN Isoform 3 of Alpha-actinin-1 OS=Homo sapiens OX=9606 GN=ACTN1;sp|
76706	182290	131510	209680	141470	216900	114190	180660	0	189340	0	164960	113260	0	155430	0	123920	192300	136420	211070	112180	177940	142600	0	158130	0	213980				3	3	2	8.2	8.2	6.7	59.834	0	7.3162	23619000	24	P12931;P12931-2;P07948-2;P08631-3;P08631-2;P07948;P08631-4;P08631;P07947	P12931;P12931-2	Proto-oncogene tyrosine-protein kinase Src	SRC	sp|P12931|SRC_HUMAN Proto-oncogene tyrosine-protein kinase Src OS=Homo sapiens OX=9606 GN=SRC PE=1 SV=3;sp|P12931-2|SRC_HUMAN Isoform 2 of Proto-oncogene tyrosine-protein kinase Src OS=Homo sapiens OX=9606 GN=SRC
153880	0	0	119050	301200	280070	0	220510	0	167920	147110	422620	130390	173350	0	456280	321560	393440	43127	0	268490	191580	194800	256390	330940	0	513240				3	3	3	6.1	6.1	6.1	47.261	0	8.1952	29233000	19	P12955-3;P12955;P12955-2	P12955-3;P12955;P12955-2	Xaa-Pro dipeptidase	PEPD	sp|P12955-3|PEPD_HUMAN Isoform 3 of Xaa-Pro dipeptidase OS=Homo sapiens OX=9606 GN=PEPD;sp|P12955|PEPD_HUMAN Xaa-Pro dipeptidase OS=Homo sapiens OX=9606 GN=PEPD PE=1 SV=3;sp|P12955-2|PEPD_HUMAN Isoform 2 of Xaa-Pro dipeptidase OS=Homo sapiens OX=9606 GN=PE
0	0	42184	44361	51578	40365	43845	0	0	0	0	0	0	48676	83618	60197	44651	35254	42027	54176	0	0	36849	74395	52434	0	0				3	3	3	7.6	7.6	7.6	71.73	0.0026555	3.3308	6130400	5	P13222;P28329-3;P28329-2;P28329	P13222;P28329-3;P28329-2;P28329	Choline O-acetyltransferase	CHAT	sp|P13222|CLAT_PIG Choline O-acetyltransferase OS=Sus scrofa OX=9823 GN=CHAT PE=1 SV=3;sp|P28329-3|CLAT_HUMAN Isoform R of Choline O-acetyltransferase OS=Homo sapiens OX=9606 GN=CHAT;sp|P28329-2|CLAT_HUMAN Isoform S of Choline O-acetyltransferase OS=Homo s
0	373940	0	0	0	0	0	0	0	0	0	0	0	0	0	0	0	0	0	0	0	0	0	0	0	0	0				4	3	1	2.5	2	0.7	223.3	0	6.4132	1837700	4	P79293;P13533	P79293;P13533	Myosin-6	MYH6	sp|P79293|MYH7_PIG Myosin-7 OS=Sus scrofa OX=9823 GN=MYH7 PE=2 SV=2;sp|P13533|MYH6_HUMAN Myosin-6 OS=Homo sapiens OX=9606 GN=MYH6 PE=2 SV=5
9387800	10032000	11689000	9128500	10733000	11829000	9940900	8445200	11066000	9114000	10875000	5740900	9633800	8898900	9670600	8978700	8849400	8723900	9994600	10030000	8701600	7884300	10344000	10371000	10909000	9917300	9472300				7	7	7	12.3	12.3	12.3	80.311	0	124.31	1711900000	197	P13591-4;P13591-3;P13591-1;P13591;P13591-5;P13591-6	P13591-4;P13591-3;P13591-1;P13591;P13591-5;P13591-6	Neural cell adhesion molecule 1	NCAM1	sp|P13591-4|NCAM1_HUMAN Isoform 4 of Neural cell adhesion molecule 1 OS=Homo sapiens OX=9606 GN=NCAM1;sp|P13591-3|NCAM1_HUMAN Isoform 3 of Neural cell adhesion molecule 1 OS=Homo sapiens OX=9606 GN=NCAM1;sp|P13591-1|NCAM1_HUMAN Isoform 2 of Neural cell adh
673350	2081700	1880700	1597300	1670000	3806200	1987100	2511600	1936300	2193100	2677200	1103300	1556900	1861700	2534000	3018100	987020	1067200	1916500	2037000	1844200	1802800	3449800	3968600	2105400	1910300	1352900				3	3	3	56.6	56.6	56.6	8.9299	0	14.782	404520000	67	P13618	P13618			sp|P13618|ATP5J_PIG ATP synthase-coupling factor 6, mitochondrial OS=Sus scrofa OX=9823 GN=ATP5PF PE=1 SV=1
70094000	116160000	122940000	107960000	121600000	123340000	121610000	96420000	112930000	115000000	133180000	48528000	116570000	125280000	134160000	132560000	121680000	120420000	119060000	114100000	106620000	100360000	132270000	130670000	133460000	132720000	101540000				25	25	12	35.2	35.2	18.8	111.75	0	323.31	21776000000	1578	P13637;P13637-2;P13637-3;Q13733;P19156;P20648	P13637;P13637-2;P13637-3	Sodium/potassium-transporting ATPase subunit alpha-3	ATP1A3	sp|P13637|AT1A3_HUMAN Sodium/potassium-transporting ATPase subunit alpha-3 OS=Homo sapiens OX=9606 GN=ATP1A3 PE=1 SV=3;sp|P13637-2|AT1A3_HUMAN Isoform 2 of Sodium/potassium-transporting ATPase subunit alpha-3 OS=Homo sapiens OX=9606 GN=ATP1A3;sp|P13637-3|A
18949000	14045000	12985000	14673000	13897000	14967000	14647000	16474000	14510000	15187000	14047000	22583000	12976000	13294000	12834000	13293000	13793000	13606000	15799000	14588000	15095000	13893000	14369000	13311000	14224000	13996000	14295000				24	24	24	34	34	34	95.337	0	323.31	2714100000	373	P13639	P13639	Elongation factor 2	EEF2	sp|P13639|EF2_HUMAN Elongation factor 2 OS=Homo sapiens OX=9606 GN=EEF2 PE=1 SV=4
825050	803100	677040	718660	705080	570230	646300	877750	712030	822100	915930	1254300	686950	737840	836870	892290	826600	736230	1015500	851580	877370	1022600	762460	859960	679490	732230	886710				4	4	4	7.9	7.9	7.9	72.932	0	20.164	218290000	110	P13667	P13667	Protein disulfide-isomerase A4	PDIA4	sp|P13667|PDIA4_HUMAN Protein disulfide-isomerase A4 OS=Homo sapiens OX=9606 GN=PDIA4 PE=1 SV=2
478380	487970	438840	346090	505310	577810	705750	480350	297610	330510	415370	1188600	448690	606620	506000	623160	476920	474040	638400	483240	638860	494880	668430	500340	502690	468650	495840				7	7	7	16.3	16.3	16.3	58.957	0	25.766	107620000	69	P13674-3;P13674-2;P13674	P13674-3;P13674-2;P13674	Prolyl 4-hydroxylase subunit alpha-1	P4HA1	sp|P13674-3|P4HA1_HUMAN Isoform 3 of Prolyl 4-hydroxylase subunit alpha-1 OS=Homo sapiens OX=9606 GN=P4HA1;sp|P13674-2|P4HA1_HUMAN Isoform 2 of Prolyl 4-hydroxylase subunit alpha-1 OS=Homo sapiens OX=9606 GN=P4HA1;sp|P13674|P4HA1_HUMAN Prolyl 4-hydroxylase
1195600	823800	978990	573370	939200	729400	540390	802640	649090	595000	514720	674020	494750	425020	665110	856680	663770	1041900	597910	964490	753910	911900	755650	824130	811340	617520	417060				3	3	3	23.3	23.3	23.3	19.595	0	73.764	165910000	55	P61288;P13693;P13693-2;Q56UQ5	P61288;P13693	Translationally-controlled tumor protein	TPT1	sp|P61288|TCTP_PIG Translationally-controlled tumor protein OS=Sus scrofa OX=9823 GN=TPT1 PE=2 SV=1;sp|P13693|TCTP_HUMAN Translationally-controlled tumor protein OS=Homo sapiens OX=9606 GN=TPT1 PE=1 SV=1
147090	167090	139280	105840	187510	169860	98042	133080	103770	89859	0	116480	125150	98233	0	128250	162010	157930	147060	140930	173600	147780	168050	0	133090	117730	148540				3	3	3	11.8	11.8	11.8	36.294	0	4.8654	26100000	17	P13716;P13716-2	P13716;P13716-2	Delta-aminolevulinic acid dehydratase	ALAD	sp|P13716|HEM2_HUMAN Delta-aminolevulinic acid dehydratase OS=Homo sapiens OX=9606 GN=ALAD PE=1 SV=1;sp|P13716-2|HEM2_HUMAN Isoform 2 of Delta-aminolevulinic acid dehydratase OS=Homo sapiens OX=9606 GN=ALAD
2212300	781430	695800	1031600	723650	868480	813630	901660	443520	1369000	474880	3981700	590960	902260	187430	452100	811190	672040	1009500	869740	896140	1081300	638750	745250	307320	517810	864530				12	12	9	29	29	23.6	70.288	0	30.99	169150000	66	P13796;P13796-2	P13796	Plastin-2	LCP1	sp|P13796|PLSL_HUMAN Plastin-2 OS=Homo sapiens OX=9606 GN=LCP1 PE=1 SV=6
811930	317940	461120	348100	430500	360140	299180	622550	461240	279980	352720	1156500	312020	0	335370	246730	357060	470530	338840	524770	642900	516470	264650	496760	148730	278970	315040				10	7	7	22.4	16.9	16.9	69.35	0	18.11	88089000	50	P13797-2;P13797;P13797-3	P13797-2;P13797;P13797-3	Plastin-3	PLS3	sp|P13797-2|PLST_HUMAN Isoform 2 of Plastin-3 OS=Homo sapiens OX=9606 GN=PLS3;sp|P13797|PLST_HUMAN Plastin-3 OS=Homo sapiens OX=9606 GN=PLS3 PE=1 SV=4;sp|P13797-3|PLST_HUMAN Isoform 3 of Plastin-3 OS=Homo sapiens OX=9606 GN=PLS3
3239600	4716400	5086500	4305100	5355000	5910600	5348700	5501000	5645800	6806800	5575600	1770300	3346500	4612800	5034800	5517400	6215500	4966300	5072600	3995900	5320400	4248900	5579000	5050000	5049100	5100900	4755100				4	4	4	20.7	20.7	20.7	35.079	0	192.43	988230000	107	P13804;P13804-2	P13804;P13804-2	Electron transfer flavoprotein subunit alpha, mitochondrial	ETFA	sp|P13804|ETFA_HUMAN Electron transfer flavoprotein subunit alpha, mitochondrial OS=Homo sapiens OX=9606 GN=ETFA PE=1 SV=1;sp|P13804-2|ETFA_HUMAN Isoform 2 of Electron transfer flavoprotein subunit alpha, mitochondrial OS=Homo sapiens OX=9606 GN=ETFA
98855	70264	69405	73779	56219	89085	0	85570	0	0	33472	96991	97788	0	67794	0	66799	64873	81025	79975	73920	101470	77046	60935	77214	68668	62042				3	3	3	4.5	4.5	4.5	76.482	0	7.3396	13792000	25	P13807-2;P13807	P13807-2;P13807	Glycogen [starch] synthase, muscle	GYS1	sp|P13807-2|GYS1_HUMAN Isoform 2 of Glycogen [starch] synthase, muscle OS=Homo sapiens OX=9606 GN=GYS1;sp|P13807|GYS1_HUMAN Glycogen [starch] synthase, muscle OS=Homo sapiens OX=9606 GN=GYS1 PE=1 SV=2
7073100	6821600	7891900	7310600	7009300	8260100	8414600	9056400	6829100	8517600	7257400	6565200	6269500	7117100	8192300	7024600	8620100	9316300	9075100	7999700	8391500	9668200	8882900	8850400	8029300	7841700	8254700				12	12	6	41.9	41.9	22	43.066	0	323.31	1464400000	208	P13861-2;P13861	P13861-2;P13861	cAMP-dependent protein kinase type II-alpha regulatory subunit	PRKAR2A	sp|P13861-2|KAP2_HUMAN Isoform 2 of cAMP-dependent protein kinase type II-alpha regulatory subunit OS=Homo sapiens OX=9606 GN=PRKAR2A;sp|P13861|KAP2_HUMAN cAMP-dependent protein kinase type II-alpha regulatory subunit OS=Homo sapiens OX=9606 GN=PRKAR2A PE=
154560000	110350000	60830000	97290000	80245000	84803000	52968000	129290000	65738000	95706000	86362000	179610000	84400000	91037000	80313000	87763000	80548000	82024000	114990000	118130000	144250000	154470000	90123000	83792000	65939000	65088000	114940000				9	9	9	19.5	19.5	19.5	49.507	0	323.31	19320000000	347	P14136-3;P14136;P14136-2	P14136-3;P14136;P14136-2	Glial fibrillary acidic protein	GFAP	sp|P14136-3|GFAP_HUMAN Isoform 3 of Glial fibrillary acidic protein OS=Homo sapiens OX=9606 GN=GFAP;sp|P14136|GFAP_HUMAN Glial fibrillary acidic protein OS=Homo sapiens OX=9606 GN=GFAP PE=1 SV=1;sp|P14136-2|GFAP_HUMAN Isoform 2 of Glial fibrillary acidic p
0	0	438590	0	0	0	0	0	155060	0	0	0	0	111400	324500	0	414960	0	381720	0	699850	0	483490	0	0	0	0				1	1	1	1.9	1.9	1.9	82.601	0.0098172	2.5565	26878000	4	P14210-3;P14210	P14210-3;P14210	Hepatocyte growth factor;Hepatocyte growth factor alpha chain;Hepatocyte growth factor beta chain	HGF	sp|P14210-3|HGF_HUMAN Isoform 3 of Hepatocyte growth factor OS=Homo sapiens OX=9606 GN=HGF;sp|P14210|HGF_HUMAN Hepatocyte growth factor OS=Homo sapiens OX=9606 GN=HGF PE=1 SV=2
6783000	434400	665560	2407500	356080	621990	632380	2249900	420600	928120	569210	10458000	652160	348190	1018700	917940	827340	478100	1353100	1208300	2209500	1114500	301150	342890	855270	612520	620440				6	6	6	39.9	39.9	39.9	33.668	0	58.646	293820000	61	P14287	P14287			sp|P14287|OSTP_PIG Osteopontin OS=Sus scrofa OX=9823 GN=SPP1 PE=1 SV=1
1604600	1064400	1106500	951390	965800	1210700	1324000	1334100	1074500	1526300	1256900	1287600	711820	1137000	896390	1301600	899590	971940	931190	1117900	1121100	1142100	1500000	1243600	1203100	1120400	1030700				3	3	3	6.9	6.9	6.9	59.177	0	23.172	238960000	63	P14314-2;P14314	P14314-2;P14314	Glucosidase 2 subunit beta	PRKCSH	sp|P14314-2|GLU2B_HUMAN Isoform 2 of Glucosidase 2 subunit beta OS=Homo sapiens OX=9606 GN=PRKCSH;sp|P14314|GLU2B_HUMAN Glucosidase 2 subunit beta OS=Homo sapiens OX=9606 GN=PRKCSH PE=1 SV=2
131620	0	0	0	0	0	0	90368	0	0	0	124240	0	0	0	0	33968	0	59590	54114	0	48736	0	0	0	0	0				1	1	1	3.3	3.3	3.3	54.013	0.0015742	3.6465	4442100	9	P14317	P14317	Hematopoietic lineage cell-specific protein	HCLS1	sp|P14317|HCLS1_HUMAN Hematopoietic lineage cell-specific protein OS=Homo sapiens OX=9606 GN=HCLS1 PE=1 SV=3
2687600	1219300	2827900	2208500	2199400	1867300	0	2229700	0	4053900	1405200	3277600	1924900	0	1645000	1220200	2555100	1442700	3030700	2348600	1694000	2153200	2647400	1816300	2570600	1327000	2514000				3	2	2	13.6	10.8	10.8	27.805	0	84.492	402610000	47	P14332	P14332			sp|P14332|6PGD_PIG 6-phosphogluconate dehydrogenase, decarboxylating (Fragment) OS=Sus scrofa OX=9823 GN=PGD PE=2 SV=3
787310	2796700	2467200	0	2021000	2781700	3985800	2511400	4615500	4142700	3779200	0	5237100	2936200	3591100	1475000	2078800	3886800	2177200	2186100	2831700	2544800	3573300	1077300	3021700	0	0	+			1	1	1	0.6	0.6	0.6	381.17	1	-2	440810000	5	Q9Q6P4;P14335	Q9Q6P4;P14335			sp|Q9Q6P4|POLG_WNV9 Genome polyprotein OS=West Nile virus (strain NY-99) OX=1968826 GN=GP1 PE=1 SV=2;sp|P14335|POLG_KUNJM Genome polyprotein OS=Kunjin virus (strain MRM61C) OX=11078 PE=1 SV=1
394200	280640	195740	197000	189140	209530	187110	242110	191380	375850	224330	0	312680	222710	181850	174140	712220	0	202260	286490	259800	322190	189070	219110	190630	248310	216790				4	4	4	17.9	17.9	17.9	33.367	0	10.389	36810000	25	P14415	P14415	Sodium/potassium-transporting ATPase subunit beta-2	ATP1B2	sp|P14415|AT1B2_HUMAN Sodium/potassium-transporting ATPase subunit beta-2 OS=Homo sapiens OX=9606 GN=ATP1B2 PE=1 SV=3
2716800	2971200	1939600	1825400	2167700	2236400	2072800	2215900	4763600	1771400	1856700	2019500	2209800	1654000	1711300	2125000	2862800	2330100	1724100	1910900	2008300	1491000	1696600	1847300	2060200	2308500	1938000				19	2	2	42.7	5.1	5.1	57.936	0	5.419	425390000	46	P14618;P14618-3;P30613-2;P30613	P14618;P14618-3	Pyruvate kinase PKM	PKM	sp|P14618|KPYM_HUMAN Pyruvate kinase PKM OS=Homo sapiens OX=9606 GN=PKM PE=1 SV=4;sp|P14618-3|KPYM_HUMAN Isoform 3 of Pyruvate kinase PKM OS=Homo sapiens OX=9606 GN=PKM
204990000	276760000	246180000	253210000	243930000	268700000	288290000	242270000	290730000	270840000	296300000	195580000	266470000	260940000	256060000	255450000	253510000	244880000	245460000	241730000	253360000	253930000	264670000	269010000	262450000	266110000	316220000				20	20	3	45.8	45.8	8.1	58.061	0	323.31	46943000000	1961	P14618-2	P14618-2	Pyruvate kinase PKM	PKM	sp|P14618-2|KPYM_HUMAN Isoform M1 of Pyruvate kinase PKM OS=Homo sapiens OX=9606 GN=PKM
0	0	0	0	0	0	0	0	0	0	0	522460	0	0	0	0	0	0	0	0	0	0	0	0	0	0	0				4	3	3	7.5	6.2	6.2	77.625	0	26.45	2833000	4	P14632	P14632			sp|P14632|TRFL_PIG Lactotransferrin OS=Sus scrofa OX=9823 GN=LTF PE=1 SV=3
608310	699040	585770	378500	513590	527440	561570	751350	458660	435280	394490	341800	503200	389200	485980	493000	600900	478920	633470	957010	628700	908290	475020	445390	755200	639030	452700				4	4	4	21.6	21.6	21.6	23.656	0	50.977	116920000	42	P14678-2;P14678;P14678-3;P63162;P63162-2	P14678-2;P14678;P14678-3;P63162;P63162-2	Small nuclear ribonucleoprotein-associated proteins B and B;Small nuclear ribonucleoprotein-associated protein N	SNRPB;SNRPN	sp|P14678-2|RSMB_HUMAN Isoform SM-B of Small nuclear ribonucleoprotein-associated proteins B and B OS=Homo sapiens OX=9606 GN=SNRPB;sp|P14678|RSMB_HUMAN Small nuclear ribonucleoprotein-associated proteins B and B OS=Homo sapiens OX=9606 GN=SNRPB PE=1 SV=
225400	198720	158940	0	70073	248830	248260	292250	282750	223250	233020	268800	190850	219130	217560	154760	215390	168710	187570	197740	221370	175770	201580	225640	232450	0	225990				4	4	4	5	5	5	117.97	0	7.2964	40336000	26	P14735	P14735	Insulin-degrading enzyme	IDE	sp|P14735|IDE_HUMAN Insulin-degrading enzyme OS=Homo sapiens OX=9606 GN=IDE PE=1 SV=4
132430	0	30196	0	758990	0	0	40071	0	0	0	0	0	0	203500	0	623580	519780	201110	353600	47449	122290	347340	111440	185810	254900	0				1	1	1	12.8	12.8	12.8	10.192	0.0097414	2.5093	37803000	8	P14854	P14854	Cytochrome c oxidase subunit 6B1	COX6B1	sp|P14854|CX6B1_HUMAN Cytochrome c oxidase subunit 6B1 OS=Homo sapiens OX=9606 GN=COX6B1 PE=1 SV=2
6109000	5693700	6328500	4808700	7648300	6267200	6090100	7664100	4687500	6314100	5998700	7217400	4826600	4737100	6000200	6113000	6921700	5900400	7718900	6948300	9234000	7958000	7672100	7217300	7561900	6324300	5835600				11	11	11	40.4	40.4	40.4	50.56	0	136.29	1345900000	276	P14866-2;P14866	P14866-2;P14866	Heterogeneous nuclear ribonucleoprotein L	HNRNPL	sp|P14866-2|HNRPL_HUMAN Isoform 2 of Heterogeneous nuclear ribonucleoprotein L OS=Homo sapiens OX=9606 GN=HNRNPL;sp|P14866|HNRPL_HUMAN Heterogeneous nuclear ribonucleoprotein L OS=Homo sapiens OX=9606 GN=HNRNPL PE=1 SV=2
2630300	2188600	2529600	1764100	2567300	2148100	2111700	2217200	1739200	2326400	1967200	1967100	1607900	1974300	2139100	2133200	2357000	2229400	2599000	1944100	2919800	1914700	2542900	2019400	2435800	2086100	1712300				8	8	8	18.2	18.2	18.2	57.136	0	85.801	440810000	151	P14868;P14868-2	P14868;P14868-2	Aspartate--tRNA ligase, cytoplasmic	DARS	sp|P14868|SYDC_HUMAN Aspartate--tRNA ligase, cytoplasmic OS=Homo sapiens OX=9606 GN=DARS1 PE=1 SV=2;sp|P14868-2|SYDC_HUMAN Isoform 2 of Aspartate--tRNA ligase, cytoplasmic OS=Homo sapiens OX=9606 GN=DARS1
0	0	0	72851	0	108240	76918	17194	0	62262	0	49819	0	0	0	0	119890	0	0	0	0	0	0	0	36924	58113	72639				4	1	1	6.7	1.6	1.6	81.849	0.001609	3.8299	3657800	11	Q8WNW3;P14923	Q8WNW3;P14923	Junction plakoglobin	JUP	sp|Q8WNW3|PLAK_PIG Junction plakoglobin OS=Sus scrofa OX=9823 GN=Jup PE=2 SV=1;sp|P14923|PLAK_HUMAN Junction plakoglobin OS=Homo sapiens OX=9606 GN=JUP PE=1 SV=3
0	111240	183920	46331	191910	23599	0	150870	0	37149	35367	95053	1602000	40416	89183	34835	143410	0	125680	128860	188730	138990	236690	0	164800	0	43311				2	2	2	17.1	17.1	17.1	13.53	0	7.0508	23510000	8	P14927;P14927-2	P14927;P14927-2	Cytochrome b-c1 complex subunit 7	UQCRB	sp|P14927|QCR7_HUMAN Cytochrome b-c1 complex subunit 7 OS=Homo sapiens OX=9606 GN=UQCRB PE=1 SV=2;sp|P14927-2|QCR7_HUMAN Isoform 2 of Cytochrome b-c1 complex subunit 7 OS=Homo sapiens OX=9606 GN=UQCRB
0	0	0	23578	0	0	0	0	0	0	57296	0	0	150430	0	0	0	0	86641	0	224730	0	16419	0	0	0	0	+			7	1	1	21.7	4.6	4.6	42.064	1	-2	4297100	2	P15104	P15104	Glutamine synthetase	GLUL	sp|P15104|GLNA_HUMAN Glutamine synthetase OS=Homo sapiens OX=9606 GN=GLUL PE=1 SV=4
2683500	2474700	1838100	1755400	2129200	2265300	1503700	1786200	2580900	2560200	2857600	3310200	3195400	3187500	2811300	2635800	1608200	1329200	1568000	1900100	1535100	1612100	1948000	1623200	2842800	2806400	4428800				11	11	11	17.8	17.8	17.8	108.83	0	170.94	372790000	104	P15145	P15145			sp|P15145|AMPN_PIG Aminopeptidase N OS=Sus scrofa OX=9823 GN=ANPEP PE=1 SV=4
375360	232080	267350	106380	414240	310750	359070	362690	310340	320770	299790	339890	260610	391660	300250	296840	395350	532910	280400	346040	341560	375790	249490	266650	215190	261520	239000				3	3	3	9.4	9.4	9.4	55.755	0	5.9595	64994000	25	P15170;P15170-2;P15170-3;Q8IYD1	P15170;P15170-2;P15170-3	Eukaryotic peptide chain release factor GTP-binding subunit ERF3A	GSPT1	sp|P15170|ERF3A_HUMAN Eukaryotic peptide chain release factor GTP-binding subunit ERF3A OS=Homo sapiens OX=9606 GN=GSPT1 PE=1 SV=1;sp|P15170-2|ERF3A_HUMAN Isoform 2 of Eukaryotic peptide chain release factor GTP-binding subunit ERF3A OS=Homo sapiens OX=960
343380	536970	137460	775970	0	511080	656640	0	1243500	458170	575180	1145200	0	518170	257410	0	535290	610630	573830	474250	443090	0	0	412570	0	462010	1184000				5	2	2	10.2	5.8	5.8	69.412	0	9.5927	56718000	6	P15311	P15311	Ezrin	EZR	sp|P15311|EZRI_HUMAN Ezrin OS=Homo sapiens OX=9606 GN=EZR PE=1 SV=4
0	0	96196	0	0	0	0	0	0	0	0	0	104440	0	119020	0	0	134060	0	120190	0	114420	0	109610	0	0	0				2	2	2	4.7	4.7	4.7	59.988	0.0026882	3.4561	6886500	3	P15586-2;P15586	P15586-2;P15586	N-acetylglucosamine-6-sulfatase	GNS	sp|P15586-2|GNS_HUMAN Isoform 2 of N-acetylglucosamine-6-sulfatase OS=Homo sapiens OX=9606 GN=GNS;sp|P15586|GNS_HUMAN N-acetylglucosamine-6-sulfatase OS=Homo sapiens OX=9606 GN=GNS PE=1 SV=3
1147500	1080100	1374600	2417300	1273000	1335300	1470200	1829200	2285700	2021200	2001800	1838100	2924000	1251900	2172900	1629800	1153400	1619900	1666000	1461000	1740600	1397500	813720	1700000	1511200	1393800	2658100				7	7	7	27.3	27.3	27.3	31.324	0	16.835	311370000	96	P15880	P15880	40S ribosomal protein S2	RPS2	sp|P15880|RS2_HUMAN 40S ribosomal protein S2 OS=Homo sapiens OX=9606 GN=RPS2 PE=1 SV=2
78668	93363	120900	0	97333	0	0	116520	0	0	77003	37970	75757	0	95745	0	78702	0	71287	98553	130480	117100	92645	0	110170	85060	0				2	2	2	7.8	7.8	7.8	38.196	0.0012146	3.9113	13340000	8	P15882-2;P15882-3;P15882	P15882-2;P15882-3;P15882	N-chimaerin	CHN1	sp|P15882-2|CHIN_HUMAN Isoform Alpha-1 of N-chimaerin OS=Homo sapiens OX=9606 GN=CHN1;sp|P15882-3|CHIN_HUMAN Isoform 3 of N-chimaerin OS=Homo sapiens OX=9606 GN=CHN1;sp|P15882|CHIN_HUMAN N-chimaerin OS=Homo sapiens OX=9606 GN=CHN1 PE=1 SV=3
0	83647	55675	47039	37811	99623	0	0	0	0	0	0	0	0	61875	0	65677	49468	0	0	43754	0	54777	0	0	0	0				3	3	3	1.6	1.6	1.6	278.91	0	4.7157	4165100	5	P15924-3;P15924;P15924-2	P15924-3;P15924;P15924-2	Desmoplakin	DSP	sp|P15924-3|DESP_HUMAN Isoform DSPIa of Desmoplakin OS=Homo sapiens OX=9606 GN=DSP;sp|P15924|DESP_HUMAN Desmoplakin OS=Homo sapiens OX=9606 GN=DSP PE=1 SV=3;sp|P15924-2|DESP_HUMAN Isoform DPII of Desmoplakin OS=Homo sapiens OX=9606 GN=DSP
159770	150530	168760	122710	166500	157280	110210	160270	119220	127740	116200	165960	0	137200	117260	132790	148990	171250	168890	138590	162340	197990	205100	127530	185610	195560	109950				1	1	1	4.4	4.4	4.4	29.247	0.0068272	2.9017	28868000	25	P15927;P15927-2;P15927-3	P15927;P15927-2;P15927-3	Replication protein A 32 kDa subunit	RPA2	sp|P15927|RFA2_HUMAN Replication protein A 32 kDa subunit OS=Homo sapiens OX=9606 GN=RPA2 PE=1 SV=1;sp|P15927-2|RFA2_HUMAN Isoform 2 of Replication protein A 32 kDa subunit OS=Homo sapiens OX=9606 GN=RPA2;sp|P15927-3|RFA2_HUMAN Isoform 3 of Replication pro
0	0	0	0	0	0	0	0	0	0	0	0	0	0	0	0	0	0	0	0	0	0	0	0	0	0	0				3	1	1	29.8	17.6	17.6	14.233	0	323.31	0	5	Q96QV6;P16104;Q8IUE6	Q96QV6;P16104;Q8IUE6	Histone H2A type 1-A;Histone H2AX;Histone H2A type 2-B	HIST1H2AA;H2AFX;HIST2H2AB	sp|Q96QV6|H2A1A_HUMAN Histone H2A type 1-A OS=Homo sapiens OX=9606 GN=H2AC1 PE=1 SV=3;sp|P16104|H2AX_HUMAN Histone H2AX OS=Homo sapiens OX=9606 GN=H2AX PE=1 SV=2;sp|Q8IUE6|H2A2B_HUMAN Histone H2A type 2-B OS=Homo sapiens OX=9606 GN=H2AC21 PE=1 SV=3
2032200	2427800	2199000	2097400	1989500	2328100	1904300	2275900	2010200	2033800	1758200	2029500	2044600	2184400	2157900	2161600	2381700	2146300	2651700	2213900	2876200	2621700	2629800	2157800	2369500	2217300	2127400				5	5	3	23.1	23.1	12.6	30.375	0	63.274	427180000	132	P16152;P16152-2;Q28960	P16152;P16152-2	Carbonyl reductase [NADPH] 1	CBR1	sp|P16152|CBR1_HUMAN Carbonyl reductase [NADPH] 1 OS=Homo sapiens OX=9606 GN=CBR1 PE=1 SV=3;sp|P16152-2|CBR1_HUMAN Isoform 2 of Carbonyl reductase [NADPH] 1 OS=Homo sapiens OX=9606 GN=CBR1
506930	463780	410410	371060	533470	471680	431020	384290	538120	428220	582750	1580500	549980	551010	662880	543250	496750	567520	665330	630760	357310	278420	574780	687160	645880	549140	289510				11	11	11	10.9	10.9	10.9	166.48	0	23.642	103200000	73	P16157-2;P16157-11;P16157-9;P16157-6;P16157-7;P16157-4;P16157-13;P16157-10;P16157-15;P16157-8;P16157-5;P16157-16;P16157-3;P16157;P16157-21;P16157-12;P16157-14	P16157-2;P16157-11;P16157-9;P16157-6;P16157-7;P16157-4;P16157-13;P16157-10;P16157-15;P16157-8;P16157-5;P16157-16;P16157-3;P16157;P16157-21;P16157-12;P16157-14	Ankyrin-1	ANK1	sp|P16157-2|ANK1_HUMAN Isoform Er16 of Ankyrin-1 OS=Homo sapiens OX=9606 GN=ANK1;sp|P16157-11|ANK1_HUMAN Isoform Er10 of Ankyrin-1 OS=Homo sapiens OX=9606 GN=ANK1;sp|P16157-9|ANK1_HUMAN Isoform Er8 of Ankyrin-1 OS=Homo sapiens OX=9606 GN=ANK1;sp|P16157-6|A
184600	249600	183510	163390	203400	172850	158730	192580	212170	225100	200230	150580	162400	261840	180050	143070	173910	165890	198690	167610	222410	219810	203170	192930	201170	212510	155720				2	2	2	13.1	13.1	13.1	35.136	0	5.5561	36529000	23	P16220;P16220-1;P16220-3	P16220;P16220-1;P16220-3	Cyclic AMP-responsive element-binding protein 1	CREB1	sp|P16220|CREB1_HUMAN Cyclic AMP-responsive element-binding protein 1 OS=Homo sapiens OX=9606 GN=CREB1 PE=1 SV=3;sp|P16220-1|CREB1_HUMAN Isoform 2 of Cyclic AMP-responsive element-binding protein 1 OS=Homo sapiens OX=9606 GN=CREB1;sp|P16220-3|CREB1_HUMAN I
28506000	56560000	66757000	59556000	68158000	69594000	61635000	52847000	53247000	52222000	65384000	25305000	61559000	57820000	66003000	64229000	56747000	59127000	55376000	59666000	47892000	47394000	71153000	65260000	75560000	76518000	56391000				22	22	10	41.1	41.1	19.5	85.76	0	323.31	10660000000	628	P16276	P16276			sp|P16276|ACON_PIG Aconitate hydratase, mitochondrial OS=Sus scrofa OX=9823 GN=ACO2 PE=1 SV=1
318310	0	0	0	0	0	0	0	0	0	0	160500	0	0	0	0	0	0	0	0	0	0	0	0	0	0	0				2	2	2	8.8	8.8	8.8	45.516	0.0026933	3.4747	2977200	4	P16293	P16293			sp|P16293|FA9_PIG Coagulation factor IX (Fragment) OS=Sus scrofa OX=9823 GN=F9 PE=1 SV=2
234790	186460	260920	0	257740	309770	0	234140	234400	189840	194040	0	183280	227420	270500	266720	241160	169490	213520	254430	227890	264630	276430	0	204710	75981	249470				8	4	4	17.4	9.5	9.5	59.024	0	8.7925	42549000	24	P16298;P16298-4;P16298-2;P16298-3	P16298;P16298-4;P16298-2;P16298-3	Serine/threonine-protein phosphatase 2B catalytic subunit beta isoform	PPP3CB	sp|P16298|PP2BB_HUMAN Serine/threonine-protein phosphatase 2B catalytic subunit beta isoform OS=Homo sapiens OX=9606 GN=PPP3CB PE=1 SV=2;sp|P16298-4|PP2BB_HUMAN Isoform 4 of Serine/threonine-protein phosphatase 2B catalytic subunit beta isoform OS=Homo sap
0	0	0	0	0	0	0	0	0	0	0	0	0	0	0	0	0	0	0	0	0	0	0	0	0	0	0				1	1	1	4.5	4.5	4.5	35.511	0.0084122	2.7538	0	5	P16333-2;P16333	P16333-2;P16333	Cytoplasmic protein NCK1	NCK1	sp|P16333-2|NCK1_HUMAN Isoform 2 of Cytoplasmic protein NCK1 OS=Homo sapiens OX=9606 GN=NCK1;sp|P16333|NCK1_HUMAN Cytoplasmic protein NCK1 OS=Homo sapiens OX=9606 GN=NCK1 PE=1 SV=1
5782500	5487700	4883500	5071300	4661300	5462400	5687700	5440100	11220000	4879900	1882500	8985900	9702000	4684200	4030500	7155600	4110200	4697700	5384300	3974900	4875400	5720300	4433800	4690200	6078500	5574700	7213100				4	4	4	14.6	14.6	14.6	22.58	0	8.457	1058600000	26	P16401	P16401	Histone H1.5	HIST1H1B	sp|P16401|H15_HUMAN Histone H1.5 OS=Homo sapiens OX=9606 GN=H1-5 PE=1 SV=3
68563000	74301000	66053000	84554000	73672000	82503000	87317000	90962000	86196000	81753000	68070000	47515000	763160000	92953000	78868000	94611000	67858000	69068000	78468000	74347000	80742000	87280000	87136000	89773000	95239000	98596000	102330000				5	5	4	23	23	17.8	21.364	0	34.02	21897000000	202	P16403;P10412;P16402	P16403;P10412;P16402	Histone H1.2;Histone H1.4;Histone H1.3	HIST1H1C;HIST1H1E;HIST1H1D	sp|P16403|H12_HUMAN Histone H1.2 OS=Homo sapiens OX=9606 GN=H1-2 PE=1 SV=2;sp|P10412|H14_HUMAN Histone H1.4 OS=Homo sapiens OX=9606 GN=H1-4 PE=1 SV=2;sp|P16402|H13_HUMAN Histone H1.3 OS=Homo sapiens OX=9606 GN=H1-3 PE=1 SV=2
2301500	3763800	5335100	4949200	5828400	5324200	5122300	6173100	5438900	5486000	4564500	1875900	4861900	5896300	6710800	6694800	4202200	3671700	3855200	4252500	6430600	6402200	5094100	4005800	6535500	6932900	6979400				14	14	10	18.1	18.1	13.3	99.546	0	323.31	962740000	232	P16499	P16499	Rod cGMP-specific 3,5-cyclic phosphodiesterase subunit alpha	PDE6A	sp|P16499|PDE6A_HUMAN Rod cGMP-specific 3,5-cyclic phosphodiesterase subunit alpha OS=Homo sapiens OX=9606 GN=PDE6A PE=2 SV=4
3914300	10059000	6934400	14729000	7515400	11528000	17092000	7245900	25834000	13611000	18564000	2503000	8889600	10519000	8067000	7328300	9439500	9857600	6753000	10290000	7567800	8451700	8166600	7592500	11677000	10665000	18921000				6	6	6	37.1	37.1	37.1	37.221	0	301.47	1561300000	124	P16520;P16520-2	P16520;P16520-2	Guanine nucleotide-binding protein G(I)/G(S)/G(T) subunit beta-3	GNB3	sp|P16520|GBB3_HUMAN Guanine nucleotide-binding protein G(I)/G(S)/G(T) subunit beta-3 OS=Homo sapiens OX=9606 GN=GNB3 PE=1 SV=1;sp|P16520-2|GBB3_HUMAN Isoform 2 of Guanine nucleotide-binding protein G(I)/G(S)/G(T) subunit beta-3 OS=Homo sapiens OX=9606 GN=
0	48668	108130	182130	114090	82435	132220	143400	119590	73412	101980	152160	200700	116350	123750	136580	109910	115670	121480	120020	141130	146550	134950	139560	112410	0	130610				2	2	2	6	6	6	38.614	0.0030315	3.3183	20785000	5	P16930-2;P16930	P16930-2;P16930	Fumarylacetoacetase	FAH	sp|P16930-2|FAAA_HUMAN Isoform 2 of Fumarylacetoacetase OS=Homo sapiens OX=9606 GN=FAH;sp|P16930|FAAA_HUMAN Fumarylacetoacetase OS=Homo sapiens OX=9606 GN=FAH PE=1 SV=2
3951400	3012400	2695900	2428500	2875900	2841500	2335500	2955200	2410700	2728000	2275900	3109600	2763900	2283100	2603000	2269700	2758100	2082800	2833800	2370400	3128000	2798100	2942100	2583000	3037600	2550100	3411900				3	3	3	22.8	22.8	22.8	17.302	0	22.744	512800000	95	Q6DUB7;P16949;P16949-2;Q93045;Q93045-2	Q6DUB7;P16949;P16949-2	Stathmin	STMN1	sp|Q6DUB7|STMN1_PIG Stathmin OS=Sus scrofa OX=9823 GN=STMN1 PE=2 SV=3;sp|P16949|STMN1_HUMAN Stathmin OS=Homo sapiens OX=9606 GN=STMN1 PE=1 SV=3;sp|P16949-2|STMN1_HUMAN Isoform 2 of Stathmin OS=Homo sapiens OX=9606 GN=STMN1
297680	349670	296480	396890	355270	406300	488660	511480	457170	494900	518480	423770	414390	452710	325170	390910	245070	337290	370320	445630	427980	485920	358610	440940	365090	391030	553950				3	1	1	15.5	6.3	6.3	31.947	0	17.734	71996000	26	P16989-2;P16989-3;P16989	P16989-2;P16989-3;P16989	Y-box-binding protein 3	YBX3	sp|P16989-2|YBOX3_HUMAN Isoform 2 of Y-box-binding protein 3 OS=Homo sapiens OX=9606 GN=YBX3;sp|P16989-3|YBOX3_HUMAN Isoform 3 of Y-box-binding protein 3 OS=Homo sapiens OX=9606 GN=YBX3;sp|P16989|YBOX3_HUMAN Y-box-binding protein 3 OS=Homo sapiens OX=9606
0	463070	384910	0	0	408820	0	342100	0	0	0	0	0	0	382100	0	108090	0	339810	0	234830	0	362940	0	366970	0	0	+			1	1	1	5.3	5.3	5.3	49.034	1	-2	27503000	1	P17040-4;P17040-2;P17040-3;P17040	P17040-4;P17040-2;P17040-3;P17040	Zinc finger and SCAN domain-containing protein 20	ZSCAN20	sp|P17040-4|ZSC20_HUMAN Isoform 4 of Zinc finger and SCAN domain-containing protein 20 OS=Homo sapiens OX=9606 GN=ZSCAN20;sp|P17040-2|ZSC20_HUMAN Isoform 2 of Zinc finger and SCAN domain-containing protein 20 OS=Homo sapiens OX=9606 GN=ZSCAN20;sp|P17040-3|
386980	455580	418530	293360	436480	417500	288070	300940	496320	331950	485740	719290	331900	331810	348600	245330	258870	290680	0	241940	376570	400980	307440	319680	320470	426400	469020				2	2	2	5.6	5.6	5.6	46.564	0	6.6125	64870000	29	P17050	P17050	Alpha-N-acetylgalactosaminidase	NAGA	sp|P17050|NAGAB_HUMAN Alpha-N-acetylgalactosaminidase OS=Homo sapiens OX=9606 GN=NAGA PE=1 SV=2
0	124080	131040	143860	0	120990	151660	97543	214760	139360	145310	74888	0	134300	107500	142670	67900	0	172240	0	133760	0	99884	102980	149350	126730	155050				2	2	2	12.5	12.5	12.5	21.541	0.0090561	2.7159	20502000	7	P17152	P17152	Transmembrane protein 11, mitochondrial	TMEM11	sp|P17152|TMM11_HUMAN Transmembrane protein 11, mitochondrial OS=Homo sapiens OX=9606 GN=TMEM11 PE=1 SV=1
1783800	1772900	2109700	1388900	2047000	1807400	1910700	2270100	2044200	2049100	1954300	1943100	1175500	1666500	2148100	1793100	1733000	1841200	1740500	1486900	1613500	1964400	1843500	1938100	1906200	2008800	1340000				8	8	4	17.6	17.6	8.3	76.749	0	50.503	368880000	94	P17252;P05129-2;P05129	P17252	Protein kinase C alpha type	PRKCA	sp|P17252|KPCA_HUMAN Protein kinase C alpha type OS=Homo sapiens OX=9606 GN=PRKCA PE=1 SV=4
190480	178860	96110	0	132820	136680	0	145050	0	145610	0	211060	69733	0	109690	0	123130	117510	148290	191510	133980	155060	156620	116290	148600	0	0				2	2	2	1.8	1.8	1.8	129.29	0.0047602	3.0347	22667000	10	P17301	P17301	Integrin alpha-2	ITGA2	sp|P17301|ITA2_HUMAN Integrin alpha-2 OS=Homo sapiens OX=9606 GN=ITGA2 PE=1 SV=1
218800	191470	247110	210370	241990	188440	176800	211850	229080	168310	186620	187920	221300	187300	190800	231100	122800	169270	222800	215440	240460	234870	234570	300070	213570	228130	233960				3	3	3	5.5	5.5	5.5	84.936	0	9.1514	42400000	39	P17480-2;P17480	P17480-2;P17480	Nucleolar transcription factor 1	UBTF	sp|P17480-2|UBF1_HUMAN Isoform UBF2 of Nucleolar transcription factor 1 OS=Homo sapiens OX=9606 GN=UBTF;sp|P17480|UBF1_HUMAN Nucleolar transcription factor 1 OS=Homo sapiens OX=9606 GN=UBTF PE=1 SV=1
0	355270	341870	0	191940	677870	0	404960	0	310750	299420	778160	0	0	290280	372000	311150	653580	290500	391280	447720	0	947640	0	308780	0	0				3	3	3	12.4	12.4	12.4	46.402	0	6.7773	64930000	14	P17560	P17560			sp|P17560|RENBP_PIG N-acylglucosamine 2-epimerase OS=Sus scrofa OX=9823 GN=RENBP PE=1 SV=2
153210	331890	363230	357150	276960	362530	421040	274640	328260	374270	442210	107560	358480	0	347330	311860	332830	351480	283430	294130	292820	381620	310180	327580	329990	418550	303040				1	1	1	7.3	7.3	7.3	16.402	0	6.4652	56819000	9	P17568	P17568	NADH dehydrogenase [ubiquinone] 1 beta subcomplex subunit 7	NDUFB7	sp|P17568|NDUB7_HUMAN NADH dehydrogenase [ubiquinone] 1 beta subcomplex subunit 7 OS=Homo sapiens OX=9606 GN=NDUFB7 PE=1 SV=4
1916900	3051300	3456200	2475000	3637800	3068800	2688600	1892700	2425900	1826100	2843500	761870	2386500	2495600	3435800	3476900	3929300	3239300	3322800	2659200	1881100	2065000	3168200	3002900	3467600	3544700	1764900				11	11	10	28.7	28.7	26.4	74.111	0	164.72	567880000	190	P17600;P17600-2	P17600;P17600-2	Synapsin-1	SYN1	sp|P17600|SYN1_HUMAN Synapsin-1 OS=Homo sapiens OX=9606 GN=SYN1 PE=1 SV=3;sp|P17600-2|SYN1_HUMAN Isoform IB of Synapsin-1 OS=Homo sapiens OX=9606 GN=SYN1
703530	554900	508360	676230	566050	473540	572030	713620	405450	798680	0	598150	425750	555860	483840	460360	440540	441770	562510	636080	793030	498840	647040	481610	450380	418850	370410				4	2	2	6.9	3.3	3.3	79.994	0	26.635	102810000	32	P17655;P17655-2	P17655;P17655-2	Calpain-2 catalytic subunit	CAPN2	sp|P17655|CAN2_HUMAN Calpain-2 catalytic subunit OS=Homo sapiens OX=9606 GN=CAPN2 PE=1 SV=6;sp|P17655-2|CAN2_HUMAN Isoform 2 of Calpain-2 catalytic subunit OS=Homo sapiens OX=9606 GN=CAPN2
0	0	0	0	0	0	0	0	245600	0	0	0	0	0	0	0	0	0	0	0	0	0	0	0	0	0	0				1	1	1	5.3	5.3	5.3	27.613	0.009794	2.5501	330350	1	P17693-4;P17693-5;P17693	P17693-4;P17693-5;P17693	HLA class I histocompatibility antigen, alpha chain G	HLA-G	sp|P17693-4|HLAG_HUMAN Isoform 4 of HLA class I histocompatibility antigen, alpha chain G OS=Homo sapiens OX=9606 GN=HLA-G;sp|P17693-5|HLAG_HUMAN Isoform 5 of HLA class I histocompatibility antigen, alpha chain G OS=Homo sapiens OX=9606 GN=HLA-G;sp|P17693|
622600	683430	800370	373660	783940	654360	872380	543930	695780	806410	815720	770100	414450	799370	500220	864560	341540	932900	221140	401330	1042300	898230	631250	877760	610920	502620	522630				3	2	2	17.1	11.4	11.4	24.133	0	11.398	134510000	28	P17741;P26583	P17741;P26583	High mobility group protein B2	HMGB2	sp|P17741|HMGB2_PIG High mobility group protein B2 OS=Sus scrofa OX=9823 GN=HMGB2 PE=1 SV=2;sp|P26583|HMGB2_HUMAN High mobility group protein B2 OS=Homo sapiens OX=9606 GN=HMGB2 PE=1 SV=2
1607700	1276800	1213900	1086700	1303100	1152900	1462100	1462700	589660	1099800	1014300	916480	1041300	1133000	1429600	1275500	1352800	1448600	1598600	1371300	1392000	1429300	1370400	1411100	1413200	1294300	1214300				13	9	9	26.5	17.8	17.8	60.563	0	31.108	264360000	104	P17844-2;P17844	P17844-2;P17844	Probable ATP-dependent RNA helicase DDX5	DDX5	sp|P17844-2|DDX5_HUMAN Isoform 2 of Probable ATP-dependent RNA helicase DDX5 OS=Homo sapiens OX=9606 GN=DDX5;sp|P17844|DDX5_HUMAN Probable ATP-dependent RNA helicase DDX5 OS=Homo sapiens OX=9606 GN=DDX5 PE=1 SV=1
3557700	2608200	3010000	2130600	3533200	2944400	1207400	3302300	1010400	3058300	2636200	2593800	2293400	2503300	2512600	2168300	3096100	2362100	3925000	3041100	2983400	2313900	3693100	2079900	2932600	2916300	2404700				8	6	6	15.9	12.3	12.3	85.018	0	45.561	568250000	110	P17858;P17858-2	P17858;P17858-2	ATP-dependent 6-phosphofructokinase, liver type	PFKL	sp|P17858|PFKAL_HUMAN ATP-dependent 6-phosphofructokinase, liver type OS=Homo sapiens OX=9606 GN=PFKL PE=1 SV=6;sp|P17858-2|PFKAL_HUMAN Isoform 2 of ATP-dependent 6-phosphofructokinase, liver type OS=Homo sapiens OX=9606 GN=PFKL
984000	173720	296500	413840	246560	383150	49601	862860	149530	263530	239980	4722900	182970	62512	214650	214680	382810	405470	408670	553900	770160	541130	390330	492760	84953	0	349670				4	4	4	20.4	20.4	20.4	26.152	0	7.6963	103020000	30	P17931	P17931	Galectin-3	LGALS3	sp|P17931|LEG3_HUMAN Galectin-3 OS=Homo sapiens OX=9606 GN=LGALS3 PE=1 SV=5
2470900	2169800	2216500	2427900	2068200	2066100	2053700	2404100	2119100	2154700	1688000	2260100	1816900	1797900	2148200	2189600	1981500	1868000	2200500	2291600	2488100	2477100	2434600	2212300	2248500	2024600	1973600				12	12	12	41.9	41.9	41.9	49.203	0	28.84	413570000	128	P17980	P17980	26S protease regulatory subunit 6A	PSMC3	sp|P17980|PRS6A_HUMAN 26S proteasome regulatory subunit 6A OS=Homo sapiens OX=9606 GN=PSMC3 PE=1 SV=3
6790800	7971000	8428500	8604100	8887300	9078300	8657600	8216700	8683700	8225700	7839500	7690500	8185400	8545400	8137000	8289500	8149600	8130900	8627800	7813900	8772500	8051200	9103200	8681000	8456100	9262600	9462600				18	18	18	49.8	49.8	49.8	60.343	0	280.68	1540500000	333	P17987	P17987	T-complex protein 1 subunit alpha	TCP1	sp|P17987|TCPA_HUMAN T-complex protein 1 subunit alpha OS=Homo sapiens OX=9606 GN=TCP1 PE=1 SV=1
183670	0	0	0	0	0	0	0	0	0	0	78983	0	0	0	0	0	0	0	0	0	0	0	0	0	0	0				1	1	1	4.1	4.1	4.1	33.937	0.0097874	2.5462	1644000	1	P24853;P18065	P24853;P18065	Insulin-like growth factor-binding protein 2	IGFBP2	sp|P24853|IBP2_PIG Insulin-like growth factor-binding protein 2 OS=Sus scrofa OX=9823 GN=IGFBP2 PE=1 SV=2;sp|P18065|IBP2_HUMAN Insulin-like growth factor-binding protein 2 OS=Homo sapiens OX=9606 GN=IGFBP2 PE=1 SV=2
458950	409340	457870	316300	471160	365230	334280	390740	333950	312370	288280	463490	439770	294550	411510	259970	367080	265400	495930	375080	294200	252830	403380	297500	368640	293550	342690				1	1	1	8.2	8.2	8.2	12.538	0.00082645	4.1011	68658000	24	P18077	P18077	60S ribosomal protein L35a	RPL35A	sp|P18077|RL35A_HUMAN 60S ribosomal protein L35a OS=Homo sapiens OX=9606 GN=RPL35A PE=1 SV=2
0	0	204530	0	240990	209540	0	189270	93984	0	0	0	0	0	210590	158370	178950	189390	170900	159060	220100	185200	121030	204940	166400	0	0				5	5	5	10.5	10.5	10.5	88.053	0	8.8384	28572000	18	P18084	P18084	Integrin beta-5	ITGB5	sp|P18084|ITB5_HUMAN Integrin beta-5 OS=Homo sapiens OX=9606 GN=ITGB5 PE=1 SV=1
413980	394590	349620	296650	418100	296780	249120	422940	0	0	329920	454220	0	361940	466850	395970	491260	452350	0	0	346600	389550	353140	336100	343400	347490	358060				4	2	2	31.7	13.9	13.9	20.511	0.0015582	3.5763	60784000	14	P18085	P18085	ADP-ribosylation factor 4	ARF4	sp|P18085|ARF4_HUMAN ADP-ribosylation factor 4 OS=Homo sapiens OX=9606 GN=ARF4 PE=1 SV=3
2528000	2194300	1977200	2397700	2228900	2138500	2166900	2189100	1919400	2690700	2247000	2808400	2667700	2591100	2140700	2322200	2026800	2127300	2385800	2202700	2159800	2337900	2080500	2294600	2088300	2443600	2630800				4	4	4	18.5	18.5	18.5	29.225	0	11.573	421870000	72	P18124	P18124	60S ribosomal protein L7	RPL7	sp|P18124|RL7_HUMAN 60S ribosomal protein L7 OS=Homo sapiens OX=9606 GN=RPL7 PE=1 SV=1
74331	57021	77083	58419	98761	81021	0	27401	0	0	0	84593	43582	0	70863	63275	60988	0	87728	67209	63606	82881	106800	86657	71388	0	0				3	3	3	6.9	6.9	6.9	89.702	0	5.5306	11429000	5	P18433-6;P18433	P18433-6;P18433	Receptor-type tyrosine-protein phosphatase alpha	PTPRA	sp|P18433-6|PTPRA_HUMAN Isoform 2 of Receptor-type tyrosine-protein phosphatase alpha OS=Homo sapiens OX=9606 GN=PTPRA;sp|P18433|PTPRA_HUMAN Receptor-type tyrosine-protein phosphatase alpha OS=Homo sapiens OX=9606 GN=PTPRA PE=1 SV=3
0	69574	107110	0	26000	0	54401	0	56176	110800	105710	136660	0	59327	0	0	0	0	0	21103	0	0	0	0	0	157380	0				2	2	2	1.4	1.4	1.4	232.3	0	4.7967	5795400	10	P18583-2;P18583-10;P18583-4;P18583-7;P18583;P18583-5;P18583-9;P18583-8;P18583-6;P18583-3	P18583-2;P18583-10;P18583-4;P18583-7;P18583;P18583-5;P18583-9;P18583-8;P18583-6;P18583-3	Protein SON	SON	sp|P18583-2|SON_HUMAN Isoform A of Protein SON OS=Homo sapiens OX=9606 GN=SON;sp|P18583-10|SON_HUMAN Isoform J of Protein SON OS=Homo sapiens OX=9606 GN=SON;sp|P18583-4|SON_HUMAN Isoform C of Protein SON OS=Homo sapiens OX=9606 GN=SON;sp|P18583-7|SON_HUMAN
0	62182	0	0	69497	71771	64701	81811	60474	71932	41388	86167	0	53202	0	46348	50038	0	45942	66523	48758	54551	65201	67586	185820	82750	74315				2	2	2	9.7	9.7	9.7	43.239	0.0004268	4.4503	10734000	14	P18615;P18615-3;P18615-4	P18615;P18615-3;P18615-4	Negative elongation factor E	NELFE	sp|P18615|NELFE_HUMAN Negative elongation factor E OS=Homo sapiens OX=9606 GN=NELFE PE=1 SV=3;sp|P18615-3|NELFE_HUMAN Isoform 2 of Negative elongation factor E OS=Homo sapiens OX=9606 GN=NELFE;sp|P18615-4|NELFE_HUMAN Isoform 3 of Negative elongation factor
2893800	4051300	5199000	2826000	3353000	2873900	2378800	2494000	2704900	2803000	3289800	2744000	3067900	2680900	2698700	2541200	2590200	2401900	1614700	2105400	1682200	1972700	2424400	1805400	3414200	2473600	2687600				4	4	4	28.3	28.3	28.3	21.397	0	10.797	503020000	48	P18621;P18621-3;P18621-2	P18621;P18621-3;P18621-2	60S ribosomal protein L17	RPL17	sp|P18621|RL17_HUMAN 60S ribosomal protein L17 OS=Homo sapiens OX=9606 GN=RPL17 PE=1 SV=3;sp|P18621-3|RL17_HUMAN Isoform 3 of 60S ribosomal protein L17 OS=Homo sapiens OX=9606 GN=RPL17;sp|P18621-2|RL17_HUMAN Isoform 2 of 60S ribosomal protein L17 OS=Homo s
162920000	6876100	5895900	14042000	4998600	4539000	6006000	5998300	11848000	7024800	7275900	86919000	4480600	4871200	8406900	8736300	6693000	6924300	7820600	7746300	5904400	5815000	5685500	5913300	4881500	6040500	3654800				10	10	7	43.4	43.4	27.9	30.325	0	147.18	2723300000	200	P18648	P18648			sp|P18648|APOA1_PIG Apolipoprotein A-I OS=Sus scrofa OX=9823 GN=APOA1 PE=1 SV=4
4715800	184500	408290	516770	331210	318770	220060	524410	0	284260	301880	9391500	0	76535	321710	365190	370540	563050	469390	555990	476430	564190	378660	425510	413640	461330	251260				7	7	7	33.1	33.1	33.1	36.599	0	136.98	154800000	71	P18650	P18650			sp|P18650|APOE_PIG Apolipoprotein E OS=Sus scrofa OX=9823 GN=APOE PE=1 SV=2
50746000	44443000	48663000	45561000	61973000	53816000	59292000	56704000	66725000	65042000	77798000	63979000	52183000	62575000	62045000	58315000	67829000	62400000	66194000	56221000	69343000	57142000	64137000	66498000	59061000	60262000	68935000				8	8	7	52.8	52.8	47.2	28.804	0	323.31	10607000000	465	P18669;Q8N0Y7	P18669	Phosphoglycerate mutase 1	PGAM1	sp|P18669|PGAM1_HUMAN Phosphoglycerate mutase 1 OS=Homo sapiens OX=9606 GN=PGAM1 PE=1 SV=2
0	90392	86937	90360	0	79558	87735	100430	240540	56859	63752	0	76022	90177	0	94345	104170	139310	78088	55235	122370	68497	84034	66581	64047	77469	0				2	2	2	10.9	10.9	10.9	44.969	0	5.8043	12577000	5	P18754;P18754-2	P18754;P18754-2	Regulator of chromosome condensation	RCC1	sp|P18754|RCC1_HUMAN Regulator of chromosome condensation OS=Homo sapiens OX=9606 GN=RCC1 PE=1 SV=1;sp|P18754-2|RCC1_HUMAN Isoform 2 of Regulator of chromosome condensation OS=Homo sapiens OX=9606 GN=RCC1
4137600	2318600	2154300	1643700	2372200	2884800	1774800	2690900	1355700	2309500	1473800	3751800	2187800	2193300	2580400	2450300	2659200	2493900	3167600	2389300	3178400	2787900	3106100	2806000	2966000	2593000	2460700				11	11	11	22.6	22.6	22.6	97.039	0	45.701	517760000	92	P19022-2;P19022;P55283-2;P55283	P19022-2;P19022	Cadherin-2	CDH2	sp|P19022-2|CADH2_HUMAN Isoform 2 of Cadherin-2 OS=Homo sapiens OX=9606 GN=CDH2;sp|P19022|CADH2_HUMAN Cadherin-2 OS=Homo sapiens OX=9606 GN=CDH2 PE=1 SV=4
1134000	891360	1366800	1142500	1158600	988440	1114500	770930	968970	720730	900170	421130	510000	749840	895460	596330	1313800	1360800	1298600	966080	1155500	886300	1098300	1092500	1356500	901720	586540				6	6	6	24.8	24.8	24.8	40.923	0	34.056	190440000	52	P19086	P19086	Guanine nucleotide-binding protein G(z) subunit alpha	GNAZ	sp|P19086|GNAZ_HUMAN Guanine nucleotide-binding protein G(z) subunit alpha OS=Homo sapiens OX=9606 GN=GNAZ PE=1 SV=3
0	319770	184120	249220	286260	257020	353310	268040	429400	319810	256410	0	167480	304630	239860	303530	292350	303670	246180	212400	331690	311100	254990	251840	303720	369690	0				4	1	1	13.6	2.5	2.5	40.175	0.0067736	2.8531	47982000	21	P19087	P19087	Guanine nucleotide-binding protein G(t) subunit alpha-2	GNAT2	sp|P19087|GNAT2_HUMAN Guanine nucleotide-binding protein G(t) subunit alpha-2 OS=Homo sapiens OX=9606 GN=GNAT2 PE=1 SV=4
5236900	1480800	2847100	2450500	1290700	1111500	1026400	3211900	1398800	1110600	1277000	10109000	881940	1316100	1071700	896170	2846200	2689300	4454800	4817000	1552800	1185200	1390900	1045000	1306700	1426600	675350				1	1	1	8.3	8.3	8.3	21.044	0	102.59	480340000	47	P19130	P19130			sp|P19130|FRIH_PIG Ferritin heavy chain OS=Sus scrofa OX=9823 GN=FTH1 PE=1 SV=3
13916000	1612300	2163500	2741500	525600	598390	623760	4714600	1190200	633320	836640	80055000	545550	268250	171900	237370	6579400	4489900	9313700	8884100	970920	799870	862880	509580	275580	0	68883				3	3	3	64.1	64.1	64.1	8.7839	0	48.575	997730000	59	P19133	P19133			sp|P19133|FRIL_PIG Ferritin light chain (Fragment) OS=Sus scrofa OX=9823 GN=FTL PE=1 SV=1
61190	0	63444	0	45629	44285	0	56372	0	0	50603	0	0	71930	63330	0	44054	38956	35690	51822	36781	62239	0	0	51132	49109	0				2	2	2	2.9	2.9	2.9	148.53	0.0023256	3.5429	7099800	8	P19174;P19174-2	P19174;P19174-2	1-phosphatidylinositol 4,5-bisphosphate phosphodiesterase gamma-1	PLCG1	sp|P19174|PLCG1_HUMAN 1-phosphatidylinositol 4,5-bisphosphate phosphodiesterase gamma-1 OS=Homo sapiens OX=9606 GN=PLCG1 PE=1 SV=1;sp|P19174-2|PLCG1_HUMAN Isoform 2 of 1-phosphatidylinositol 4,5-bisphosphate phosphodiesterase gamma-1 OS=Homo sapiens OX=960
1040200	927020	916410	665610	889560	914080	924130	995190	909300	899490	768500	1226900	672990	803120	896170	689790	850890	808260	804810	815600	724920	733870	723750	792020	1066300	852560	856610				9	9	9	20.8	20.8	20.8	81.243	0	46.515	159910000	89	P19205;P13798	P19205			sp|P19205|ACPH_PIG Acylamino-acid-releasing enzyme OS=Sus scrofa OX=9823 GN=APEH PE=1 SV=2
7085300	7500400	7040000	7430000	8072300	7635800	6931600	8277600	6035300	8659700	7135400	8436300	7457300	6753800	7791700	7307800	7850600	7341600	7502300	7537900	8802900	8633200	7742200	7572900	8047200	8652600	8806800				7	7	7	10.1	10.1	10.1	76.613	0	62.071	1429100000	197	P19338	P19338	Nucleolin	NCL	sp|P19338|NUCL_HUMAN Nucleolin OS=Homo sapiens OX=9606 GN=NCL PE=1 SV=3
18535000	42755000	42277000	32913000	44867000	42072000	41922000	37322000	35733000	41273000	37472000	14482000	36860000	37909000	43390000	41330000	40407000	42557000	40585000	39693000	40446000	37294000	42187000	40642000	46001000	43462000	34200000				17	17	12	21.8	21.8	15.8	101.08	0	323.31	7283100000	657	P19367-4;P19367-2;P19367;P19367-3	P19367-4;P19367-2;P19367;P19367-3	Hexokinase-1	HK1	sp|P19367-4|HXK1_HUMAN Isoform 4 of Hexokinase-1 OS=Homo sapiens OX=9606 GN=HK1;sp|P19367-2|HXK1_HUMAN Isoform 2 of Hexokinase-1 OS=Homo sapiens OX=9606 GN=HK1;sp|P19367|HXK1_HUMAN Hexokinase-1 OS=Homo sapiens OX=9606 GN=HK1 PE=1 SV=3;sp|P19367-3|HXK1_HUMA
0	88792	133130	160630	220500	116060	122990	228380	0	130230	133880	107070	127070	99175	115690	113190	200670	199620	244000	78678	117080	146150	145250	150260	191670	145210	136230				3	3	3	20.4	20.4	20.4	31.441	0	10.032	27432000	14	P19387	P19387	DNA-directed RNA polymerase II subunit RPB3	POLR2C	sp|P19387|RPB3_HUMAN DNA-directed RNA polymerase II subunit RPB3 OS=Homo sapiens OX=9606 GN=POLR2C PE=1 SV=2
0	187530	155780	155870	143170	172150	199160	182860	148620	0	168470	190200	0	187720	153130	150870	165650	178300	205230	182570	192920	177770	177500	154010	193450	173170	0				2	2	2	14.8	14.8	14.8	24.551	0	20.809	30347000	2	P19388	P19388	DNA-directed RNA polymerases I, II, and III subunit RPABC1	POLR2E	sp|P19388|RPAB1_HUMAN DNA-directed RNA polymerases I, II, and III subunit RPABC1 OS=Homo sapiens OX=9606 GN=POLR2E PE=1 SV=4
2490100	5194100	5799200	4497100	5199000	5988000	6412400	4134700	6160000	7005200	6408100	2490400	5215200	6025300	5560000	5553800	4032100	4266200	4874200	4688400	4144900	4479900	5265300	5412200	5743100	6625700	6817800				6	6	6	32.1	32.1	32.1	27.391	0	217.81	924880000	136	P19404	P19404	NADH dehydrogenase [ubiquinone] flavoprotein 2, mitochondrial	NDUFV2	sp|P19404|NDUV2_HUMAN NADH dehydrogenase [ubiquinone] flavoprotein 2, mitochondrial OS=Homo sapiens OX=9606 GN=NDUFV2 PE=1 SV=2
133640	0	11277	156140	108970	0	168320	205470	78319	112190	89097	186190	45930	0	0	0	81840	0	71008	0	99346	25168	81563	0	69536	57708	75746				1	1	1	2.2	2.2	2.2	57.39	0.0040531	3.1044	11455000	11	P19525-2;P19525	P19525-2;P19525	Interferon-induced, double-stranded RNA-activated protein kinase	EIF2AK2	sp|P19525-2|E2AK2_HUMAN Isoform 2 of Interferon-induced, double-stranded RNA-activated protein kinase OS=Homo sapiens OX=9606 GN=EIF2AK2;sp|P19525|E2AK2_HUMAN Interferon-induced, double-stranded RNA-activated protein kinase OS=Homo sapiens OX=9606 GN=EIF2A
22172000	7398200	5392500	7560800	6090500	6537000	5179900	10482000	6696600	8182900	6294800	61126000	5960800	5177400	5021400	5638500	6442500	6400700	8468400	8118700	10652000	10917000	5415500	6000100	5046000	5014100	10234000				10	10	10	37.6	37.6	37.6	38.759	0	323.31	1671300000	192	P19619;P04083	P19619			sp|P19619|ANXA1_PIG Annexin A1 OS=Sus scrofa OX=9823 GN=ANXA1 PE=1 SV=3
27798000	9583200	9081000	14152000	8210800	10219000	7236700	15702000	10621000	11976000	9724900	46364000	10191000	8633700	7192000	7873000	9526200	9205200	13893000	12718000	16989000	19530000	9197800	9662600	6609500	6956000	13643000				15	15	15	49.3	49.3	49.3	38.422	0	306.75	2390800000	344	P19620;P07355;P07355-2;A6NMY6	P19620;P07355;P07355-2;A6NMY6	Annexin A2;Putative annexin A2-like protein	ANXA2;ANXA2P2	sp|P19620|ANXA2_PIG Annexin A2 OS=Sus scrofa OX=9823 GN=ANXA2 PE=1 SV=4;sp|P07355|ANXA2_HUMAN Annexin A2 OS=Homo sapiens OX=9606 GN=ANXA2 PE=1 SV=2;sp|P07355-2|ANXA2_HUMAN Isoform 2 of Annexin A2 OS=Homo sapiens OX=9606 GN=ANXA2;sp|A6NMY6|AXA2L_HUMAN Putat
136740	101960	137970	0	114580	197890	116720	67859	0	0	0	166050	0	0	114050	129620	140250	93254	141170	144400	152030	133040	116250	109200	125600	158920	0				4	4	4	16	16	16	41.213	0	6.3268	23139000	14	P19784	P19784	Casein kinase II subunit alpha	CSNK2A2	sp|P19784|CSK22_HUMAN Casein kinase II subunit alpha OS=Homo sapiens OX=9606 GN=CSNK2A2 PE=1 SV=1
0	0	0	0	0	0	0	0	0	1026000	1102200	1294000	0	0	0	423820	0	186990	0	423190	0	0	0	0	0	0	0	+			1	1	1	1.6	1.6	1.6	103.04	1	-2	26065000	4	P19900;Q9YTR8	P19900;Q9YTR8			sp|P19900|CAPSH_ADE12 Hexon protein OS=Human adenovirus A serotype 12 OX=28282 GN=L3 PE=3 SV=2;sp|Q9YTR8|CAPSH_ADEP3 Hexon protein OS=Porcine adenovirus A serotype 3 OX=35265 GN=L3 PE=3 SV=1
688750	541060	552830	543530	520630	646470	629780	634490	705240	821130	798710	739190	577300	670110	619960	563220	444750	524600	617240	580780	259900	596540	649910	536350	476470	709840	760890				6	6	6	23.1	23.1	23.1	38.388	0	44.804	112550000	63	P20042	P20042	Eukaryotic translation initiation factor 2 subunit 2	EIF2S2	sp|P20042|IF2B_HUMAN Eukaryotic translation initiation factor 2 subunit 2 OS=Homo sapiens OX=9606 GN=EIF2S2 PE=1 SV=2
573690	234120	217170	287860	210130	188200	188230	251700	247170	276160	0	508540	285080	222580	222720	242380	120770	235490	0	0	315890	317500	0	258190	225720	221390	307440				3	3	3	7.1	7.1	7.1	50.315	0	6.1239	40477000	16	P20073-2;P20073	P20073-2;P20073	Annexin A7	ANXA7	sp|P20073-2|ANXA7_HUMAN Isoform 2 of Annexin A7 OS=Homo sapiens OX=9606 GN=ANXA7;sp|P20073|ANXA7_HUMAN Annexin A7 OS=Homo sapiens OX=9606 GN=ANXA7 PE=1 SV=3
669320	488910	423290	448610	289770	415200	235560	297030	332990	426500	477770	330080	492180	245680	352100	514470	279960	368980	293490	340350	364140	283490	326130	404080	298800	390060	303390				5	5	5	26	26	26	34.239	0	26.772	76476000	51	P20112;P09486	P20112;P09486	SPARC	SPARC	sp|P20112|SPRC_PIG SPARC OS=Sus scrofa OX=9823 GN=SPARC PE=1 SV=2;sp|P09486|SPRC_HUMAN SPARC OS=Homo sapiens OX=9606 GN=SPARC PE=1 SV=1
486020	236700	738410	206190	303370	259830	279980	418750	295180	347460	379070	414250	285380	250120	194880	320390	322710	217480	616210	271360	93818	286490	642140	315080	474830	341370	297100				2	2	2	32.7	32.7	32.7	17.699	0	10.183	71082000	34	P20290-2;P20290	P20290-2;P20290	Transcription factor BTF3	BTF3	sp|P20290-2|BTF3_HUMAN Isoform 2 of Transcription factor BTF3 OS=Homo sapiens OX=9606 GN=BTF3;sp|P20290|BTF3_HUMAN Transcription factor BTF3 OS=Homo sapiens OX=9606 GN=BTF3 PE=1 SV=1
15890000	4851700	5068600	5916300	5000600	5452700	3950200	6280900	4851500	4541000	4619400	15400000	4381800	4093900	4521500	4575900	6334100	5898500	7630500	7056400	6484500	6215300	4690100	4377000	4562700	4874900	6191700				11	11	11	30.8	30.8	30.8	80.738	0	319.71	1194600000	186	P20305-2;P20305;P06396-2;P06396-4;P06396-3;P06396;CON__Q3SX14	P20305-2;P20305			sp|P20305-2|GELS_PIG Isoform 2 of Gelsolin OS=Sus scrofa OX=9823 GN=GSN;sp|P20305|GELS_PIG Gelsolin (Fragment) OS=Sus scrofa OX=9823 GN=GSN PE=1 SV=1
8979200	14093000	15803000	7094200	14121000	16566000	14695000	11519000	5351200	11010000	17283000	7285000	14501000	15288000	13569000	17004000	15462000	13577000	14805000	16795000	11525000	12793000	15409000	16955000	15884000	14421000	11750000				6	6	4	39.1	39.1	26.8	24.97	0	323.31	2584700000	234	Q06AU3;P20336	Q06AU3;P20336	Ras-related protein Rab-3A	RAB3A	sp|Q06AU3|RAB3A_PIG Ras-related protein Rab-3A OS=Sus scrofa OX=9823 GN=RAB3A PE=2 SV=1;sp|P20336|RAB3A_HUMAN Ras-related protein Rab-3A OS=Homo sapiens OX=9606 GN=RAB3A PE=1 SV=1
39557	0	49166	0	36753	0	0	34328	0	0	0	0	0	0	43605	60137	33259	0	35023	48340	0	0	38954	97818	38596	0	0				1	1	1	5.5	5.5	5.5	24.758	0.0067954	2.8753	4940800	4	P20337	P20337	Ras-related protein Rab-3B	RAB3B	sp|P20337|RAB3B_HUMAN Ras-related protein Rab-3B OS=Homo sapiens OX=9606 GN=RAB3B PE=1 SV=2
153350	187250	232550	102140	153060	275380	158200	234210	0	106620	192930	0	113690	160700	189050	317920	257780	220960	164130	253380	126820	224990	179750	193430	209920	218540	103240				2	2	2	12.4	12.4	12.4	24.389	0	13.383	34440000	24	P20338	P20338	Ras-related protein Rab-4A	RAB4A	sp|P20338|RAB4A_HUMAN Ras-related protein Rab-4A OS=Homo sapiens OX=9606 GN=RAB4A PE=1 SV=3
4675900	4090000	4179300	3858300	4216900	4201900	3762500	4179900	3921000	3741800	4234600	3847700	4090200	3969700	4447800	4686500	5277500	4127000	4458900	3683200	4040100	3688800	4734900	4187900	5004000	3956600	5092400				7	7	4	53.5	53.5	38.6	23.747	0	77.615	788960000	153	Q06AU6;P20339;P20339-2	Q06AU6;P20339;P20339-2	Ras-related protein Rab-5A	RAB5A	sp|Q06AU6|RAB5A_PIG Ras-related protein Rab-5A OS=Sus scrofa OX=9823 GN=RAB5A PE=2 SV=1;sp|P20339|RAB5A_HUMAN Ras-related protein Rab-5A OS=Homo sapiens OX=9606 GN=RAB5A PE=1 SV=2;sp|P20339-2|RAB5A_HUMAN Isoform 2 of Ras-related protein Rab-5A OS=Homo sapi
614450	1350400	1174000	1994200	1303400	1145000	1338700	1297000	1350400	1143000	1300800	564480	1012500	1178000	1437500	1160300	1911300	1149100	1678900	969670	1377800	1167400	1200200	1012100	1171800	1789900	1193000				5	2	2	28.8	12.5	12.5	23.548	0	5.387	230770000	13	P20340-2;P20340;P20340-4;P20340-3;Q14964	P20340-2;P20340;P20340-4	Ras-related protein Rab-6A	RAB6A	sp|P20340-2|RAB6A_HUMAN Isoform 2 of Ras-related protein Rab-6A OS=Homo sapiens OX=9606 GN=RAB6A;sp|P20340|RAB6A_HUMAN Ras-related protein Rab-6A OS=Homo sapiens OX=9606 GN=RAB6A PE=1 SV=3;sp|P20340-4|RAB6A_HUMAN Isoform 4 of Ras-related protein Rab-6A OS=
273440	884910	582210	398740	584180	477860	594950	441370	619920	745490	508200	117080	407960	521330	672240	640510	824020	774080	671680	513070	504440	359200	575270	596190	575790	716680	358390				3	3	3	19.1	19.1	19.1	12.059	0	27.058	111400000	38	P20472	P20472	Parvalbumin alpha	PVALB	sp|P20472|PRVA_HUMAN Parvalbumin alpha OS=Homo sapiens OX=9606 GN=PVALB PE=1 SV=2
62465	77302	122510	92536	138310	103570	105370	104230	63199	79068	94993	0	0	79892	118490	101700	94246	117620	90762	111370	141770	134410	117390	108830	106810	92592	103970				2	2	2	2.3	2.3	2.3	127.41	0	5.8078	19077000	24	P20585	P20585	DNA mismatch repair protein Msh3	MSH3	sp|P20585|MSH3_HUMAN DNA mismatch repair protein Msh3 OS=Homo sapiens OX=9606 GN=MSH3 PE=1 SV=4
1364000	1516000	1541600	1619900	1755000	1233300	1543600	1861300	1099300	1567200	1583900	1392400	1430100	1699800	1472800	1453200	1623200	1677300	1637300	1659400	1907200	2158100	1515500	1951300	1530600	1501200	1654400				6	6	6	38.2	38.2	38.2	26.489	0	58.157	332870000	112	P20618	P20618	Proteasome subunit beta type-1	PSMB1	sp|P20618|PSB1_HUMAN Proteasome subunit beta type-1 OS=Homo sapiens OX=9606 GN=PSMB1 PE=1 SV=2
9901700	10435000	10157000	8938700	10281000	10017000	9713000	11675000	9200600	10650000	8629500	7043700	8570700	11171000	10189000	10683000	9316600	10057000	9820300	10543000	10622000	12877000	11193000	9696100	11372000	12084000	10378000				13	13	13	30	30	30	66.408	0	323.31	1967700000	359	P20700	P20700	Lamin-B1	LMNB1	sp|P20700|LMNB1_HUMAN Lamin-B1 OS=Homo sapiens OX=9606 GN=LMNB1 PE=1 SV=2
4017800	7022900	8881800	6140600	8877700	8423400	7217600	8784400	7083800	6845200	6863600	3766800	8644300	6180900	8219500	8467800	7591800	6164800	8670400	5537700	10714000	7615100	10282000	7999500	11047000	9244400	9162000				8	8	8	24.3	24.3	24.3	55.405	0	135.48	1533400000	249	P20839;P20839-3;P20839-7;P20839-5;P20839-6;P20839-2;P20839-4	P20839;P20839-3;P20839-7;P20839-5;P20839-6;P20839-2;P20839-4	Inosine-5-monophosphate dehydrogenase 1	IMPDH1	sp|P20839|IMDH1_HUMAN Inosine-5-monophosphate dehydrogenase 1 OS=Homo sapiens OX=9606 GN=IMPDH1 PE=1 SV=2;sp|P20839-3|IMDH1_HUMAN Isoform 3 of Inosine-5-monophosphate dehydrogenase 1 OS=Homo sapiens OX=9606 GN=IMPDH1;sp|P20839-7|IMDH1_HUMAN Isoform 7 of
0	0	0	0	0	0	0	0	0	0	0	0	0	0	0	0	0	0	0	0	0	0	0	0	0	0	0	+			1	1	1	0.2	0.2	0.2	772.92	1	-2	0	1	P20929-4;P20929;P20929-3;P20929-2	P20929-4;P20929;P20929-3;P20929-2	Nebulin	NEB	sp|P20929-4|NEBU_HUMAN Isoform 4 of Nebulin OS=Homo sapiens OX=9606 GN=NEB;sp|P20929|NEBU_HUMAN Nebulin OS=Homo sapiens OX=9606 GN=NEB PE=1 SV=5;sp|P20929-3|NEBU_HUMAN Isoform 3 of Nebulin OS=Homo sapiens OX=9606 GN=NEB;sp|P20929-2|NEBU_HUMAN Isoform 2 of
168310	134500	165470	102950	166670	186010	127420	200730	144160	127470	129290	105350	125720	56507	259520	119010	147910	0	148520	163520	195270	97715	161440	147580	218790	121050	120300				3	3	3	4.5	4.5	4.5	100.4	0	16.784	31279000	25	P20936-2;P20936-4;P20936;P20936-3	P20936-2;P20936-4;P20936	Ras GTPase-activating protein 1	RASA1	sp|P20936-2|RASA1_HUMAN Isoform 2 of Ras GTPase-activating protein 1 OS=Homo sapiens OX=9606 GN=RASA1;sp|P20936-4|RASA1_HUMAN Isoform 4 of Ras GTPase-activating protein 1 OS=Homo sapiens OX=9606 GN=RASA1;sp|P20936|RASA1_HUMAN Ras GTPase-activating protein
235880	152270	247220	96242	331560	226060	117540	269110	75361	143010	107570	163000	0	134670	180870	248500	213500	267520	184060	311790	249910	332000	240380	389880	335820	405470	0				1	1	1	10.8	10.8	10.8	11.53	0	72.518	47114000	14	P20962	P20962	Parathymosin	PTMS	sp|P20962|PTMS_HUMAN Parathymosin OS=Homo sapiens OX=9606 GN=PTMS PE=1 SV=2
110780	191980	75603	0	92712	143610	82840	81297	63811	84776	0	68642	95409	73894	101130	120720	81053	78762	73479	87604	75584	106030	69220	121900	73169	170760	91061				1	1	1	2.8	2.8	2.8	45.229	0.0044134	3.0738	16996000	5	Q9UQ88-5;Q9UQ88-10;P21127-12;P21127-4;P21127-5;Q9UQ88-9;P21127-10;P21127-6;P21127-9;Q9UQ88-4;P21127-8;Q9UQ88-3;Q9UQ88-2;P21127-3;P21127-2;Q9UQ88;P21127	Q9UQ88-5;Q9UQ88-10;P21127-12;P21127-4;P21127-5;Q9UQ88-9;P21127-10;P21127-6;P21127-9;Q9UQ88-4;P21127-8;Q9UQ88-3;Q9UQ88-2;P21127-3;P21127-2;Q9UQ88;P21127	Cyclin-dependent kinase 11A;Cyclin-dependent kinase 11B	CDK11A;CDK11B	sp|Q9UQ88-5|CD11A_HUMAN Isoform SV7 of Cyclin-dependent kinase 11A OS=Homo sapiens OX=9606 GN=CDK11A;sp|Q9UQ88-10|CD11A_HUMAN Isoform 4 of Cyclin-dependent kinase 11A OS=Homo sapiens OX=9606 GN=CDK11A;sp|P21127-12|CD11B_HUMAN Isoform 7 of Cyclin-dependent
448170	322770	262460	183680	162610	161440	172070	221940	0	169940	233830	137780	200040	130960	136220	165560	197130	158100	166660	227860	0	163480	0	223910	140310	100240	147760				1	1	1	4	4	4	26.559	0	4.8723	31215000	13	P21266	P21266	Glutathione S-transferase Mu 3	GSTM3	sp|P21266|GSTM3_HUMAN Glutathione S-transferase Mu 3 OS=Homo sapiens OX=9606 GN=GSTM3 PE=1 SV=3
12564000	18516000	21211000	20184000	19717000	20917000	20524000	16348000	20370000	20497000	22620000	9477100	19734000	23426000	21203000	22265000	18493000	21461000	18715000	22855000	14735000	15928000	18513000	20483000	20492000	22070000	18070000				16	16	16	50.3	50.3	50.3	56.5	0	323.31	3438000000	391	P21281;P15313	P21281	V-type proton ATPase subunit B, brain isoform	ATP6V1B2	sp|P21281|VATB2_HUMAN V-type proton ATPase subunit B, brain isoform OS=Homo sapiens OX=9606 GN=ATP6V1B2 PE=1 SV=3
3990300	5834100	5839500	5594600	5596800	5963500	5759500	4638200	5283600	5606800	6410100	3461500	5133000	5402000	5645400	6409500	5131800	5241600	5264600	5323700	4225000	4337900	4875000	5165500	5807500	6116300	5017800				10	10	10	29.1	29.1	29.1	43.941	0	127.35	930140000	200	P21283;Q8NEY4-2;Q8NEY4	P21283	V-type proton ATPase subunit C 1	ATP6V1C1	sp|P21283|VATC1_HUMAN V-type proton ATPase subunit C 1 OS=Homo sapiens OX=9606 GN=ATP6V1C1 PE=1 SV=4
1105200	628830	669290	0	811110	688190	894460	996670	0	750260	660770	142230	0	593280	851020	896770	1110400	884010	999230	1586900	1083700	1069200	941190	794190	900680	621550	719630				4	4	4	30.1	30.1	30.1	20.567	0	19.449	170550000	56	P21291	P21291	Cysteine and glycine-rich protein 1	CSRP1	sp|P21291|CSRP1_HUMAN Cysteine and glycine-rich protein 1 OS=Homo sapiens OX=9606 GN=CSRP1 PE=1 SV=3
30987000	13163000	11281000	16363000	11277000	11303000	11081000	20915000	13035000	13878000	10691000	48042000	11327000	10833000	10196000	10081000	13342000	13000000	16668000	16336000	18606000	18292000	11620000	11718000	9538100	9320100	15825000				49	49	44	30.3	30.3	27.8	280.01	0	323.31	2914700000	730	P21333-2;P21333	P21333-2;P21333	Filamin-A	FLNA	sp|P21333-2|FLNA_HUMAN Isoform 2 of Filamin-A OS=Homo sapiens OX=9606 GN=FLNA;sp|P21333|FLNA_HUMAN Filamin-A OS=Homo sapiens OX=9606 GN=FLNA PE=1 SV=4
0	38925	54601	37243	57843	44925	33035	46397	0	46971	52424	0	0	40378	38560	0	51096	0	43644	49913	40999	29125	46207	0	39882	0	45293				3	3	3	2.6	2.6	2.6	180.21	0	4.9886	6040600	12	P21359-4;P21359-2;P21359-6;P21359;P21359-3;P21359-5	P21359-4;P21359-2;P21359-6;P21359;P21359-3;P21359-5	Neurofibromin;Neurofibromin truncated	NF1	sp|P21359-4|NF1_HUMAN Isoform 4 of Neurofibromin OS=Homo sapiens OX=9606 GN=NF1;sp|P21359-2|NF1_HUMAN Isoform I of Neurofibromin OS=Homo sapiens OX=9606 GN=NF1;sp|P21359-6|NF1_HUMAN Isoform 6 of Neurofibromin OS=Homo sapiens OX=9606 GN=NF1;sp|P21359|NF1_HU
267380	162090	250870	137510	186540	150790	131600	165200	0	0	157740	208610	107400	0	148590	128290	194020	127910	317150	102990	220370	161590	164970	154170	216280	192400	138540				3	3	3	2.8	2.8	2.8	98.398	0	25.331	33925000	48	P21399	P21399	Cytoplasmic aconitate hydratase	ACO1	sp|P21399|ACOC_HUMAN Cytoplasmic aconitate hydratase OS=Homo sapiens OX=9606 GN=ACO1 PE=1 SV=3
6460500	10356000	11777000	9988800	12382000	11483000	11671000	8107400	9494200	9494000	11311000	5022800	12605000	11388000	13269000	12833000	13781000	10598000	12579000	10707000	9758900	9049200	12401000	11928000	13837000	14448000	7340200				13	13	9	36	36	26.3	47.573	0	259.38	2111700000	290	P21579	P21579	Synaptotagmin-1	SYT1	sp|P21579|SYT1_HUMAN Synaptotagmin-1 OS=Homo sapiens OX=9606 GN=SYT1 PE=1 SV=1
0	0	41795	0	44441	68826	46301	0	0	0	0	0	0	64756	54508	0	60086	0	68671	0	98655	31261	38026	0	58852	0	0				1	1	1	3.4	3.4	3.4	57.948	0.0096452	2.647	5753900	5	P21589-2;P21589	P21589-2;P21589	5-nucleotidase	NT5E	sp|P21589-2|5NTD_HUMAN Isoform 2 of 5-nucleotidase OS=Homo sapiens OX=9606 GN=NT5E;sp|P21589|5NTD_HUMAN 5-nucleotidase OS=Homo sapiens OX=9606 GN=NT5E PE=1 SV=1
288420	223050	265430	277490	132180	388050	236410	355830	0	226260	227800	724870	112890	0	156220	188280	120180	149690	275160	234420	234700	190640	183400	222500	150590	0	86392				1	1	1	33.3	33.3	33.3	4.8234	0.0098841	2.5907	40005000	21	P21753	P21753			sp|P21753|TYB10_PIG Thymosin beta-10 OS=Sus scrofa OX=9823 GN=TMSB10 PE=1 SV=2
0	134370	54482	115700	162230	115110	95663	127630	89796	132790	102310	0	124000	61036	160780	77162	127800	127980	141650	111730	98867	76018	139740	107730	162710	103980	109410				3	3	3	8.7	8.7	8.7	43.122	0	8.1889	21617000	25	P21953;P21953-2	P21953	2-oxoisovalerate dehydrogenase subunit beta, mitochondrial	BCKDHB	sp|P21953|ODBB_HUMAN 2-oxoisovalerate dehydrogenase subunit beta, mitochondrial OS=Homo sapiens OX=9606 GN=BCKDHB PE=1 SV=2
116780	0	60869	72167	29384	0	59130	57252	68488	77061	41643	0	0	65214	54270	0	106660	54641	97132	66060	68589	65254	44122	0	40263	38602	0				3	3	3	6	6	6	77.328	0	11.919	8907400	12	P21980;P21980-2;P21980-3	P21980;P21980-2	Protein-glutamine gamma-glutamyltransferase 2	TGM2	sp|P21980|TGM2_HUMAN Protein-glutamine gamma-glutamyltransferase 2 OS=Homo sapiens OX=9606 GN=TGM2 PE=1 SV=2;sp|P21980-2|TGM2_HUMAN Isoform 2 of Protein-glutamine gamma-glutamyltransferase 2 OS=Homo sapiens OX=9606 GN=TGM2
99884	88845	92671	55141	149460	82449	129100	0	86942	109650	79366	49303	0	100650	103610	100290	108200	114880	116610	99761	90574	84278	77782	100690	107800	97327	0				5	5	1	8.9	8.9	2.3	83.134	0	10.666	18002000	15	P22033	P22033	Methylmalonyl-CoA mutase, mitochondrial	MUT	sp|P22033|MUTA_HUMAN Methylmalonyl-CoA mutase, mitochondrial OS=Homo sapiens OX=9606 GN=MMUT PE=1 SV=4
317620	227710	299150	291920	233110	403340	192620	0	0	208760	401320	0	230390	195850	277910	212430	256120	0	263110	213660	149290	119520	334280	0	166380	671960	244250				4	4	4	8.1	8.1	8.1	89.42	0	18.337	40997000	24	P22059;Q969R2-5;Q969R2-4;Q969R2-6;Q969R2-3;Q969R2-2;Q969R2	P22059	Oxysterol-binding protein 1	OSBP	sp|P22059|OSBP1_HUMAN Oxysterol-binding protein 1 OS=Homo sapiens OX=9606 GN=OSBP PE=1 SV=1
522480	644760	487010	498300	525100	580030	507300	510670	617120	622090	576850	0	826460	534930	380520	0	647820	494780	411670	535070	577470	0	486880	510410	593420	0	773880				3	3	3	11.8	11.8	11.8	33.784	0	4.7244	80630000	10	P22087	P22087	rRNA 2-O-methyltransferase fibrillarin	FBL	sp|P22087|FBRL_HUMAN rRNA 2-O-methyltransferase fibrillarin OS=Homo sapiens OX=9606 GN=FBL PE=1 SV=2
355960	574250	427620	534060	408630	504420	399750	445800	421600	535970	304820	405250	459350	390860	337710	403540	482490	502010	434340	401330	620090	423770	415380	381010	600700	530800	560050				6	6	6	18.1	18.1	18.1	47.079	0	17.744	83065000	47	P22234;P22234-2	P22234;P22234-2	Multifunctional protein ADE2;Phosphoribosylaminoimidazole-succinocarboxamide synthase;Phosphoribosylaminoimidazole carboxylase	PAICS	sp|P22234|PUR6_HUMAN Multifunctional protein ADE2 OS=Homo sapiens OX=9606 GN=PAICS PE=1 SV=3;sp|P22234-2|PUR6_HUMAN Isoform 2 of Multifunctional protein ADE2 OS=Homo sapiens OX=9606 GN=PAICS
0	0	145240	0	0	0	0	0	123130	0	167920	0	176340	0	0	0	0	127120	0	0	0	0	0	0	239820	0	0				1	1	1	2.5	2.5	2.5	58.352	0	5.885	5485200	6	P22303-3;P22303	P22303-3;P22303	Acetylcholinesterase	ACHE	sp|P22303-3|ACES_HUMAN Isoform 4 of Acetylcholinesterase OS=Homo sapiens OX=9606 GN=ACHE;sp|P22303|ACES_HUMAN Acetylcholinesterase OS=Homo sapiens OX=9606 GN=ACHE PE=1 SV=1
361980	319520	360610	328150	439680	342430	310770	583670	833980	371820	188540	263950	997970	180240	314940	588320	513560	179800	712110	200350	607500	374790	634020	388270	333360	362330	564960				3	3	3	19.3	19.3	19.3	15.079	0	7.4891	71976000	34	P22307-6;P22307-2;P22307-4;P22307-7;P22307-8;P22307	P22307-6;P22307-2;P22307-4;P22307-7;P22307-8;P22307	Non-specific lipid-transfer protein	SCP2	sp|P22307-6|SCP2_HUMAN Isoform 6 of Sterol carrier protein 2 OS=Homo sapiens OX=9606 GN=SCP2;sp|P22307-2|SCP2_HUMAN Isoform SCP2 of Sterol carrier protein 2 OS=Homo sapiens OX=9606 GN=SCP2;sp|P22307-4|SCP2_HUMAN Isoform 4 of Sterol carrier protein 2 OS=Hom
16510000	19140000	18914000	18072000	19148000	19474000	20122000	19055000	20745000	21884000	19581000	18353000	18137000	19089000	20838000	20764000	19212000	20019000	21091000	22290000	21551000	21844000	21144000	24227000	19851000	23300000	19995000				20	20	20	31.4	31.4	31.4	113.8	0	323.31	3803700000	399	P22314-2;P22314	P22314-2;P22314	Ubiquitin-like modifier-activating enzyme 1	UBA1	sp|P22314-2|UBA1_HUMAN Isoform 2 of Ubiquitin-like modifier-activating enzyme 1 OS=Homo sapiens OX=9606 GN=UBA1;sp|P22314|UBA1_HUMAN Ubiquitin-like modifier-activating enzyme 1 OS=Homo sapiens OX=9606 GN=UBA1 PE=1 SV=3
3058400	5350100	5995100	4408100	5651200	5933600	4785600	6734000	3283500	4800300	3808700	2349900	1098000	4249900	5014000	6240500	4049300	4965600	4440200	4979000	7138800	5193300	5654500	6044700	6219900	7232800	3616200				6	2	2	41.9	12.7	12.7	30.137	0	6.5522	1106400000	83	P22392-2;P22392;P15531;P15531-2;O60361	P22392-2;P22392;P15531;P15531-2;O60361	Nucleoside diphosphate kinase B;Nucleoside diphosphate kinase A;Putative nucleoside diphosphate kinase	NME2;NME1;NME2P1	sp|P22392-2|NDKB_HUMAN Isoform 3 of Nucleoside diphosphate kinase B OS=Homo sapiens OX=9606 GN=NME2;sp|P22392|NDKB_HUMAN Nucleoside diphosphate kinase B OS=Homo sapiens OX=9606 GN=NME2 PE=1 SV=1;sp|P15531|NDKA_HUMAN Nucleoside diphosphate kinase A OS=Homo
0	0	470040	0	518660	0	0	0	0	0	0	0	0	0	0	605610	629980	0	0	437400	578970	519440	616820	0	398080	0	0				4	2	2	23.6	16	16	40.434	0	22.788	46196000	5	P22612	P22612	cAMP-dependent protein kinase catalytic subunit gamma	PRKACG	sp|P22612|KAPCG_HUMAN cAMP-dependent protein kinase catalytic subunit gamma OS=Homo sapiens OX=9606 GN=PRKACG PE=1 SV=3
28747000	36697000	37207000	39064000	38433000	41925000	42673000	42695000	36898000	38555000	42034000	32593000	36091000	44437000	37668000	41547000	35438000	39786000	32685000	37874000	35993000	43102000	34377000	37518000	35708000	42163000	42725000				8	8	8	35.7	35.7	35.7	37.429	0	323.31	7309900000	526	P22626;P22626-2	P22626;P22626-2	Heterogeneous nuclear ribonucleoproteins A2/B1	HNRNPA2B1	sp|P22626|ROA2_HUMAN Heterogeneous nuclear ribonucleoproteins A2/B1 OS=Homo sapiens OX=9606 GN=HNRNPA2B1 PE=1 SV=2;sp|P22626-2|ROA2_HUMAN Isoform A2 of Heterogeneous nuclear ribonucleoproteins A2/B1 OS=Homo sapiens OX=9606 GN=HNRNPA2B1
6322600	15576000	14854000	14460000	15104000	13941000	13932000	8689900	16048000	14864000	16927000	5344100	17791000	19411000	18053000	18250000	17271000	17164000	16515000	15808000	10421000	12241000	15491000	12968000	15176000	16487000	12431000				8	8	7	27.3	27.3	23.2	31.54	0	323.31	2692200000	175	P22676	P22676	Calretinin	CALB2	sp|P22676|CALB2_HUMAN Calretinin OS=Homo sapiens OX=9606 GN=CALB2 PE=2 SV=2
3219400	6118500	4753300	3226800	4344800	4311400	4295900	3808000	4050000	3941000	3303000	2426000	2663700	3936000	5668200	5674500	5066000	4643900	4656200	5241200	4402500	4989000	5146500	5333100	6077000	5824200	3456000				3	3	3	10.4	10.4	10.4	48.442	0	300.93	830070000	83	P22695	P22695	Cytochrome b-c1 complex subunit 2, mitochondrial	UQCRC2	sp|P22695|QCR2_HUMAN Cytochrome b-c1 complex subunit 2, mitochondrial OS=Homo sapiens OX=9606 GN=UQCRC2 PE=1 SV=3
835060	1082700	923160	771440	1024300	1072200	796980	909590	561570	962960	857510	755600	796880	986190	867640	964750	994220	908860	998010	1039400	1185900	973160	1100700	800210	1008400	1026300	635810				5	5	5	20.6	20.6	20.6	33.969	0	75.012	187090000	80	P23193;P23193-2	P23193;P23193-2	Transcription elongation factor A protein 1	TCEA1	sp|P23193|TCEA1_HUMAN Transcription elongation factor A protein 1 OS=Homo sapiens OX=9606 GN=TCEA1 PE=1 SV=2;sp|P23193-2|TCEA1_HUMAN Isoform 2 of Transcription elongation factor A protein 1 OS=Homo sapiens OX=9606 GN=TCEA1
6447200	10164000	10885000	10180000	10238000	11207000	11613000	9220500	10375000	11530000	11567000	5152000	12224000	12353000	12047000	13741000	10484000	10988000	11013000	10277000	9814300	8926900	10941000	10420000	11373000	12841000	10303000				25	25	3	29.6	29.6	3.6	134.71	0	323.31	1933800000	444	P23220	P23220			sp|P23220|AT2B1_PIG Plasma membrane calcium-transporting ATPase 1 OS=Sus scrofa OX=9823 GN=ATP2B1 PE=2 SV=1
5839000	6566000	6916500	6618700	6869000	6798400	6686800	7802700	6278600	5600500	6607100	5844800	5760000	6450900	6110400	6882800	6479600	8491600	6416100	7550600	7507500	8947600	6676500	7832300	6760600	7467000	5880900				7	7	7	19.2	19.2	19.2	76.149	0	37.022	1359400000	133	P23246;P23246-2	P23246;P23246-2	Splicing factor, proline- and glutamine-rich	SFPQ	sp|P23246|SFPQ_HUMAN Splicing factor, proline- and glutamine-rich OS=Homo sapiens OX=9606 GN=SFPQ PE=1 SV=2;sp|P23246-2|SFPQ_HUMAN Isoform Short of Splicing factor, proline- and glutamine-rich OS=Homo sapiens OX=9606 GN=SFPQ
253610	270240	354030	263980	232340	305600	245890	233560	277110	321300	317890	239240	311400	134590	218930	215970	232480	221360	310090	239430	314950	237230	372400	204270	219540	240950	299260				6	6	6	22.8	22.8	22.8	51.091	0	14.098	65385000	29	Q9NRH3;P23258;P23257	Q9NRH3;P23258	Tubulin gamma-2 chain;Tubulin gamma-1 chain	TUBG2;TUBG1	sp|Q9NRH3|TBG2_HUMAN Tubulin gamma-2 chain OS=Homo sapiens OX=9606 GN=TUBG2 PE=2 SV=1;sp|P23258|TBG1_HUMAN Tubulin gamma-1 chain OS=Homo sapiens OX=9606 GN=TUBG1 PE=1 SV=2
5717200	4786000	5520800	4345000	5218100	5026500	4568500	5745200	4185600	5124500	4150200	6115100	2581700	4426200	4915000	5127200	5130300	4457600	4804900	4576300	5789700	5471900	5532200	5173200	5085800	5101500	4531600				6	6	6	32.9	32.9	32.9	23.742	0	189.64	972770000	174	P23284	P23284	Peptidyl-prolyl cis-trans isomerase B	PPIB	sp|P23284|PPIB_HUMAN Peptidyl-prolyl cis-trans isomerase B OS=Homo sapiens OX=9606 GN=PPIB PE=1 SV=2
35933000	38190000	35881000	49713000	43262000	38018000	34301000	39226000	38796000	44351000	31001000	28859000	45555000	43036000	39530000	50564000	36862000	64768000	32560000	60238000	50181000	68505000	35159000	36552000	30562000	26789000	52285000				2	2	2	38.3	38.3	38.3	10.546	0	323.31	8859000000	389	P23297	P23297	Protein S100-A1	S100A1	sp|P23297|S10A1_HUMAN Protein S100-A1 OS=Homo sapiens OX=9606 GN=S100A1 PE=1 SV=2
195760	250950	240940	277970	298980	205170	184080	263830	203840	317640	154790	195020	379230	244330	344520	250970	299670	185300	233920	188330	293960	290200	279170	242030	255090	247660	327350				4	4	4	5.7	5.7	5.7	112.73	0	15.867	47229000	37	P23378	P23378	Glycine dehydrogenase (decarboxylating), mitochondrial	GLDC	sp|P23378|GCSP_HUMAN Glycine dehydrogenase (decarboxylating), mitochondrial OS=Homo sapiens OX=9606 GN=GLDC PE=1 SV=2
887130	861030	838610	961960	806470	898810	1086000	1078800	611950	874280	826020	682010	573200	1151300	707640	804260	871060	820580	1091400	999750	1102700	1015000	864880	852700	801060	777960	582160				3	3	3	9.8	9.8	9.8	48.851	0	288.72	169230000	69	P23381-2;P23381	P23381-2;P23381	Tryptophan--tRNA ligase, cytoplasmic;T1-TrpRS;T2-TrpRS	WARS	sp|P23381-2|SYWC_HUMAN Isoform 2 of Tryptophan--tRNA ligase, cytoplasmic OS=Homo sapiens OX=9606 GN=WARS1;sp|P23381|SYWC_HUMAN Tryptophan--tRNA ligase, cytoplasmic OS=Homo sapiens OX=9606 GN=WARS1 PE=1 SV=2
9219000	6931000	6576900	5800500	7280000	7429400	5794400	6829700	6857600	6119100	5636500	9248100	6528700	5705900	6901400	7225200	7585100	6738300	7254500	6902700	7188100	7171600	7223400	6795800	7297900	6449100	6236300				12	12	12	60.5	60.5	60.5	26.688	0	132.7	1393200000	239	Q0Z8U2;P23396;P23396-2	Q0Z8U2;P23396;P23396-2	40S ribosomal protein S3	RPS3	sp|Q0Z8U2|RS3_PIG 40S ribosomal protein S3 OS=Sus scrofa OX=9823 GN=RPS3 PE=1 SV=1;sp|P23396|RS3_HUMAN 40S ribosomal protein S3 OS=Homo sapiens OX=9606 GN=RPS3 PE=1 SV=2;sp|P23396-2|RS3_HUMAN Isoform 2 of 40S ribosomal protein S3 OS=Homo sapiens OX=9606 GN
441920	801700	736140	642450	679240	825070	683890	789020	638360	768690	667740	354740	532840	582830	808470	846930	785380	791440	830800	741110	753870	810100	909300	704090	862290	766110	505450				2	2	2	17.3	17.3	17.3	18.884	0	12.781	145160000	39	P23434	P23434	Glycine cleavage system H protein, mitochondrial	GCSH	sp|P23434|GCSH_HUMAN Glycine cleavage system H protein, mitochondrial OS=Homo sapiens OX=9606 GN=GCSH PE=1 SV=2
398740	432980	429310	233470	560230	462330	456050	292730	0	440980	378870	269060	241820	488220	442360	506470	403430	627080	331820	374880	365830	383290	557600	455410	476110	482740	407900				11	11	8	12.7	12.7	10	156.09	0	21.12	85140000	55	P23468-3;P23468-7;P23468-5;P23468-6;P23468-2;P23468;P23468-4;Q13332-7;Q13332-5;Q13332-6;Q13332-3;Q13332-4;Q13332-2;Q13332	P23468-3;P23468-7;P23468-5;P23468-6;P23468-2;P23468;P23468-4	Receptor-type tyrosine-protein phosphatase delta	PTPRD	sp|P23468-3|PTPRD_HUMAN Isoform 3 of Receptor-type tyrosine-protein phosphatase delta OS=Homo sapiens OX=9606 GN=PTPRD;sp|P23468-7|PTPRD_HUMAN Isoform 7 of Receptor-type tyrosine-protein phosphatase delta OS=Homo sapiens OX=9606 GN=PTPRD;sp|P23468-5|PTPRD_
135720	174570	199340	0	214590	223470	183780	155480	0	218120	168150	0	0	150210	194070	316960	161970	160390	134790	154200	72100	191100	205610	226720	209930	274380	126990				2	2	2	1.9	1.9	1.9	162.66	0	5.1281	33461000	18	P23471-3;P23471-2;P23471	P23471-3;P23471-2;P23471	Receptor-type tyrosine-protein phosphatase zeta	PTPRZ1	sp|P23471-3|PTPRZ_HUMAN Isoform 3 of Receptor-type tyrosine-protein phosphatase zeta OS=Homo sapiens OX=9606 GN=PTPRZ1;sp|P23471-2|PTPRZ_HUMAN Isoform 2 of Receptor-type tyrosine-protein phosphatase zeta OS=Homo sapiens OX=9606 GN=PTPRZ1;sp|P23471|PTPRZ_HU
0	54872	0	0	27114	0	0	23592	0	0	0	0	0	0	39343	0	250490	182860	22261	0	211330	63629	57120	0	31276	0	0				2	2	2	7	7	7	69.15	0.0064888	2.9343	9068900	4	P23588;P23588-2	P23588;P23588-2	Eukaryotic translation initiation factor 4B	EIF4B	sp|P23588|IF4B_HUMAN Eukaryotic translation initiation factor 4B OS=Homo sapiens OX=9606 GN=EIF4B PE=1 SV=2;sp|P23588-2|IF4B_HUMAN Isoform 2 of Eukaryotic translation initiation factor 4B OS=Homo sapiens OX=9606 GN=EIF4B
269530	240330	52035	65416	278010	257120	370350	224750	0	0	0	126060	0	0	220480	0	218870	229920	332010	159120	193130	299620	229670	251520	201200	195500	0				13	3	3	15.5	4.4	4.4	132.59	0	6.8683	40367000	13	P23634-7;P23634-6;P23634-8;P23634;P23634-5;P23634-4;P23634-3;P23634-2	P23634-7;P23634-6;P23634-8;P23634;P23634-5;P23634-4;P23634-3;P23634-2	Plasma membrane calcium-transporting ATPase 4	ATP2B4	sp|P23634-7|AT2B4_HUMAN Isoform ZB of Plasma membrane calcium-transporting ATPase 4 OS=Homo sapiens OX=9606 GN=ATP2B4;sp|P23634-6|AT2B4_HUMAN Isoform XB of Plasma membrane calcium-transporting ATPase 4 OS=Homo sapiens OX=9606 GN=ATP2B4;sp|P23634-8|AT2B4_HU
2768600	3748500	3540600	3625000	3570000	3665000	3723300	4308200	3856300	4187100	4034200	3365900	2884500	3567000	3669000	3417100	3364200	3740800	3756200	3789400	4769100	4584300	3634300	3764000	3606700	3787900	3657600				19	19	19	39.6	39.6	39.6	80.769	0	199.94	775350000	279	P23687;P48147	P23687;P48147	Prolyl endopeptidase	PREP	sp|P23687|PPCE_PIG Prolyl endopeptidase OS=Sus scrofa OX=9823 GN=PREP PE=1 SV=1;sp|P48147|PPCE_HUMAN Prolyl endopeptidase OS=Homo sapiens OX=9606 GN=PREP PE=1 SV=2
85281	124960	115670	86865	216750	150010	85925	77162	0	140850	67348	0	0	113320	93719	115150	0	102160	137250	127330	0	66345	103730	114480	109010	124670	0				2	2	2	28.4	28.4	28.4	12.657	0	38.437	17978000	30	P23763-2;P23763-3;P23763	P23763-2;P23763-3;P23763	Vesicle-associated membrane protein 1	VAMP1	sp|P23763-2|VAMP1_HUMAN Isoform 3 of Vesicle-associated membrane protein 1 OS=Homo sapiens OX=9606 GN=VAMP1;sp|P23763-3|VAMP1_HUMAN Isoform 2 of Vesicle-associated membrane protein 1 OS=Homo sapiens OX=9606 GN=VAMP1;sp|P23763|VAMP1_HUMAN Vesicle-associated
1102100	2350300	2338000	2090900	2499300	2647500	2521200	3079600	2205600	3138400	844300	370250	1013000	2076500	2990200	3305200	2362100	2428600	2183600	2026100	2912300	3700000	2264000	2449700	3118700	2666000	2876600				2	2	2	5.8	5.8	5.8	39.186	0	38.34	466650000	80	P23942	P23942	Peripherin-2	PRPH2	sp|P23942|PRPH2_HUMAN Peripherin-2 OS=Homo sapiens OX=9606 GN=PRPH2 PE=1 SV=1
4450800	4331000	4455600	2963900	4713400	3709800	3888900	4317300	3705000	3461000	3080700	4275900	3702200	3273900	4743600	2400200	4983800	3308200	4893100	3657500	4984400	3936500	4869400	4021900	4906300	3833000	3565300				4	3	2	25.3	20.4	13.8	24.763	0	323.31	781920000	95	P24534	P24534	Elongation factor 1-beta	EEF1B2	sp|P24534|EF1B_HUMAN Elongation factor 1-beta OS=Homo sapiens OX=9606 GN=EEF1B2 PE=1 SV=3
177370	351960	667570	407840	870930	216730	163810	568030	0	482180	202080	49261	130690	390360	806810	598460	603250	420320	858750	573590	536650	677940	765220	114270	738550	79120	186830				2	2	2	7.8	7.8	7.8	28.908	0.0012116	3.884	98956000	29	P24539	P24539	ATP synthase F(0) complex subunit B1, mitochondrial	ATP5F1	sp|P24539|AT5F1_HUMAN ATP synthase F(0) complex subunit B1, mitochondrial OS=Homo sapiens OX=9606 GN=ATP5PB PE=1 SV=2
1209600	1036700	725160	1021900	876850	989680	1105200	751580	2106900	1159600	918830	704410	946770	919160	754020	967710	994940	826860	1019800	1014600	946810	1236200	972390	917310	884330	1024200	1111100				3	3	3	52.5	52.5	52.5	11.427	0	32.04	195190000	42	P24540;P24540-2;P07311	P24540;P24540-2			sp|P24540|ACYP1_PIG Acylphosphatase-1 OS=Sus scrofa OX=9823 GN=ACYP1 PE=1 SV=2;sp|P24540-2|ACYP1_PIG Isoform ACYA of Acylphosphatase-1 OS=Sus scrofa OX=9823 GN=ACYP1
243210	416430	371670	0	374370	484200	590520	466970	223340	0	583760	289130	265970	412910	344380	333740	414820	344060	419180	312120	319380	290320	334500	356440	466110	347140	462880				2	2	2	19.1	19.1	19.1	17.175	0	5.673	67405000	38	P24752-2;P24752	P24752-2;P24752	Acetyl-CoA acetyltransferase, mitochondrial	ACAT1	sp|P24752-2|THIL_HUMAN Isoform 2 of Acetyl-CoA acetyltransferase, mitochondrial OS=Homo sapiens OX=9606 GN=ACAT1;sp|P24752|THIL_HUMAN Acetyl-CoA acetyltransferase, mitochondrial OS=Homo sapiens OX=9606 GN=ACAT1 PE=1 SV=1
0	0	0	0	0	0	0	0	0	0	0	0	0	0	0	0	0	0	0	0	0	0	0	0	5551600	0	0	+			1	1	1	3.2	3.2	3.2	42.697	1	-2	368030000	0	P24830	P24830			sp|P24830|VE2_HPV39 Regulatory protein E2 OS=Human papillomavirus type 39 OX=10588 GN=E2 PE=3 SV=1
[truncated: 2,255 more rows]
