# Supplementary material for: Proteome Analysis of Bevacizumab Intervention in Experimental Central Retinal Vein Occlusion
Source: J Pers Med. 2023 Nov 7;13(11):1580. doi: 10.3390/jpm13111580 (PMC10672637; doi:10.3390/jpm13111580)
Supplement: Supplementary file 1 [file jpm-13-01580-s001.zip › Supplementary File S3.xlsx]

## Sheet: Ark1
LFQ intensity 11V	LFQ intensity 12H	LFQ intensity 12V	LFQ intensity 13H	LFQ intensity 13V	LFQ intensity 14H	LFQ intensity 14V	LFQ intensity 15H	LFQ intensity 15V	LFQ intensity 16H	LFQ intensity 3H	LFQ intensity 3V	LFQ intensity 4H	LFQ intensity 4V	LFQ intensity 5H	LFQ intensity 5V	LFQ intensity 6H	LFQ intensity 6V	C: Only identified by site	C: Reverse	C: Potential contaminant	N: Peptides	N: Razor + unique peptides	N: Unique peptides	N: Sequence coverage [%]	N: Unique + razor sequence coverage [%]	N: Unique sequence coverage [%]	N: Mol. weight [kDa]	N: Q-value	N: Score	N: Intensity	N: MS/MS count	T: Protein IDs	T: Majority protein IDs	T: Protein names	T: Gene names	T: Fasta headers
18.6028	18.4732	17.5561	18.4731	NaN	18.4184	18.712	17.7675	NaN	17.8049	NaN	18.5965	18.986	18.6974	18.3723	18.3869	18.0048	19.1578				2	2	2	21	21	21	20.434	0	72.032	67761000	51	A0A024RBG1;Q9NZJ9;Q9NZJ9-2	A0A024RBG1;Q9NZJ9;Q9NZJ9-2	Diphosphoinositol polyphosphate phosphohydrolase 2	NUDT4	sp|A0A024RBG1|NUD4B_HUMAN Diphosphoinositol polyphosphate phosphohydrolase NUDT4B OS=Homo sapiens OX=9606 GN=NUDT4B PE=3 SV=1;sp|Q9NZJ9|NUDT4_HUMAN Diphosphoinositol polyphosphate phosphohydrolase 2 OS=Homo sapiens OX=9606 GN=NUDT4 PE=1 SV=2;sp|Q9NZJ9-2|NU
20.8694	20.9653	21.0345	20.7211	20.8095	20.5329	21.048	21.0181	20.7307	21.2915	20.4863	20.7833	20.8857	21.1518	20.8695	20.5661	20.9001	20.3935				6	6	6	25.4	25.4	25.4	36.9	0	17.726	351730000	67	A1E295;P07858	A1E295			sp|A1E295|CATB_PIG Cathepsin B OS=Sus scrofa OX=9823 GN=CTSB PE=1 SV=1
20.1392	20.1168	19.9013	20.1603	20.2112	20.0178	20.0114	19.9373	19.7968	19.8839	20.0842	20.0998	19.908	19.5802	19.8922	19.993	20.3728	20.0074				3	3	3	24.6	24.6	24.6	13.322	0	23.659	188720000	54	A1XQR7	A1XQR7			sp|A1XQR7|MIC13_PIG MICOS complex subunit MIC13 OS=Sus scrofa OX=9823 GN=MICOS13 PE=3 SV=1
18.6151	18.6581	18.9286	18.8563	19.3674	19.1656	19.2362	19.1367	18.8999	19.1316	18.942	18.8756	18.8955	19.1495	19.5759	19.4696	19.0843	19.3856				2	2	2	25	25	25	10.818	0	10.212	104700000	39	A1XQR9;P62304	A1XQR9;P62304	Small nuclear ribonucleoprotein E	SNRPE	sp|A1XQR9|RUXE_PIG Small nuclear ribonucleoprotein E OS=Sus scrofa OX=9823 GN=SNRPE PE=3 SV=1;sp|P62304|RUXE_HUMAN Small nuclear ribonucleoprotein E OS=Homo sapiens OX=9606 GN=SNRPE PE=1 SV=1
20.1871	13.0151	20.5524	20.1385	19.883	18.7176	NaN	20.472	20.1808	21.2721	19.9235	18.449	18.6455	19.7632	19.2892	19.4164	18.5492	21.6272				3	3	3	17.7	17.7	17.7	29.98	0	323.31	125300000	10	A1XQU1;Q99436;Q99436-2	A1XQU1;Q99436	Proteasome subunit beta type-7	PSMB7	sp|A1XQU1|PSB7_PIG Proteasome subunit beta type-7 OS=Sus scrofa OX=9823 GN=PSMB7 PE=2 SV=2;sp|Q99436|PSB7_HUMAN Proteasome subunit beta type-7 OS=Homo sapiens OX=9606 GN=PSMB7 PE=1 SV=1
19.7408	19.8499	19.3164	19.7293	19.7714	19.906	19.6133	18.9009	19.4359	19.3932	19.2658	19.6029	19.6898	19.6796	19.5792	19.5343	19.6987	19.2441				3	3	3	15.5	15.5	15.5	23.33	0	16.713	152610000	52	A1XQU3;P50914	A1XQU3;P50914	60S ribosomal protein L14	RPL14	sp|A1XQU3|RL14_PIG 60S ribosomal protein L14 OS=Sus scrofa OX=9823 GN=RPL14 PE=1 SV=1;sp|P50914|RL14_HUMAN 60S ribosomal protein L14 OS=Homo sapiens OX=9606 GN=RPL14 PE=1 SV=4
20.5137	20.4942	20.4691	20.4523	20.4393	19.8771	20.7299	20.4119	20.3802	20.2249	20.6521	20.3688	20.4579	20.4994	20.4646	20.4727	20.7515	20.761				4	4	4	36	36	36	15.798	0	11.316	297740000	71	A1XQU5;P61353	A1XQU5;P61353	60S ribosomal protein L27	RPL27	sp|A1XQU5|RL27_PIG 60S ribosomal protein L27 OS=Sus scrofa OX=9823 GN=RPL27 PE=1 SV=1;sp|P61353|RL27_HUMAN 60S ribosomal protein L27 OS=Homo sapiens OX=9606 GN=RPL27 PE=1 SV=2
17.6072	17.0975	20.6042	19.1328	16.8297	19.2475	19.2526	18.5286	18.8937	19.0273	20.9275	19.0807	19.0564	19.308	19.5033	19.177	18.9799	21.3916				3	3	3	22.7	22.7	22.7	13.333	0	7.2508	130920000	19	A1XQU9;P60866;P60866-2	A1XQU9;P60866;P60866-2	40S ribosomal protein S20	RPS20	sp|A1XQU9|RS20_PIG 40S ribosomal protein S20 OS=Sus scrofa OX=9823 GN=RPS20 PE=1 SV=1;sp|P60866|RS20_HUMAN 40S ribosomal protein S20 OS=Homo sapiens OX=9606 GN=RPS20 PE=1 SV=1;sp|P60866-2|RS20_HUMAN Isoform 2 of 40S ribosomal protein S20 OS=Homo sapiens OX
15.6466	15.2047	15.2764	15.2221	16.0703	14.6947	15.5962	NaN	15.4677	NaN	15.6296	15.3122	15.3212	15.4874	15.3259	15.7401	15.2813	NaN				3	3	3	4.1	4.1	4.1	116.94	0.00084531	4.3078	7371600	4	A3KMH1-2;A3KMH1-3;A3KMH1	A3KMH1-2;A3KMH1-3;A3KMH1	von Willebrand factor A domain-containing protein 8	VWA8	sp|A3KMH1-2|VWA8_HUMAN Isoform 2 of von Willebrand factor A domain-containing protein 8 OS=Homo sapiens OX=9606 GN=VWA8;sp|A3KMH1-3|VWA8_HUMAN Isoform 3 of von Willebrand factor A domain-containing protein 8 OS=Homo sapiens OX=9606 GN=VWA8;sp|A3KMH1|VWA8_H
17.5064	17.883	17.558	17.1955	17.3841	16.9559	16.7931	17.2532	17.1948	17.2716	17.5433	17.837	17.2493	17.1751	16.9765	17.4225	17.8009	17.4027				5	5	5	14	14	14	50.098	0	9.7574	31890000	24	A4Z6H0;Q8N142;Q8N142-2	A4Z6H0			sp|A4Z6H0|PURA1_PIG Adenylosuccinate synthetase isozyme 1 OS=Sus scrofa OX=9823 GN=ADSS1 PE=2 SV=1
17.6178	17.5166	17.4172	17.0567	17.8299	17.5792	17.6784	17.3764	17.5609	17.9879	17.2986	17.5029	17.3885	17.3459	18.0435	17.8968	17.5265	16.9565				5	5	5	14.3	14.3	14.3	50.14	0	9.6974	37386000	17	A4Z6H1;P30520	A4Z6H1;P30520	Adenylosuccinate synthetase isozyme 2	ADSS	sp|A4Z6H1|PURA2_PIG Adenylosuccinate synthetase isozyme 2 OS=Sus scrofa OX=9823 GN=ADSS2 PE=2 SV=1;sp|P30520|PURA2_HUMAN Adenylosuccinate synthetase isozyme 2 OS=Homo sapiens OX=9606 GN=ADSS2 PE=1 SV=3
21.7201	22.1782	21.9923	22.1047	22.0408	21.9526	21.5855	21.6379	21.7776	22.3193	22.0898	22.113	21.9129	21.8782	21.3844	22.1369	22.1077	21.5064				10	10	10	47.2	47.2	47.2	35.624	0	106.04	757170000	140	A5A761;Q9H9B4	A5A761;Q9H9B4	Sideroflexin-1	SFXN1	sp|A5A761|SFXN1_PIG Sideroflexin-1 OS=Sus scrofa OX=9823 GN=SFXN1 PE=2 SV=1;sp|Q9H9B4|SFXN1_HUMAN Sideroflexin-1 OS=Homo sapiens OX=9606 GN=SFXN1 PE=1 SV=4
20.5838	20.4601	20.0955	20.4911	20.6653	20.1858	20.4679	19.0009	20.2193	20.3343	20.2958	20.539	20.5684	20.6404	20.5618	20.4986	20.5715	20.5125				12	12	12	17.3	17.3	17.3	118.63	0	31.048	277200000	103	A5D9M6;A5D9M6-2;P46379-2;P46379;P46379-3;P46379-5;P46379-4	A5D9M6;A5D9M6-2;P46379-2;P46379;P46379-3;P46379-5;P46379-4	Large proline-rich protein BAG6	BAG6	sp|A5D9M6|BAG6_PIG Large proline-rich protein BAG6 OS=Sus scrofa OX=9823 GN=BAG6 PE=1 SV=1;sp|A5D9M6-2|BAG6_PIG Isoform 2 of Large proline-rich protein BAG6 OS=Sus scrofa OX=9823 GN=BAG6;sp|P46379-2|BAG6_HUMAN Isoform 2 of Large proline-rich protein BAG6 O
17.2822	17.0164	NaN	17.2409	17.3514	16.867	17.3737	NaN	17.0346	16.7217	17.5915	17.3297	17.5642	17.4117	17.732	17.024	17.5895	17.1049				4	4	4	16.8	16.8	16.8	41.025	0	14.767	28128000	19	A5GFN6;P78406	A5GFN6;P78406	mRNA export factor	RAE1	sp|A5GFN6|RAEL1_PIG mRNA export factor OS=Sus scrofa OX=9823 GN=RAE1 PE=3 SV=1;sp|P78406|RAE1L_HUMAN mRNA export factor OS=Homo sapiens OX=9606 GN=RAE1 PE=1 SV=1
21.3369	21.9111	21.1546	21.6404	22.0259	21.5551	21.7981	21.4312	21.4146	21.7451	21.316	21.8355	21.5885	21.8664	21.7295	21.9113	21.8901	21.1314				5	5	4	31.7	31.7	26.7	27.053	0	85.213	677650000	92	A5GFS8;O95292;O95292-2	A5GFS8;O95292	Vesicle-associated membrane protein-associated protein B/C	VAPB	sp|A5GFS8|VAPB_PIG Vesicle-associated membrane protein-associated protein B OS=Sus scrofa OX=9823 GN=VAPB PE=3 SV=1;sp|O95292|VAPB_HUMAN Vesicle-associated membrane protein-associated protein B/C OS=Homo sapiens OX=9606 GN=VAPB PE=1 SV=3
22.6536	23.1114	22.9304	22.6019	22.7198	22.9319	22.7785	22.776	22.5593	22.7969	23.0718	22.8527	22.881	22.7703	23.0574	23.2558	23.1254	23.1291				11	11	11	28.9	28.9	28.9	56.809	0	323.31	1443800000	255	A5GFY8;O43175	A5GFY8			sp|A5GFY8|SERA_PIG D-3-phosphoglycerate dehydrogenase OS=Sus scrofa OX=9823 GN=PHGDH PE=3 SV=1
17.2039	17.5644	18.364	17.1366	17.0819	16.9659	17.6293	17.2168	16.5993	17.4614	16.9798	16.495	17.1194	17.2046	17.1404	17.0333	17.2271	16.9159				3	3	3	14.7	14.7	14.7	29.471	0	5.3767	24702000	14	A5GFZ5;O60762	A5GFZ5;O60762	Dolichol-phosphate mannosyltransferase subunit 1	DPM1	sp|A5GFZ5|DPM1_PIG Dolichol-phosphate mannosyltransferase subunit 1 OS=Sus scrofa OX=9823 GN=DPM1 PE=3 SV=1;sp|O60762|DPM1_HUMAN Dolichol-phosphate mannosyltransferase subunit 1 OS=Homo sapiens OX=9606 GN=DPM1 PE=1 SV=1
18.0943	18.0476	18.3937	18.1987	18.3918	18.511	17.9228	18.3793	18.0637	18.5486	18.5133	18.4696	18.2087	18.0901	18.2049	18.0059	18.2097	18.4575				12	12	12	6.9	6.9	6.9	266.94	0	21.142	56318000	31	A5YKK6;A5YKK6-2;A5YKK6-3;A5YKK6-4	A5YKK6;A5YKK6-2;A5YKK6-3;A5YKK6-4	CCR4-NOT transcription complex subunit 1	CNOT1	sp|A5YKK6|CNOT1_HUMAN CCR4-NOT transcription complex subunit 1 OS=Homo sapiens OX=9606 GN=CNOT1 PE=1 SV=2;sp|A5YKK6-2|CNOT1_HUMAN Isoform 2 of CCR4-NOT transcription complex subunit 1 OS=Homo sapiens OX=9606 GN=CNOT1;sp|A5YKK6-3|CNOT1_HUMAN Isoform 3 of CC
21.3626	21.4647	21.0609	21.3286	21.3843	21.067	21.501	20.7642	21.0319	21.0077	20.9591	21.3197	21.1793	20.9827	21.2278	21.2346	21.3921	20.4876				10	9	9	25.8	21.9	21.9	46.84	0	38.691	448270000	125	A6M931;P38919	A6M931;P38919	Eukaryotic initiation factor 4A-III;Eukaryotic initiation factor 4A-III, N-terminally processed	EIF4A3	sp|A6M931|IF4A3_PIG Eukaryotic initiation factor 4A-III OS=Sus scrofa OX=9823 GN=EIF4A3 PE=2 SV=1;sp|P38919|IF4A3_HUMAN Eukaryotic initiation factor 4A-III OS=Homo sapiens OX=9606 GN=EIF4A3 PE=1 SV=4
17.538	17.8105	17.2051	18.0233	17.7429	17.7701	17.5125	17.3132	17.7258	17.6446	17.5254	17.4578	17.4034	17.3817	17.3887	17.7416	17.5818	17.6054				2	2	2	9.3	9.3	9.3	34.006	0	5.6411	36845000	23	A6NDG6	A6NDG6	Phosphoglycolate phosphatase	PGP	sp|A6NDG6|PGP_HUMAN Glycerol-3-phosphate phosphatase OS=Homo sapiens OX=9606 GN=PGP PE=1 SV=1
16.9872	16.8912	16.6708	16.8071	16.4493	16.9087	16.9702	NaN	17.1932	NaN	16.8358	16.8614	17.017	17.1002	16.9036	16.774	16.9745	NaN				2	2	2	9.5	9.5	9.5	33.62	0.0074205	2.804	17515000	5	A6NDU8	A6NDU8	UPF0600 protein C5orf51	C5orf51	sp|A6NDU8|CE051_HUMAN UPF0600 protein C5orf51 OS=Homo sapiens OX=9606 GN=C5orf51 PE=1 SV=1
16.6974	15.4056	16.5178	16.4246	16.1041	16.3918	15.5338	17.3055	16.1676	16.2063	16.3073	16.4445	16.1504	16.6817	15.9384	15.796	15.7949	16.6379				2	2	2	10.4	10.4	10.4	36.794	0	6.3763	14543000	16	A6NGN9	A6NGN9	IgLON family member 5	IGLON5	sp|A6NGN9|IGLO5_HUMAN IgLON family member 5 OS=Homo sapiens OX=9606 GN=IGLON5 PE=1 SV=4
17.2685	17.1877	17.2471	17.4167	17.2659	17.439	17.3407	17.3656	17.2267	17.6079	17.4459	17.1376	17.3543	17.0006	17.3644	16.8859	17.2079	17.5432				4	4	4	3.7	3.7	3.7	215.74	0	6.5505	28014000	19	A6NHR9-2;A6NHR9;A6NHR9-3	A6NHR9-2;A6NHR9;A6NHR9-3	Structural maintenance of chromosomes flexible hinge domain-containing protein 1	SMCHD1	sp|A6NHR9-2|SMHD1_HUMAN Isoform 2 of Structural maintenance of chromosomes flexible hinge domain-containing protein 1 OS=Homo sapiens OX=9606 GN=SMCHD1;sp|A6NHR9|SMHD1_HUMAN Structural maintenance of chromosomes flexible hinge domain-containing protein 1 O
16.8768	17.1503	17.3586	16.4901	16.8528	16.8428	16.6259	17.0941	16.7113	17.1396	17.4993	17.393	16.4885	16.8595	16.43	16.3281	16.7505	17.0065				3	3	3	2.1	2.1	2.1	190.97	0	5.897	19861000	16	A7KAX9-2;A7KAX9;A7KAX9-3;O14559-10;O14559-11;O14559	A7KAX9-2;A7KAX9	Rho GTPase-activating protein 32	ARHGAP32	sp|A7KAX9-2|RHG32_HUMAN Isoform 2 of Rho GTPase-activating protein 32 OS=Homo sapiens OX=9606 GN=ARHGAP32;sp|A7KAX9|RHG32_HUMAN Rho GTPase-activating protein 32 OS=Homo sapiens OX=9606 GN=ARHGAP32 PE=1 SV=1
19.1229	19.1695	18.3469	19.2934	19.2251	18.948	19.2735	18.7045	NaN	18.7462	19.3096	19.0764	19.0176	19.2077	18.7185	19.097	18.5288	NaN				3	3	3	16.1	16.1	16.1	35.865	0	29.813	101630000	35	A7TX81;Q7L5N1	A7TX81;Q7L5N1	COP9 signalosome complex subunit 6	COPS6	sp|A7TX81|CSN6_PIG COP9 signalosome complex subunit 6 OS=Sus scrofa OX=9823 GN=COPS6 PE=2 SV=1;sp|Q7L5N1|CSN6_HUMAN COP9 signalosome complex subunit 6 OS=Homo sapiens OX=9606 GN=COPS6 PE=1 SV=1
NaN	17.3503	16.9799	17.2989	16.9533	17.1657	17.6614	17.2013	16.6865	16.2081	15.9728	16.2053	16.1031	16.273	16.4418	16.2528	16.5475	16.3455				5	4	4	10.3	8.6	8.6	80.327	0	8.8365	18741000	16	A7VK00	A7VK00			sp|A7VK00|MX2_PIG Interferon-induced GTP-binding protein Mx2 OS=Sus scrofa OX=9823 GN=MX2 PE=2 SV=1
20.1941	20.1755	20.0128	20.3385	20.29	20.2139	20.3306	20.0284	19.559	19.9044	19.9777	20.2205	20.3303	20.3564	20.076	20.1326	20.2056	20.0982				9	9	9	35.5	35.5	35.5	46.268	0	28.792	225720000	122	A7Y521;Q9BT78;Q9BT78-2	A7Y521;Q9BT78;Q9BT78-2	COP9 signalosome complex subunit 4	COPS4	sp|A7Y521|CSN4_PIG COP9 signalosome complex subunit 4 OS=Sus scrofa OX=9823 GN=COPS4 PE=2 SV=1;sp|Q9BT78|CSN4_HUMAN COP9 signalosome complex subunit 4 OS=Homo sapiens OX=9606 GN=COPS4 PE=1 SV=1;sp|Q9BT78-2|CSN4_HUMAN Isoform 2 of COP9 signalosome complex s
19.1616	19.2706	19.1695	19.7388	19.2325	18.7011	19.0436	18.7163	18.8307	18.5863	18.4101	19.0416	19.1657	19.1885	19.3259	19.2789	19.436	18.2828				7	7	7	28.6	28.6	28.6	37.35	0	24.42	123000000	74	A9YUB1;Q9UHD1-2;Q9UHD1	A9YUB1;Q9UHD1-2;Q9UHD1	Cysteine and histidine-rich domain-containing protein 1	CHORDC1	sp|A9YUB1|CHRD1_PIG Cysteine and histidine-rich domain-containing protein 1 OS=Sus scrofa OX=9823 GN=CHORDC1 PE=2 SV=1;sp|Q9UHD1-2|CHRD1_HUMAN Isoform 2 of Cysteine and histidine-rich domain-containing protein 1 OS=Homo sapiens OX=9606 GN=CHORDC1;sp|Q9UHD1
18.2546	19.0704	18.3976	18.8694	18.9281	18.7728	19.1299	18.7143	19.1031	18.6236	18.861	18.702	18.5551	18.6319	18.8005	18.8942	18.9089	19.0906				8	8	8	21	21	21	83.989	0	19.697	87938000	47	B0KYV5;B0KYV5-2	B0KYV5;B0KYV5-2			sp|B0KYV5|LIMA1_PIG LIM domain and actin-binding protein 1 OS=Sus scrofa OX=9823 GN=LIMA1 PE=2 SV=1;sp|B0KYV5-2|LIMA1_PIG Isoform 2 of LIM domain and actin-binding protein 1 OS=Sus scrofa OX=9823 GN=LIMA1
16.6993	17.0486	16.3596	NaN	16.0339	16.1854	16.8224	16.2497	16.3747	16.0153	16.1315	16.189	15.9857	15.5896	16.3436	16.6704	15.9804	16.3845				2	2	2	2.7	2.7	2.7	91.732	0	5.1978	12950000	25	B1AK53	B1AK53	Espin	ESPN	sp|B1AK53|ESPN_HUMAN Espin OS=Homo sapiens OX=9606 GN=ESPN PE=1 SV=1
19.9655	19.9599	19.8146	19.6975	19.9799	20.004	19.715	18.7138	19.7653	19.9451	19.7778	19.7524	19.5847	19.6913	19.8667	19.8319	19.7013	19.7166				8	8	7	19.7	19.7	17.3	54.28	0	81.73	174190000	63	B6CVD7;Q96HE7	B6CVD7;Q96HE7	ERO1-like protein alpha	ERO1L	sp|B6CVD7|ERO1A_PIG ERO1-like protein alpha OS=Sus scrofa OX=9823 GN=ERO1A PE=2 SV=1;sp|Q96HE7|ERO1A_HUMAN ERO1-like protein alpha OS=Homo sapiens OX=9606 GN=ERO1A PE=1 SV=2
18.148	17.6819	NaN	17.841	18.2629	NaN	17.6221	17.9014	NaN	16.6817	18.0692	17.5992	17.5572	18.2066	18.2429	18.707	18.1655	17.4788				2	2	2	12.4	12.4	12.4	18.518	0	5.5021	46501000	28	D0VWV4	D0VWV4			sp|D0VWV4|C560_PIG Succinate dehydrogenase cytochrome b560 subunit, mitochondrial OS=Sus scrofa OX=9823 GN=SDHC PE=1 SV=2
20.8355	21.1267	20.6105	21.0489	20.9209	20.8437	21.2412	21.0233	21.0823	21.0817	21.0662	21.2727	21.0606	21.2493	21.0958	21.1934	21.1504	20.7578				12	12	12	17.1	17.1	17.1	107.12	0	68.973	465320000	138	D2SW95;P53618	D2SW95;P53618	Coatomer subunit beta	COPB1	sp|D2SW95|COPB_PIG Coatomer subunit beta OS=Sus scrofa OX=9823 GN=COPB1 PE=2 SV=1;sp|P53618|COPB_HUMAN Coatomer subunit beta OS=Homo sapiens OX=9606 GN=COPB1 PE=1 SV=3
20.6126	20.0284	19.5875	20.3405	20.3287	19.9934	19.8819	20.178	19.7856	20.4212	20.0778	20.3795	20.0136	20.1197	19.9641	20.5277	20.4638	20.1875				20	10	2	26.4	12.6	3.6	112.21	0	155.24	220080000	143	D2WKD8	D2WKD8			sp|D2WKD8|AT1A2_PIG Sodium/potassium-transporting ATPase subunit alpha-2 OS=Sus scrofa OX=9823 GN=ATP1A2 PE=1 SV=1
21.0159	20.8479	20.9179	20.821	20.8633	20.6133	20.8405	20.6964	20.8468	20.711	20.877	20.7669	20.7569	20.7441	20.7772	20.697	20.8337	20.7855				4	4	4	25.6	25.6	25.6	23.384	0	131.21	346840000	79	Q13765;E9PAV3-2;E9PAV3;Q9BZK3	Q13765;E9PAV3-2;E9PAV3	Nascent polypeptide-associated complex subunit alpha;Nascent polypeptide-associated complex subunit alpha, muscle-specific form	NACA	sp|Q13765|NACA_HUMAN Nascent polypeptide-associated complex subunit alpha OS=Homo sapiens OX=9606 GN=NACA PE=1 SV=1;sp|E9PAV3-2|NACAM_HUMAN Isoform skNAC-2 of Nascent polypeptide-associated complex subunit alpha, muscle-specific form OS=Homo sapiens OX=960
22.8652	22.6776	22.5276	22.5605	22.5703	22.6864	22.8892	22.7211	22.6171	22.6393	22.6696	22.7464	22.8326	22.83	22.9818	22.7455	22.7749	22.8273				16	16	16	45.4	45.4	45.4	59.234	0	323.31	1356000000	289	F1RKQ4;Q3LXA3-2;Q3LXA3	F1RKQ4			sp|F1RKQ4|TKFC_PIG Triokinase/FMN cyclase OS=Sus scrofa OX=9823 GN=TKFC PE=1 SV=2
21.7638	21.7751	21.9223	21.6961	21.69	21.8053	21.9533	21.1901	21.748	21.7373	21.9258	21.8973	21.9089	21.8206	22.1639	21.6301	21.7644	21.9214				10	10	10	26	26	26	59.474	0	39.191	737960000	132	F1RQM2;O95394;O95394-3;O95394-4	F1RQM2			sp|F1RQM2|AGM1_PIG Phosphoacetylglucosamine mutase OS=Sus scrofa OX=9823 GN=PGM3 PE=1 SV=2
18.091	18.1672	17.7523	18.0004	17.9317	17.698	17.7453	NaN	17.574	17.8327	17.9122	17.8911	17.9629	18.1254	17.6695	18.0328	17.5658	17.6998				3	3	3	6.8	6.8	6.8	80.237	0	8.3978	35295000	17	F1S584	F1S584			sp|F1S584|CTL2_PIG Choline transporter-like protein 2 OS=Sus scrofa OX=9823 GN=SLC44A2 PE=3 SV=1
22.2052	22.3484	22.0373	22.0258	22.3281	22.3957	22.2585	22.16	22.2504	22.3438	22.271	22.1982	22.1651	22.2297	22.0837	22.1167	22.2824	22.0956				23	23	6	44	44	17.5	104.31	0	323.31	840180000	269	F1SPM8;Q9NSY1-2;Q9NSY1-3;Q9NSY1	F1SPM8			sp|F1SPM8|AAK1_PIG AP2-associated protein kinase 1 OS=Sus scrofa OX=9823 GN=AAK1 PE=2 SV=2
18.2078	18.8544	18.4023	18.5616	18.9704	18.5636	18.5459	18.0154	19.0041	18.2131	18.8151	18.6062	18.3396	18.3974	18.2979	18.6984	19.0691	18.4995				12	12	12	12.3	12.3	12.3	160.75	0	21.883	65020000	40	M3TYT0;O75116;Q13464	M3TYT0;O75116	Rho-associated protein kinase 2	ROCK2	sp|M3TYT0|ROCK2_PIG Rho-associated protein kinase 2 OS=Sus scrofa OX=9823 GN=ROCK2 PE=1 SV=1;sp|O75116|ROCK2_HUMAN Rho-associated protein kinase 2 OS=Homo sapiens OX=9606 GN=ROCK2 PE=1 SV=4
18.3807	18.3652	18.2502	18.1539	18.3643	18.3747	18.3283	17.7102	18.2949	18.1937	17.8178	18.1592	18.2427	18.1854	18.043	18.2629	18.3527	18.3146				5	5	5	9.1	9.1	9.1	75.042	0	12.084	57355000	49	O00139-2;O00139-1;O00139-5;O00139;O00139-4;Q8N4N8	O00139-2;O00139-1;O00139-5;O00139;O00139-4	Kinesin-like protein KIF2A	KIF2A	sp|O00139-2|KIF2A_HUMAN Isoform 2 of Kinesin-like protein KIF2A OS=Homo sapiens OX=9606 GN=KIF2A;sp|O00139-1|KIF2A_HUMAN Isoform 1 of Kinesin-like protein KIF2A OS=Homo sapiens OX=9606 GN=KIF2A;sp|O00139-5|KIF2A_HUMAN Isoform 5 of Kinesin-like protein KIF2
20.2214	20.3821	19.7737	19.6476	20.1772	19.9956	19.9329	19.4434	19.9884	20.0982	18.9993	20.1804	20.1322	20.1141	19.3388	19.8647	20.2154	19.5222				5	5	5	28.9	28.9	28.9	27.041	0	35.318	201280000	83	O00154-2;O00154-3;O00154-6;O00154-4;O00154-7;O00154;O00154-5	O00154-2;O00154-3;O00154-6;O00154-4;O00154-7;O00154;O00154-5	Cytosolic acyl coenzyme A thioester hydrolase	ACOT7	sp|O00154-2|BACH_HUMAN Isoform 2 of Cytosolic acyl coenzyme A thioester hydrolase OS=Homo sapiens OX=9606 GN=ACOT7;sp|O00154-3|BACH_HUMAN Isoform 3 of Cytosolic acyl coenzyme A thioester hydrolase OS=Homo sapiens OX=9606 GN=ACOT7;sp|O00154-6|BACH_HUMAN Iso
18.3522	18.222	18.2009	18.2406	18.4656	18.3078	18.35	18.4106	18.4291	18.2535	18.0067	18.0703	18.4563	18.5135	18.1871	18.6441	18.5168	18.5375				5	5	5	9.7	9.7	9.7	72.453	0	11.085	69410000	34	O00178	O00178	GTP-binding protein 1	GTPBP1	sp|O00178|GTPB1_HUMAN GTP-binding protein 1 OS=Homo sapiens OX=9606 GN=GTPBP1 PE=1 SV=3
18.9114	17.9754	18.0309	18.5873	18.5694	17.6556	19.0636	18.4784	18.7449	18.5095	18.2	17.9511	18.0411	18.5944	18.2559	18.2272	18.0126	17.5967				6	6	6	9.1	9.1	9.1	97.684	0	25.021	63060000	50	O00192-2;O00192	O00192-2;O00192	Armadillo repeat protein deleted in velo-cardio-facial syndrome	ARVCF	sp|O00192-2|ARVC_HUMAN Isoform Short of Armadillo repeat protein deleted in velo-cardio-facial syndrome OS=Homo sapiens OX=9606 GN=ARVCF;sp|O00192|ARVC_HUMAN Armadillo repeat protein deleted in velo-cardio-facial syndrome OS=Homo sapiens OX=9606 GN=ARVCF P
18.5573	18.9118	19.918	19.089	18.8348	19.3233	19.4316	19.8465	19.8042	20.7995	19.3698	18.8005	18.8378	19.1234	18.9594	18.6514	18.7957	19.6579				2	2	2	21.3	21.3	21.3	20.332	0	137.51	98105000	50	O00193	O00193	Small acidic protein	SMAP	sp|O00193|SMAP_HUMAN Small acidic protein OS=Homo sapiens OX=9606 GN=SMAP PE=1 SV=1
20.5911	20.6045	20.4786	20.4711	20.7927	20.5792	20.1129	NaN	17.0285	17.6269	20.6262	20.8814	20.4366	20.1917	20.2935	20.6532	20.8408	20.6052				2	2	2	13.8	13.8	13.8	23.705	0.0026687	3.3775	248970000	11	O00217	O00217	NADH dehydrogenase [ubiquinone] iron-sulfur protein 8, mitochondrial	NDUFS8	sp|O00217|NDUS8_HUMAN NADH dehydrogenase [ubiquinone] iron-sulfur protein 8, mitochondrial OS=Homo sapiens OX=9606 GN=NDUFS8 PE=1 SV=1
21.0782	21.0397	21.075	20.9663	21.1365	21.0841	21.1236	21.1415	21.0696	20.9729	21.1796	21.1458	21.0203	21.1763	21.1794	21.0673	21.0723	21.0238				12	12	12	35.5	35.5	35.5	47.463	0	323.31	438590000	186	O00231;O00231-2	O00231;O00231-2	26S proteasome non-ATPase regulatory subunit 11	PSMD11	sp|O00231|PSD11_HUMAN 26S proteasome non-ATPase regulatory subunit 11 OS=Homo sapiens OX=9606 GN=PSMD11 PE=1 SV=3;sp|O00231-2|PSD11_HUMAN Isoform 2 of 26S proteasome non-ATPase regulatory subunit 11 OS=Homo sapiens OX=9606 GN=PSMD11
20.6013	20.7573	21.0125	20.6213	20.8139	20.7652	20.8788	21.4286	20.7696	20.6193	20.8354	20.5351	20.7301	20.4683	20.6892	20.5781	20.3805	21.3561				7	7	7	21.9	21.9	21.9	52.904	0	177.51	303460000	108	O00232;O00232-2	O00232;O00232-2	26S proteasome non-ATPase regulatory subunit 12	PSMD12	sp|O00232|PSD12_HUMAN 26S proteasome non-ATPase regulatory subunit 12 OS=Homo sapiens OX=9606 GN=PSMD12 PE=1 SV=3;sp|O00232-2|PSD12_HUMAN Isoform 2 of 26S proteasome non-ATPase regulatory subunit 12 OS=Homo sapiens OX=9606 GN=PSMD12
17.5282	15.2384	NaN	17.4509	17.4801	NaN	17.3083	17.6382	16.0843	17.2849	17.4141	17.507	15.942	17.1813	17.6942	17.468	17.1679	17.4982				2	2	2	9.4	9.4	9.4	24.682	0	6.3161	20734000	16	O00233;O00233-3;O00233-2	O00233;O00233-3;O00233-2	26S proteasome non-ATPase regulatory subunit 9	PSMD9	sp|O00233|PSMD9_HUMAN 26S proteasome non-ATPase regulatory subunit 9 OS=Homo sapiens OX=9606 GN=PSMD9 PE=1 SV=3;sp|O00233-3|PSMD9_HUMAN Isoform 3 of 26S proteasome non-ATPase regulatory subunit 9 OS=Homo sapiens OX=9606 GN=PSMD9;sp|O00233-2|PSMD9_HUMAN Iso
19.3219	19.4925	19.3464	19.4031	19.348	19.4509	19.3974	19.1111	19.3472	19.2269	18.9662	19.2465	19.1657	19.0458	19.2042	19.116	19.2766	19.3061				12	12	12	18.4	18.4	18.4	120.5	0	34.146	116620000	93	O00267-2;O00267	O00267-2;O00267	Transcription elongation factor SPT5	SUPT5H	sp|O00267-2|SPT5H_HUMAN Isoform 2 of Transcription elongation factor SPT5 OS=Homo sapiens OX=9606 GN=SUPT5H;sp|O00267|SPT5H_HUMAN Transcription elongation factor SPT5 OS=Homo sapiens OX=9606 GN=SUPT5H PE=1 SV=1
16.0718	15.9539	16.6314	16.0232	15.9322	15.9817	15.8027	NaN	15.9776	NaN	16.2541	15.5338	15.769	16.0878	16.0117	15.7836	15.7438	NaN				2	2	2	2.7	2.7	2.7	110.66	0.0026954	3.4871	10732000	11	O00291-3;O00291-4;O00291	O00291-3;O00291-4;O00291	Huntingtin-interacting protein 1	HIP1	sp|O00291-3|HIP1_HUMAN Isoform 3 of Huntingtin-interacting protein 1 OS=Homo sapiens OX=9606 GN=HIP1;sp|O00291-4|HIP1_HUMAN Isoform 4 of Huntingtin-interacting protein 1 OS=Homo sapiens OX=9606 GN=HIP1;sp|O00291|HIP1_HUMAN Huntingtin-interacting protein 1
17.3809	17.2925	17.1624	16.9294	17.0321	17.1525	17.3505	NaN	17.8245	NaN	17.5493	17.4323	16.9572	16.8321	17.0116	17.1698	17.2723	17.2604				2	2	2	3.7	3.7	3.7	54.666	0.00084424	4.2919	25228000	24	O00294-2;O00294;P50607;P50607-2	O00294-2;O00294;P50607;P50607-2	Tubby-related protein 1;Tubby protein homolog	TULP1;TUB	sp|O00294-2|TULP1_HUMAN Isoform 2 of Tubby-related protein 1 OS=Homo sapiens OX=9606 GN=TULP1;sp|O00294|TULP1_HUMAN Tubby-related protein 1 OS=Homo sapiens OX=9606 GN=TULP1 PE=1 SV=3;sp|P50607|TUB_HUMAN Tubby protein homolog OS=Homo sapiens OX=9606 GN=TUB
20.663	20.4296	20.7844	20.3851	20.6387	20.667	21.0718	20.6784	20.7555	20.3672	20.4696	20.1495	20.4527	20.7617	21.0737	20.5413	20.3667	20.7649				6	6	6	39	39	39	26.922	0	23.751	327020000	132	O00299;Q29238	O00299;Q29238	Chloride intracellular channel protein 1	CLIC1	sp|O00299|CLIC1_HUMAN Chloride intracellular channel protein 1 OS=Homo sapiens OX=9606 GN=CLIC1 PE=1 SV=4;sp|Q29238|CLIC1_PIG Chloride intracellular channel protein 1 (Fragment) OS=Sus scrofa OX=9823 GN=CLIC1 PE=2 SV=2
18.6423	19.3599	18.6894	18.6592	18.945	18.9733	19.3424	19.1052	19.2835	19.2084	18.2324	18.8569	18.9186	18.8813	18.8709	18.8949	18.9885	18.9824				5	5	5	18.5	18.5	18.5	37.563	0	22.025	104310000	61	O00303	O00303	Eukaryotic translation initiation factor 3 subunit F	EIF3F	sp|O00303|EIF3F_HUMAN Eukaryotic translation initiation factor 3 subunit F OS=Homo sapiens OX=9606 GN=EIF3F PE=1 SV=1
19.9857	19.3586	18.0151	19.7269	19.3205	19.8337	19.5229	19.0964	19.7155	19.6559	19.4005	19.7828	17.9141	20.2733	19.9313	19.7059	19.9809	19.811				5	5	5	12.3	12.3	12.3	51.459	0	16.107	136450000	26	O00330-3;O00330;O00330-2	O00330-3;O00330;O00330-2	Pyruvate dehydrogenase protein X component, mitochondrial	PDHX	sp|O00330-3|ODPX_HUMAN Isoform 3 of Pyruvate dehydrogenase protein X component, mitochondrial OS=Homo sapiens OX=9606 GN=PDHX;sp|O00330|ODPX_HUMAN Pyruvate dehydrogenase protein X component, mitochondrial OS=Homo sapiens OX=9606 GN=PDHX PE=1 SV=3;sp|O00330
21.8882	21.6375	22.1344	22.0455	21.9373	22.0686	21.8246	21.934	21.6533	21.4759	21.6034	21.5041	21.8529	21.8387	21.7997	21.5599	21.5285	22.062				15	15	15	22.1	22.1	22.1	123.63	0	300.39	685640000	153	O00410;O00410-3;O00410-2	O00410;O00410-3;O00410-2	Importin-5	IPO5	sp|O00410|IPO5_HUMAN Importin-5 OS=Homo sapiens OX=9606 GN=IPO5 PE=1 SV=4;sp|O00410-3|IPO5_HUMAN Isoform 3 of Importin-5 OS=Homo sapiens OX=9606 GN=IPO5;sp|O00410-2|IPO5_HUMAN Isoform 2 of Importin-5 OS=Homo sapiens OX=9606 GN=IPO5
22.3312	22.3797	22.2557	22.2136	22.2991	22.4219	21.959	22.3299	22.3571	22.3414	22.4886	22.4437	22.4063	22.2907	22.0248	22.2669	22.3632	22.2082				18	18	18	37.4	37.4	37.4	80.535	0	323.31	928530000	297	O00429-2;O00429;O00429-8;O00429-6;O00429-4;O00429-5;O00429-3;O00429-9;O00429-7	O00429-2;O00429;O00429-8;O00429-6;O00429-4;O00429-5;O00429-3;O00429-9;O00429-7	Dynamin-1-like protein	DNM1L	sp|O00429-2|DNM1L_HUMAN Isoform 4 of Dynamin-1-like protein OS=Homo sapiens OX=9606 GN=DNM1L;sp|O00429|DNM1L_HUMAN Dynamin-1-like protein OS=Homo sapiens OX=9606 GN=DNM1L PE=1 SV=2;sp|O00429-8|DNM1L_HUMAN Isoform 8 of Dynamin-1-like protein OS=Homo sapiens
18.5425	18.9267	18.7917	18.6979	18.6578	18.9013	19.2657	18.6754	18.7787	17.7311	18.3015	18.685	18.5358	18.7261	19.1394	18.8787	18.891	18.7109				2	2	2	6.3	6.3	6.3	39.336	0	96.129	84158000	40	O00442;O00442-2	O00442;O00442-2	RNA 3-terminal phosphate cyclase	RTCA	sp|O00442|RTCA_HUMAN RNA 3-terminal phosphate cyclase OS=Homo sapiens OX=9606 GN=RTCA PE=1 SV=1;sp|O00442-2|RTCA_HUMAN Isoform 2 of RNA 3-terminal phosphate cyclase OS=Homo sapiens OX=9606 GN=RTCA
15.1124	16.3156	NaN	16.5286	16.461	16.4139	16.6689	16.9733	16.3182	16.7951	16.8183	16.5852	16.4708	15.7557	16.9893	16.233	16.5814	NaN				3	3	3	2.2	2.2	2.2	214.84	0	5.1724	16342000	25	O00468-6;O00468-3;O00468-5;O00468-4;O00468-7;O00468;O00468-2	O00468-6;O00468-3;O00468-5;O00468-4;O00468-7;O00468;O00468-2	Agrin;Agrin N-terminal 110 kDa subunit;Agrin C-terminal 110 kDa subunit;Agrin C-terminal 90 kDa fragment;Agrin C-terminal 22 kDa fragment	AGRN	sp|O00468-6|AGRIN_HUMAN Isoform 6 of Agrin OS=Homo sapiens OX=9606 GN=AGRN;sp|O00468-3|AGRIN_HUMAN Isoform 3 of Agrin OS=Homo sapiens OX=9606 GN=AGRN;sp|O00468-5|AGRIN_HUMAN Isoform 5 of Agrin OS=Homo sapiens OX=9606 GN=AGRN;sp|O00468-4|AGRIN_HUMAN Isoform
16.8169	17.2214	17.671	16.5716	16.8927	17.5579	16.6915	17.1294	16.9883	17.0206	17.077	17.0611	16.4273	16.4922	16.7796	17.1589	17.3823	17.2993				2	2	2	3.5	3.5	3.5	84.685	0	12.382	24136000	26	O00469;O00469-2;O00469-3	O00469;O00469-2;O00469-3	Procollagen-lysine,2-oxoglutarate 5-dioxygenase 2	PLOD2	sp|O00469|PLOD2_HUMAN Procollagen-lysine,2-oxoglutarate 5-dioxygenase 2 OS=Homo sapiens OX=9606 GN=PLOD2 PE=1 SV=2;sp|O00469-2|PLOD2_HUMAN Isoform 2 of Procollagen-lysine,2-oxoglutarate 5-dioxygenase 2 OS=Homo sapiens OX=9606 GN=PLOD2;sp|O00469-3|PLOD2_HUM
21.1664	21.2878	21.0914	20.9216	21.3349	21.3502	20.9569	21.2474	21.0102	21.132	20.8045	20.8937	21.013	21.1383	21.0616	21.1389	21.3147	20.7684				6	6	6	20	20	20	45.563	0	41.666	398260000	83	O00499-9;O00499-10;O00499-7;O00499-8;O00499-4;O00499-6;O00499-11;O00499-3;O00499-2;O00499-5;O00499	O00499-9;O00499-10;O00499-7;O00499-8;O00499-4;O00499-6;O00499-11;O00499-3;O00499-2;O00499-5;O00499	Myc box-dependent-interacting protein 1	BIN1	sp|O00499-9|BIN1_HUMAN Isoform BIN1-10-13 of Myc box-dependent-interacting protein 1 OS=Homo sapiens OX=9606 GN=BIN1;sp|O00499-10|BIN1_HUMAN Isoform BIN1-13 of Myc box-dependent-interacting protein 1 OS=Homo sapiens OX=9606 GN=BIN1;sp|O00499-7|BIN1_HUMAN I
18.5165	18.3436	18.7502	18.3061	18.3553	18.0605	18.5769	18.7851	18.1229	18.1403	18.3744	18.0894	18.2823	18.2903	18.3607	18.1935	17.6832	18.4512				4	4	4	10.4	10.4	10.4	57.81	0	14.063	66438000	40	O00505	O00505	Importin subunit alpha-4	KPNA3	sp|O00505|IMA4_HUMAN Importin subunit alpha-4 OS=Homo sapiens OX=9606 GN=KPNA3 PE=1 SV=2
19.3405	19.3515	19.4138	19.0312	19.0752	19.1073	19.177	19.1521	19.2751	19.0943	19.4104	19.3869	19.3452	19.4617	19.3831	19.3065	19.0847	18.9398				5	5	5	5.5	5.5	5.5	135.07	0	13.164	103010000	43	O00533;O00533-2	O00533;O00533-2	Neural cell adhesion molecule L1-like protein;Processed neural cell adhesion molecule L1-like protein	CHL1	sp|O00533|NCHL1_HUMAN Neural cell adhesion molecule L1-like protein OS=Homo sapiens OX=9606 GN=CHL1 PE=1 SV=4;sp|O00533-2|NCHL1_HUMAN Isoform 2 of Neural cell adhesion molecule L1-like protein OS=Homo sapiens OX=9606 GN=CHL1
18.7758	18.7664	18.6137	19.292	19.1402	19.0112	19.1301	18.9346	18.9386	18.5443	18.396	18.8854	18.8359	18.9783	19.0411	18.6578	18.7	18.1583				7	7	7	7.6	7.6	7.6	134.77	0	21.101	94173000	82	O00562-2;O00562	O00562-2;O00562	Membrane-associated phosphatidylinositol transfer protein 1	PITPNM1	sp|O00562-2|PITM1_HUMAN Isoform 2 of Membrane-associated phosphatidylinositol transfer protein 1 OS=Homo sapiens OX=9606 GN=PITPNM1;sp|O00562|PITM1_HUMAN Membrane-associated phosphatidylinositol transfer protein 1 OS=Homo sapiens OX=9606 GN=PITPNM1 PE=1 SV
19.9563	20.1387	19.6527	19.957	20.0727	19.8431	20.194	19.5682	19.9086	19.4877	19.7443	20.0238	19.7009	19.9218	19.7626	20.0486	19.9692	19.6184				5	5	5	10.9	10.9	10.9	66.049	0	27.762	199230000	89	O00567	O00567	Nucleolar protein 56	NOP56	sp|O00567|NOP56_HUMAN Nucleolar protein 56 OS=Homo sapiens OX=9606 GN=NOP56 PE=1 SV=4
21.2318	21.2567	21.4555	21.2265	21.2016	21.2905	21.0385	21.376	21.2757	21.2331	21.5253	21.1456	21.2643	21.4768	21.3658	21.5746	21.323	21.516				10	9	9	21.1	19.3	19.3	71.354	0	46.985	490000000	145	O00571-2;O00571;O15523-2;O15523;O15523-3;Q6GWX0;Q9NQI0-3;Q9NQI0-2;Q9NQI0-4;Q9NQI0	O00571-2;O00571;O15523-2;O15523	ATP-dependent RNA helicase DDX3X;ATP-dependent RNA helicase DDX3Y	DDX3X;DDX3Y	sp|O00571-2|DDX3X_HUMAN Isoform 2 of ATP-dependent RNA helicase DDX3X OS=Homo sapiens OX=9606 GN=DDX3X;sp|O00571|DDX3X_HUMAN ATP-dependent RNA helicase DDX3X OS=Homo sapiens OX=9606 GN=DDX3X PE=1 SV=3;sp|O15523-2|DDX3Y_HUMAN Isoform 2 of ATP-dependent RNA
19.0295	19.0033	18.9635	18.9563	19.2121	19.0394	18.9878	19.2108	18.6538	18.6992	19.0257	19.0317	19.0796	18.9977	19.0974	18.9121	18.9931	19.1302				5	5	5	23.4	23.4	23.4	57.886	0	38.813	94081000	48	O00629	O00629	Importin subunit alpha-3	KPNA4	sp|O00629|IMA3_HUMAN Importin subunit alpha-3 OS=Homo sapiens OX=9606 GN=KPNA4 PE=1 SV=1
17.778	17.5856	NaN	17.6436	16.9659	17.7026	17.9904	18.155	17.8132	18.2093	17.7608	17.7928	17.7837	17.8981	17.958	17.6187	17.7514	17.8699				3	3	3	15.1	15.1	15.1	35.144	0	6.6894	48607000	22	O00743;O00743-3;O00743-2	O00743;O00743-3;O00743-2	Serine/threonine-protein phosphatase 6 catalytic subunit;Serine/threonine-protein phosphatase 6 catalytic subunit, N-terminally processed	PPP6C	sp|O00743|PPP6_HUMAN Serine/threonine-protein phosphatase 6 catalytic subunit OS=Homo sapiens OX=9606 GN=PPP6C PE=1 SV=1;sp|O00743-3|PPP6_HUMAN Isoform 3 of Serine/threonine-protein phosphatase 6 catalytic subunit OS=Homo sapiens OX=9606 GN=PPP6C;sp|O00743
26.5852	26.5797	26.6497	26.693	26.7423	26.8998	26.7132	26.8365	26.9483	26.7953	26.7177	26.833	26.7213	26.7696	26.744	26.9232	26.7883	26.6862				21	21	15	40.7	40.7	32.1	84.774	0	323.31	20961000000	1087	O02705;P07900;P07900-2;Q14568;Q58FG0;Q58FG1	O02705;P07900;P07900-2	Heat shock protein HSP 90-alpha	HSP90AA1	sp|O02705|HS90A_PIG Heat shock protein HSP 90-alpha OS=Sus scrofa OX=9823 GN=HSP90AA1 PE=2 SV=3;sp|P07900|HS90A_HUMAN Heat shock protein HSP 90-alpha OS=Homo sapiens OX=9606 GN=HSP90AA1 PE=1 SV=5;sp|P07900-2|HS90A_HUMAN Isoform 2 of Heat shock protein HSP
19.5008	19.5604	19.5882	19.5492	19.458	19.9455	19.82	19.2001	19.9068	19.0032	19.3546	19.224	19.0399	19.2869	19.785	19.4419	19.2564	19.6319				6	6	6	10.8	10.8	10.8	99.059	0	22.659	142210000	40	O02799;P52630-4;P52630	O02799			sp|O02799|STAT2_PIG Signal transducer and activator of transcription 2 OS=Sus scrofa OX=9823 GN=STAT2 PE=2 SV=1
16.5398	16.6622	16.6324	16.7498	17.0652	16.4211	16.9852	16.7861	16.8882	16.86	16.6143	16.6303	16.8831	17.2393	16.3095	17.0489	16.898	16.7112				4	2	2	13.3	6.9	6.9	45.855	0	4.9798	22184000	16	O13010;P48426;P48426-2	O13010;P48426;P48426-2	Phosphatidylinositol 5-phosphate 4-kinase type-2 alpha	PIP4K2A	sp|O13010|PI42A_PIG Phosphatidylinositol 5-phosphate 4-kinase type-2 alpha OS=Sus scrofa OX=9823 GN=PIP4K2A PE=2 SV=1;sp|P48426|PI42A_HUMAN Phosphatidylinositol 5-phosphate 4-kinase type-2 alpha OS=Homo sapiens OX=9606 GN=PIP4K2A PE=1 SV=2;sp|P48426-2|PI42
16.5288	17.0352	NaN	16.279	NaN	NaN	16.5131	16.9159	17.434	16.7816	16.9597	17.0929	16.7675	17.1718	17.1995	16.6512	16.8678	17.1027				4	4	4	4.1	4.1	4.1	218.33	0	8.4511	21041000	25	O14497-2;O14497;O14497-3;Q8NFD5-4;Q8NFD5;Q8NFD5-2;Q8NFD5-3	O14497-2;O14497;O14497-3	AT-rich interactive domain-containing protein 1A	ARID1A	sp|O14497-2|ARI1A_HUMAN Isoform 2 of AT-rich interactive domain-containing protein 1A OS=Homo sapiens OX=9606 GN=ARID1A;sp|O14497|ARI1A_HUMAN AT-rich interactive domain-containing protein 1A OS=Homo sapiens OX=9606 GN=ARID1A PE=1 SV=3;sp|O14497-3|ARI1A_HUM
20.0655	20.1811	19.4199	20.0413	19.8835	18.241	19.6962	19.1472	19.2978	19.7393	19.2836	19.7911	19.7558	19.9633	19.4617	19.8898	19.8509	19.0628				4	4	4	10.1	10.1	10.1	61.877	0	23.481	226140000	98	O14531	O14531	Dihydropyrimidinase-related protein 4	DPYSL4	sp|O14531|DPYL4_HUMAN Dihydropyrimidinase-related protein 4 OS=Homo sapiens OX=9606 GN=DPYSL4 PE=1 SV=2
19.3996	18.6848	19.2297	18.8742	19.6144	19.1879	18.5083	19.326	20.0257	19.8505	19.3635	19.1767	19.2465	18.8696	18.9624	18.7656	19.4328	19.5162				3	3	3	22.5	22.5	22.5	17.135	0	4.7968	87162000	12	O14558	O14558	Heat shock protein beta-6	HSPB6	sp|O14558|HSPB6_HUMAN Heat shock protein beta-6 OS=Homo sapiens OX=9606 GN=HSPB6 PE=1 SV=2
18.315	18.1393	NaN	18.2784	18.4944	18.3554	17.9993	18.3535	18.6719	18.5028	18.7888	18.4129	18.4199	18.1764	17.943	18.6409	18.4805	17.7295				3	3	3	8.1	8.1	8.1	70.789	0	13.761	58368000	43	O14576-2;O14576;O14576-4;O14576-3;O14576-5	O14576-2;O14576;O14576-4;O14576-3;O14576-5	Cytoplasmic dynein 1 intermediate chain 1	DYNC1I1	sp|O14576-2|DC1I1_HUMAN Isoform 2 of Cytoplasmic dynein 1 intermediate chain 1 OS=Homo sapiens OX=9606 GN=DYNC1I1;sp|O14576|DC1I1_HUMAN Cytoplasmic dynein 1 intermediate chain 1 OS=Homo sapiens OX=9606 GN=DYNC1I1 PE=1 SV=2;sp|O14576-4|DC1I1_HUMAN Isoform 4
17.5105	17.4282	17.1162	17.4401	17.395	17.276	17.4266	17.6815	17.3071	17.3936	16.9663	17.5241	17.4453	17.5017	17.2955	17.1934	17.6925	17.3307				3	3	3	17.5	17.5	17.5	28.796	0	6.3686	36905000	31	O14579-2;O14579;O14579-3	O14579-2;O14579;O14579-3	Coatomer subunit epsilon	COPE	sp|O14579-2|COPE_HUMAN Isoform 2 of Coatomer subunit epsilon OS=Homo sapiens OX=9606 GN=COPE;sp|O14579|COPE_HUMAN Coatomer subunit epsilon OS=Homo sapiens OX=9606 GN=COPE PE=1 SV=3;sp|O14579-3|COPE_HUMAN Isoform 3 of Coatomer subunit epsilon OS=Homo sapien
19.8487	20.2377	19.9641	20.0007	19.93	19.8873	19.7201	20.0426	19.8764	19.7059	19.8533	20.0409	19.8221	20.0417	19.6804	19.9125	19.9498	19.6344				6	6	6	6.1	6.1	6.1	130.16	0	24.423	181640000	96	O14617;O14617-5;O14617-3;O14617-4;O14617-2	O14617;O14617-5;O14617-3;O14617-4;O14617-2	AP-3 complex subunit delta-1	AP3D1	sp|O14617|AP3D1_HUMAN AP-3 complex subunit delta-1 OS=Homo sapiens OX=9606 GN=AP3D1 PE=1 SV=1;sp|O14617-5|AP3D1_HUMAN Isoform 5 of AP-3 complex subunit delta-1 OS=Homo sapiens OX=9606 GN=AP3D1;sp|O14617-3|AP3D1_HUMAN Isoform 3 of AP-3 complex subunit delta
17.7814	17.6768	16.3197	17.8087	17.2072	17.4882	17.7004	16.9403	16.6308	16.7975	17.4334	17.4842	17.3787	17.187	17.0725	17.1823	17.8327	17.0572				4	4	4	6	6	6	81.12	0	12.301	35241000	20	O14639-2;O14639-6;O14639;O14639-4;O14639-3;O14639-5	O14639-2;O14639-6;O14639;O14639-4;O14639-3;O14639-5	Actin-binding LIM protein 1	ABLIM1	sp|O14639-2|ABLM1_HUMAN Isoform 2 of Actin-binding LIM protein 1 OS=Homo sapiens OX=9606 GN=ABLIM1;sp|O14639-6|ABLM1_HUMAN Isoform 6 of Actin-binding LIM protein 1 OS=Homo sapiens OX=9606 GN=ABLIM1;sp|O14639|ABLM1_HUMAN Actin-binding LIM protein 1 OS=Homo
19.7263	20.0776	19.2958	19.5136	19.7327	19.6084	19.0695	19.8201	19.3963	20.3514	19.9551	21.0744	20.8431	20.2916	19.3246	19.2391	20.1724	20.697				3	3	3	20.8	20.8	20.8	18.624	0	93.204	221600000	55	O14735-3;O14735;O14735-2	O14735-3;O14735	CDP-diacylglycerol--inositol 3-phosphatidyltransferase	CDIPT	sp|O14735-3|CDIPT_HUMAN Isoform 3 of CDP-diacylglycerol--inositol 3-phosphatidyltransferase OS=Homo sapiens OX=9606 GN=CDIPT;sp|O14735|CDIPT_HUMAN CDP-diacylglycerol--inositol 3-phosphatidyltransferase OS=Homo sapiens OX=9606 GN=CDIPT PE=1 SV=1
18.2612	18.1474	18.1924	17.8363	18.0637	18.222	18.1061	NaN	17.6322	17.7634	17.9509	18.2004	18.0229	17.8121	18.1526	18.2972	18.0423	18.4299				2	2	2	19.2	19.2	19.2	14.285	0	232.82	54048000	33	O14737;O14737-2	O14737;O14737-2	Programmed cell death protein 5	PDCD5	sp|O14737|PDCD5_HUMAN Programmed cell death protein 5 OS=Homo sapiens OX=9606 GN=PDCD5 PE=1 SV=3;sp|O14737-2|PDCD5_HUMAN Isoform 2 of Programmed cell death protein 5 OS=Homo sapiens OX=9606 GN=PDCD5
18.6782	18.8825	18.9333	18.8327	18.5509	18.755	19.1845	19.0375	19.1117	18.2619	18.7919	18.9471	18.6957	19.3813	19.0498	19.1964	18.6949	18.9533				4	4	4	10	10	10	71.319	0	9.002	85907000	38	O14744-2;O14744;O14744-3;O14744-5;O14744-4	O14744-2;O14744;O14744-3;O14744-5;O14744-4	Protein arginine N-methyltransferase 5;Protein arginine N-methyltransferase 5, N-terminally processed	PRMT5	sp|O14744-2|ANM5_HUMAN Isoform 2 of Protein arginine N-methyltransferase 5 OS=Homo sapiens OX=9606 GN=PRMT5;sp|O14744|ANM5_HUMAN Protein arginine N-methyltransferase 5 OS=Homo sapiens OX=9606 GN=PRMT5 PE=1 SV=4;sp|O14744-3|ANM5_HUMAN Isoform 3 of Protein a
20.2241	18.3855	20.2044	18.4215	17.5287	20.4691	18.6317	18.8347	20.103	17.5307	19.4496	19.478	19.5741	18.0988	19.0707	19.5905	19.2375	19.7359				3	3	3	10.8	10.8	10.8	38.759	0	12.239	134110000	32	O14775-2;O14775;O14775-3	O14775-2;O14775;O14775-3	Guanine nucleotide-binding protein subunit beta-5	GNB5	sp|O14775-2|GNB5_HUMAN Isoform 2 of Guanine nucleotide-binding protein subunit beta-5 OS=Homo sapiens OX=9606 GN=GNB5;sp|O14775|GNB5_HUMAN Guanine nucleotide-binding protein subunit beta-5 OS=Homo sapiens OX=9606 GN=GNB5 PE=1 SV=2;sp|O14775-3|GNB5_HUMAN Is
17.2901	17.3571	17.2463	16.9768	17.1175	17.5522	17.3595	16.7481	16.6338	16.9745	17.276	17.1943	17.2597	17.4656	17.482	17.2355	17.4081	17.2475				4	4	4	4	4	4	121.69	0	7.5862	28836000	36	O14776-2;O14776	O14776-2;O14776	Transcription elongation regulator 1	TCERG1	sp|O14776-2|TCRG1_HUMAN Isoform 2 of Transcription elongation regulator 1 OS=Homo sapiens OX=9606 GN=TCERG1;sp|O14776|TCRG1_HUMAN Transcription elongation regulator 1 OS=Homo sapiens OX=9606 GN=TCERG1 PE=1 SV=2
18.7213	18.8234	NaN	18.4016	19.3041	19.0249	18.6706	NaN	NaN	18.7701	18.4608	18.8357	18.5374	18.7871	18.5741	18.3481	18.4293	18.8238				6	4	4	12.4	9.7	9.7	100.41	0	6.7654	63492000	25	O14787-2;O14787	O14787-2;O14787	Transportin-2	TNPO2	sp|O14787-2|TNPO2_HUMAN Isoform 2 of Transportin-2 OS=Homo sapiens OX=9606 GN=TNPO2;sp|O14787|TNPO2_HUMAN Transportin-2 OS=Homo sapiens OX=9606 GN=TNPO2 PE=1 SV=3
21.3315	21.2013	21.4102	21.3734	21.3137	21.1394	21.464	21.2448	21.2712	21.2647	21.3326	21.4752	21.1676	21.5114	21.5442	21.4524	21.3823	21.2615				6	6	6	36.3	36.3	36.3	27.887	0	30.451	523310000	139	O14818;O14818-4;Q8TAA3-2;Q8TAA3-5;Q8TAA3;O14818-2	O14818;O14818-4;Q8TAA3-2;Q8TAA3-5;Q8TAA3;O14818-2	Proteasome subunit alpha type-7;Proteasome subunit alpha type-7-like	PSMA7;PSMA8	sp|O14818|PSA7_HUMAN Proteasome subunit alpha type-7 OS=Homo sapiens OX=9606 GN=PSMA7 PE=1 SV=1;sp|O14818-4|PSA7_HUMAN Isoform 3 of Proteasome subunit alpha type-7 OS=Homo sapiens OX=9606 GN=PSMA7;sp|Q8TAA3-2|PSMA8_HUMAN Isoform 2 of Proteasome subunit alp
17.3987	17.7533	17.6169	17.8813	17.3969	NaN	17.026	17.5152	17.5372	17.436	17.866	17.7842	17.2243	17.4698	17.4515	17.6354	17.8253	17.6871				3	3	3	9.9	9.9	9.9	37.767	0	7.1443	32385000	21	O14874-2;O14874-3;O14874	O14874-2;O14874-3;O14874	[3-methyl-2-oxobutanoate dehydrogenase [lipoamide]] kinase, mitochondrial	BCKDK	sp|O14874-2|BCKD_HUMAN Isoform 2 of [3-methyl-2-oxobutanoate dehydrogenase [lipoamide]] kinase, mitochondrial OS=Homo sapiens OX=9606 GN=BCKDK;sp|O14874-3|BCKD_HUMAN Isoform 3 of [3-methyl-2-oxobutanoate dehydrogenase [lipoamide]] kinase, mitochondrial OS=
18.3517	18.635	18.4302	18.3838	18.4461	18.1589	18.2754	18.3235	18.9807	18.0088	18.476	18.6579	17.9646	18.469	18.3037	18.5368	18.5392	NaN				5	5	4	19.8	19.8	16.2	36.049	0	117.68	74403000	61	O14908;O14908-2	O14908;O14908-2	PDZ domain-containing protein GIPC1	GIPC1	sp|O14908|GIPC1_HUMAN PDZ domain-containing protein GIPC1 OS=Homo sapiens OX=9606 GN=GIPC1 PE=1 SV=2;sp|O14908-2|GIPC1_HUMAN Isoform 2 of PDZ domain-containing protein GIPC1 OS=Homo sapiens OX=9606 GN=GIPC1
19.1562	19.0407	18.8447	19.0692	19.2429	18.9531	18.4878	18.8374	18.6461	18.8433	18.9782	19.2454	19.0215	18.9451	18.2617	18.9734	19.1433	18.8088				4	4	3	28.8	28.8	20.6	25.996	0	33.561	95337000	48	O14910	O14910	Protein lin-7 homolog A	LIN7A	sp|O14910|LIN7A_HUMAN Protein lin-7 homolog A OS=Homo sapiens OX=9606 GN=LIN7A PE=1 SV=2
16.267	NaN	16.3444	16.8608	16.5899	16.6121	16.2554	16.3554	16.6145	16.9244	16.5691	17.1508	16.3612	16.0371	16.0911	16.7746	16.7953	16.4644				2	2	2	26.4	26.4	26.4	14.6	0.00042827	4.4685	12653000	8	Q5SRD1-2;Q5SRD1;O14925	Q5SRD1-2;Q5SRD1;O14925	Putative mitochondrial import inner membrane translocase subunit Tim23B;Mitochondrial import inner membrane translocase subunit Tim23	TIMM23B;TIMM23	sp|Q5SRD1-2|TI23B_HUMAN Isoform 2 of Mitochondrial import inner membrane translocase subunit Tim23B OS=Homo sapiens OX=9606 GN=TIMM23B;sp|Q5SRD1|TI23B_HUMAN Mitochondrial import inner membrane translocase subunit Tim23B OS=Homo sapiens OX=9606 GN=TIMM23B P
18.1829	18.5647	18.2506	18.2118	18.0987	17.963	18.1397	17.985	18.0817	17.9639	17.9148	18.1271	17.9569	17.9705	18.1524	18.201	18.2172	18.3469				3	3	3	6.3	6.3	6.3	55.056	0	5.7817	50532000	29	O14926;O14926-2	O14926;O14926-2	Fascin-2	FSCN2	sp|O14926|FSCN2_HUMAN Fascin-2 OS=Homo sapiens OX=9606 GN=FSCN2 PE=1 SV=1;sp|O14926-2|FSCN2_HUMAN Isoform 2 of Fascin-2 OS=Homo sapiens OX=9606 GN=FSCN2
17.5793	17.8066	17.4694	17.0406	17.6378	17.3309	17.6731	17.5188	17.6912	17.0203	17.176	17.6746	17.2638	17.0195	17.4203	17.3489	17.4314	17.4868				2	2	2	8.7	8.7	8.7	39.786	0	28.731	33706000	35	O14929-2;O14929	O14929-2;O14929	Histone acetyltransferase type B catalytic subunit	HAT1	sp|O14929-2|HAT1_HUMAN Isoform B of Histone acetyltransferase type B catalytic subunit OS=Homo sapiens OX=9606 GN=HAT1;sp|O14929|HAT1_HUMAN Histone acetyltransferase type B catalytic subunit OS=Homo sapiens OX=9606 GN=HAT1 PE=1 SV=1
18.7687	18.6701	18.7191	18.4142	19.3913	18.8364	18.8802	18.6036	18.6338	19.072	18.8386	18.6296	18.3063	18.7755	18.6325	18.8877	19.0592	17.411				9	9	9	13.6	13.6	13.6	102.16	0	17.374	82998000	44	O14936-4;O14936-6;O14936-2;O14936;O14936-3;O14936-5	O14936-4;O14936-6;O14936-2;O14936;O14936-3;O14936-5	Peripheral plasma membrane protein CASK	CASK	sp|O14936-4|CSKP_HUMAN Isoform 4 of Peripheral plasma membrane protein CASK OS=Homo sapiens OX=9606 GN=CASK;sp|O14936-6|CSKP_HUMAN Isoform 6 of Peripheral plasma membrane protein CASK OS=Homo sapiens OX=9606 GN=CASK;sp|O14936-2|CSKP_HUMAN Isoform 2 of Peri
21.1781	21.4238	21.3763	21.503	21.1906	21.1738	21.5897	21.2251	21.5868	21.3527	21.4299	21.3537	21.5019	21.4057	21.621	21.337	21.3796	21.2916				6	6	2	45.6	45.6	12.3	19.794	0	113.14	476380000	111	P19105;O14950	P19105;O14950	Myosin regulatory light chain 12A;Myosin regulatory light chain 12B	MYL12A;MYL12B	sp|P19105|ML12A_HUMAN Myosin regulatory light chain 12A OS=Homo sapiens OX=9606 GN=MYL12A PE=1 SV=2;sp|O14950|ML12B_HUMAN Myosin regulatory light chain 12B OS=Homo sapiens OX=9606 GN=MYL12B PE=1 SV=2
18.3207	18.6874	18.8634	18.544	18.3232	18.5767	18.4038	18.5413	18.3889	18.2943	18.269	18.3409	18.3844	18.4009	18.5347	18.2834	19.0793	18.8527				3	3	3	6.7	6.7	6.7	76.375	0	22.493	55157000	28	O14964-2;O14964	O14964-2;O14964	Hepatocyte growth factor-regulated tyrosine kinase substrate	HGS	sp|O14964-2|HGS_HUMAN Isoform 2 of Hepatocyte growth factor-regulated tyrosine kinase substrate OS=Homo sapiens OX=9606 GN=HGS;sp|O14964|HGS_HUMAN Hepatocyte growth factor-regulated tyrosine kinase substrate OS=Homo sapiens OX=9606 GN=HGS PE=1 SV=1
17.7414	18.4067	17.8042	18.0647	17.9979	18.0336	18.4155	17.852	17.8007	17.9197	17.5842	17.7764	17.4957	17.601	17.9621	17.7113	17.8258	18.1516				6	6	6	8.8	8.8	8.8	109.1	0	15.686	50576000	25	O14974-4;O14974-3;O14974;O14974-5;O14974-2	O14974-4;O14974-3;O14974;O14974-5;O14974-2	Protein phosphatase 1 regulatory subunit 12A	PPP1R12A	sp|O14974-4|MYPT1_HUMAN Isoform 4 of Protein phosphatase 1 regulatory subunit 12A OS=Homo sapiens OX=9606 GN=PPP1R12A;sp|O14974-3|MYPT1_HUMAN Isoform 3 of Protein phosphatase 1 regulatory subunit 12A OS=Homo sapiens OX=9606 GN=PPP1R12A;sp|O14974|MYPT1_HUMA
22.6582	22.7083	22.6503	22.5964	22.8377	22.5187	22.5966	22.5733	22.5534	22.6732	22.5475	22.5958	22.7396	22.7136	22.6545	22.5065	22.5115	22.8053				25	25	25	31.5	31.5	31.5	123.38	0	171.71	1272200000	289	O14980	O14980	Exportin-1	XPO1	sp|O14980|XPO1_HUMAN Exportin-1 OS=Homo sapiens OX=9606 GN=XPO1 PE=1 SV=1
17.597	17.532	NaN	17.4558	17.2322	17.5422	16.9178	NaN	NaN	16.325	NaN	17.1713	17.3599	17.6108	16.8086	17.1862	17.2822	17.32				3	3	3	6.6	6.6	6.6	63.302	0	9.2843	25481000	21	O14994	O14994	Synapsin-3	SYN3	sp|O14994|SYN3_HUMAN Synapsin-3 OS=Homo sapiens OX=9606 GN=SYN3 PE=1 SV=2
17.6123	17.8679	17.6605	17.7749	17.6997	17.4366	17.643	17.6122	17.8084	17.882	17.8634	17.6986	17.6623	17.4891	16.4787	17.7965	17.6922	NaN				12	7	7	7.3	5.2	5.2	268.31	0	16.446	37184000	36	O15020-2;O15020	O15020-2;O15020	Spectrin beta chain, non-erythrocytic 2	SPTBN2	sp|O15020-2|SPTN2_HUMAN Isoform 2 of Spectrin beta chain, non-erythrocytic 2 OS=Homo sapiens OX=9606 GN=SPTBN2;sp|O15020|SPTN2_HUMAN Spectrin beta chain, non-erythrocytic 2 OS=Homo sapiens OX=9606 GN=SPTBN2 PE=1 SV=3
17.3372	17.505	17.9463	17.0468	17.7562	17.6588	17.4806	16.7345	17.651	17.2235	17.2525	17.3267	16.9369	16.4836	16.9776	16.8569	16.8871	17.4132				4	4	4	2.6	2.6	2.6	205.12	0	9.5835	27851000	18	O15031	O15031	Plexin-B2	PLXNB2	sp|O15031|PLXB2_HUMAN Plexin-B2 OS=Homo sapiens OX=9606 GN=PLXNB2 PE=1 SV=3
17.7689	17.8033	18.0559	17.3547	17.7259	18.0388	17.7247	18.0606	17.8913	17.9497	18.3096	17.7252	17.6608	17.4604	17.2028	17.4493	17.8553	18.3139				3	3	3	3.7	3.7	3.7	118.23	0	6.2283	31816000	29	O15042-2;O15042;O15042-3	O15042-2;O15042;O15042-3	U2 snRNP-associated SURP motif-containing protein	U2SURP	sp|O15042-2|SR140_HUMAN Isoform 2 of U2 snRNP-associated SURP motif-containing protein OS=Homo sapiens OX=9606 GN=U2SURP;sp|O15042|SR140_HUMAN U2 snRNP-associated SURP motif-containing protein OS=Homo sapiens OX=9606 GN=U2SURP PE=1 SV=2;sp|O15042-3|SR140_H
21.1596	20.9497	21.0954	20.6003	21.0433	20.3119	21.296	21.0769	21.1965	21.0858	21.3446	19.6745	20.9838	21.4393	20.7869	20.5984	20.8467	21.1083				9	9	9	18.8	18.8	18.8	81.099	0	102.48	401960000	92	O15075-2;O15075;O15075-3;O15075-4	O15075-2;O15075	Serine/threonine-protein kinase DCLK1	DCLK1	sp|O15075-2|DCLK1_HUMAN Isoform 1 of Serine/threonine-protein kinase DCLK1 OS=Homo sapiens OX=9606 GN=DCLK1;sp|O15075|DCLK1_HUMAN Serine/threonine-protein kinase DCLK1 OS=Homo sapiens OX=9606 GN=DCLK1 PE=1 SV=2
19.9583	19.2332	19.2426	19.1152	18.9938	19.1079	19.0757	NaN	18.8859	18.5567	18.5833	19.7563	19.3381	19.2356	18.6985	19.0338	18.4052	18.7483				6	6	6	19	19	19	34.333	0	12.97	126630000	29	O15144	O15144	Actin-related protein 2/3 complex subunit 2	ARPC2	sp|O15144|ARPC2_HUMAN Actin-related protein 2/3 complex subunit 2 OS=Homo sapiens OX=9606 GN=ARPC2 PE=1 SV=1
17.5531	17.5637	17.5772	17.5821	18.1908	18.0016	17.665	17.3771	17.873	17.6859	18.0478	17.7061	17.3298	17.4434	17.8589	18.0316	17.9267	18.4094				4	3	3	23.8	19.7	19.7	23.818	0	11.632	39473000	23	O15173;O15173-2	O15173;O15173-2	Membrane-associated progesterone receptor component 2	PGRMC2	sp|O15173|PGRC2_HUMAN Membrane-associated progesterone receptor component 2 OS=Homo sapiens OX=9606 GN=PGRMC2 PE=1 SV=1;sp|O15173-2|PGRC2_HUMAN Isoform 2 of Membrane-associated progesterone receptor component 2 OS=Homo sapiens OX=9606 GN=PGRMC2
16.9099	16.488	18.0096	15.7337	17.0246	NaN	18.6158	NaN	16.5485	17.6684	17.5174	17.5181	16.9271	17.7566	17.022	18.4578	16.159	17.3287				5	5	5	42.6	42.6	42.6	14.582	0	11.598	32722000	11	O15212	O15212	Prefoldin subunit 6	PFDN6	sp|O15212|PFD6_HUMAN Prefoldin subunit 6 OS=Homo sapiens OX=9606 GN=PFDN6 PE=1 SV=1
20.9984	20.7705	20.4986	20.4951	20.1168	20.7675	20.5868	20.7719	20.726	20.944	20.043	19.578	20.2741	20.4832	20.7637	20.5899	20.9806	20.1526				4	4	4	31.4	31.4	31.4	17.97	0	114.11	229980000	40	O15260-2;O15260;O15260-3	O15260-2;O15260;O15260-3	Surfeit locus protein 4	SURF4	sp|O15260-2|SURF4_HUMAN Isoform 2 of Surfeit locus protein 4 OS=Homo sapiens OX=9606 GN=SURF4;sp|O15260|SURF4_HUMAN Surfeit locus protein 4 OS=Homo sapiens OX=9606 GN=SURF4 PE=1 SV=3;sp|O15260-3|SURF4_HUMAN Isoform 3 of Surfeit locus protein 4 OS=Homo sapi
17.3911	17.1398	17.4323	17.4542	NaN	NaN	17.7194	17.663	17.8057	17.0378	17.3413	16.7953	17.0641	17.3577	17.4454	17.2296	17.3184	17.67				2	2	2	21	21	21	13.428	0.00083264	4.1624	24681000	15	O15305-2;O15305	O15305-2;O15305	Phosphomannomutase 2	PMM2	sp|O15305-2|PMM2_HUMAN Isoform 2 of Phosphomannomutase 2 OS=Homo sapiens OX=9606 GN=PMM2;sp|O15305|PMM2_HUMAN Phosphomannomutase 2 OS=Homo sapiens OX=9606 GN=PMM2 PE=1 SV=1
19.296	19.5363	19.4477	19.6162	19.4365	19.4799	19.8836	19.0672	19.6454	19.7025	19.2376	19.7243	19.5033	19.4811	19.5467	19.4072	19.6336	19.5198				7	7	7	23.8	23.8	23.8	58.14	0	22.291	156830000	73	O15371-2;O15371-3;O15371	O15371-2;O15371-3;O15371	Eukaryotic translation initiation factor 3 subunit D	EIF3D	sp|O15371-2|EIF3D_HUMAN Isoform 2 of Eukaryotic translation initiation factor 3 subunit D OS=Homo sapiens OX=9606 GN=EIF3D;sp|O15371-3|EIF3D_HUMAN Isoform 3 of Eukaryotic translation initiation factor 3 subunit D OS=Homo sapiens OX=9606 GN=EIF3D;sp|O15371|
17.1869	17.3224	17.3181	17.4142	17.2358	17.426	17.4337	15.9379	17.6401	17.7144	NaN	17.2308	17.5919	17.7401	17.5482	17.6318	17.3933	17.4521				3	3	3	9.7	9.7	9.7	39.93	0	8.5927	38334000	22	O15372	O15372	Eukaryotic translation initiation factor 3 subunit H	EIF3H	sp|O15372|EIF3H_HUMAN Eukaryotic translation initiation factor 3 subunit H OS=Homo sapiens OX=9606 GN=EIF3H PE=1 SV=1
19.2287	19.051	18.7526	19.1666	18.9377	18.4779	18.3264	18.6695	19.1252	18.7567	18.69	19.0638	19.2602	19.1263	19.0759	19.1164	18.4005	NaN				5	5	5	9.1	9.1	9.1	93.045	0	14.691	96571000	45	O15394;O15394-2	O15394	Neural cell adhesion molecule 2	NCAM2	sp|O15394|NCAM2_HUMAN Neural cell adhesion molecule 2 OS=Homo sapiens OX=9606 GN=NCAM2 PE=1 SV=2
19.0598	19.7052	19.208	19.1314	19.1289	19.0973	19.37	19.3689	19.2606	19.5683	19.1696	19.1186	19.5472	19.5193	19.2212	19.6786	19.3729	18.7467				3	3	3	22.2	22.2	22.2	27.4	0	6.8676	129370000	13	O15400-2;O15400	O15400-2;O15400	Syntaxin-7	STX7	sp|O15400-2|STX7_HUMAN Isoform 2 of Syntaxin-7 OS=Homo sapiens OX=9606 GN=STX7;sp|O15400|STX7_HUMAN Syntaxin-7 OS=Homo sapiens OX=9606 GN=STX7 PE=1 SV=4
18.0997	17.8615	18.2074	18.3524	18.3087	17.6129	18.5233	18.2582	NaN	NaN	NaN	18.0698	17.9703	18.1041	18.2096	17.6583	17.7195	NaN				4	4	4	31.1	31.1	31.1	16.32	0	11.422	50561000	22	O15511;O15511-2	O15511;O15511-2	Actin-related protein 2/3 complex subunit 5	ARPC5	sp|O15511|ARPC5_HUMAN Actin-related protein 2/3 complex subunit 5 OS=Homo sapiens OX=9606 GN=ARPC5 PE=1 SV=3;sp|O15511-2|ARPC5_HUMAN Isoform 2 of Actin-related protein 2/3 complex subunit 5 OS=Homo sapiens OX=9606 GN=ARPC5
18.0195	17.896	18.5703	17.4401	17.9876	18.4859	18.8932	18.1343	NaN	18.4608	17.6013	18.2886	17.8303	17.9488	17.5781	17.6229	18.0556	18.3974				2	2	2	23.2	23.2	23.2	16.311	0.0074363	2.8168	47768000	4	O15514	O15514	DNA-directed RNA polymerase II subunit RPB4	POLR2D	sp|O15514|RPB4_HUMAN DNA-directed RNA polymerase II subunit RPB4 OS=Homo sapiens OX=9606 GN=POLR2D PE=1 SV=1
22.8341	23.0526	22.4874	23.0884	22.9388	22.8768	22.6955	22.4456	22.8452	23.0525	22.5068	23.081	22.9804	22.7862	22.6158	23.022	23.1295	22.4451				6	6	6	30.8	30.8	30.8	25.592	0	323.31	1326800000	128	O15537	O15537	Retinoschisin	RS1	sp|O15537|XLRS1_HUMAN Retinoschisin OS=Homo sapiens OX=9606 GN=RS1 PE=1 SV=2
21.0487	21.5072	22.0211	21.3775	21.17	21.2434	21.6587	20.9343	21.502	20.9601	21.3712	20.5254	21.1147	20.9925	21.4132	21.3893	21.6027	22				3	3	3	27.3	27.3	27.3	14.889	0	12.176	488890000	48	O15540;O15540-2	O15540;O15540-2	Fatty acid-binding protein, brain	FABP7	sp|O15540|FABP7_HUMAN Fatty acid-binding protein, brain OS=Homo sapiens OX=9606 GN=FABP7 PE=1 SV=3;sp|O15540-2|FABP7_HUMAN Isoform 2 of Fatty acid-binding protein, brain OS=Homo sapiens OX=9606 GN=FABP7
23.6858	22.6886	22.0944	24.4484	23.6446	23.9049	23.5517	23.1618	22.8782	22.5623	22.7092	22.9923	24.1001	23.6247	24.1317	23.9269	24.3913	23.4228				4	4	4	17.5	17.5	17.5	39.026	0	254.91	2616600000	57	O18766;P08100	O18766			sp|O18766|OPSD_PIG Rhodopsin OS=Sus scrofa OX=9823 GN=RHO PE=1 SV=1
18.8151	19.3192	18.3849	18.7637	19.3889	18.8251	19.0754	18.3175	18.5813	16.7321	18.3622	18.7938	18.9105	19.057	19.342	19.0042	19.0999	NaN				5	5	5	8.9	8.9	8.9	96.117	0	7.5289	83430000	24	O18868;Q14721	O18868			sp|O18868|KCNB1_PIG Potassium voltage-gated channel subfamily B member 1 OS=Sus scrofa OX=9823 GN=KCNB1 PE=2 SV=1
21.5108	21.7297	21.7618	21.5185	21.9835	22.2667	21.8548	22.1918	22.1352	22.0803	21.7775	21.6539	21.8578	21.5507	21.7079	21.6823	21.8731	21.6096				5	5	5	26.9	26.9	26.9	36.116	0	54.428	664420000	98	O19069;O19069-1;P53597	O19069;O19069-1			sp|O19069|SUCA_PIG Succinate--CoA ligase [ADP/GDP-forming] subunit alpha, mitochondrial OS=Sus scrofa OX=9823 GN=SUCLG1 PE=1 SV=2;sp|O19069-1|SUCA_PIG Isoform II of Succinate--CoA ligase [ADP/GDP-forming] subunit alpha, mitochondrial OS=Sus scrofa OX=9823
21.9925	22.0495	22.0983	22.1166	22.2014	22.0168	22.2261	21.6105	22.3948	21.97	22.1123	22.0302	21.9763	22.0154	22.1196	21.9125	22.0871	22.3607				18	18	17	27.4	27.4	26.3	90.932	0	168.61	820780000	194	O43143;Q14562	O43143	Pre-mRNA-splicing factor ATP-dependent RNA helicase DHX15	DHX15	sp|O43143|DHX15_HUMAN Pre-mRNA-splicing factor ATP-dependent RNA helicase DHX15 OS=Homo sapiens OX=9606 GN=DHX15 PE=1 SV=2
16.6341	15.9983	16.3734	16.4439	16.6903	16.9236	16.9708	16.7486	16.5889	16.9291	16.4501	16.7982	16.6181	16.547	16.553	16.6986	NaN	16.3125				3	3	3	8.4	8.4	8.4	54.843	0	10.118	11574000	23	O43148;O43148-2	O43148;O43148-2	mRNA cap guanine-N7 methyltransferase	RNMT	sp|O43148|MCES_HUMAN mRNA cap guanine-N7 methyltransferase OS=Homo sapiens OX=9606 GN=RNMT PE=1 SV=1;sp|O43148-2|MCES_HUMAN Isoform 2 of mRNA cap guanine-N7 methyltransferase OS=Homo sapiens OX=9606 GN=RNMT
17.1413	17.5976	18.0506	17.8643	18.1452	17.7488	18.0459	17.9913	18.352	18.0486	17.7011	18.0789	17.8523	18.113	17.4482	17.9104	18.155	17.1344				3	3	3	7.9	7.9	7.9	58.32	0	12.464	45989000	30	O43172-2;O43172	O43172-2;O43172	U4/U6 small nuclear ribonucleoprotein Prp4	PRPF4	sp|O43172-2|PRP4_HUMAN Isoform 2 of U4/U6 small nuclear ribonucleoprotein Prp4 OS=Homo sapiens OX=9606 GN=PRPF4;sp|O43172|PRP4_HUMAN U4/U6 small nuclear ribonucleoprotein Prp4 OS=Homo sapiens OX=9606 GN=PRPF4 PE=1 SV=2
18.2452	18.374	18.0432	18.0406	18.484	18.2443	18.3284	18.1066	17.7312	18.2217	17.6737	17.9438	18.0971	18.2534	17.8083	17.978	18.07	16.7051				4	4	4	16.1	16.1	16.1	45.004	0	6.8849	50864000	31	O43237-2;O43237	O43237-2;O43237	Cytoplasmic dynein 1 light intermediate chain 2	DYNC1LI2	sp|O43237-2|DC1L2_HUMAN Isoform 2 of Cytoplasmic dynein 1 light intermediate chain 2 OS=Homo sapiens OX=9606 GN=DYNC1LI2;sp|O43237|DC1L2_HUMAN Cytoplasmic dynein 1 light intermediate chain 2 OS=Homo sapiens OX=9606 GN=DYNC1LI2 PE=1 SV=1
20.9697	20.9744	20.8934	20.7944	20.9631	20.7033	21.0243	20.6154	20.9875	20.905	20.7365	20.9478	20.7447	20.9	20.8483	20.8179	20.86	20.8341				7	7	7	14.4	14.4	14.4	60.977	0	53.979	401810000	125	O43242;O43242-2	O43242;O43242-2	26S proteasome non-ATPase regulatory subunit 3	PSMD3	sp|O43242|PSMD3_HUMAN 26S proteasome non-ATPase regulatory subunit 3 OS=Homo sapiens OX=9606 GN=PSMD3 PE=1 SV=2;sp|O43242-2|PSMD3_HUMAN Isoform 2 of 26S proteasome non-ATPase regulatory subunit 3 OS=Homo sapiens OX=9606 GN=PSMD3
15.6845	16.3183	15.9342	15.73	15.901	15.9541	16.1491	15.631	15.3076	15.6315	15.3552	15.6645	15.8462	15.9819	16.0528	16.2588	16.2641	NaN				3	3	3	5.7	5.7	5.7	76.806	0	7.23	11192000	14	O43264-2;O43264	O43264-2;O43264	Centromere/kinetochore protein zw10 homolog	ZW10	sp|O43264-2|ZW10_HUMAN Isoform 2 of Centromere/kinetochore protein zw10 homolog OS=Homo sapiens OX=9606 GN=ZW10;sp|O43264|ZW10_HUMAN Centromere/kinetochore protein zw10 homolog OS=Homo sapiens OX=9606 GN=ZW10 PE=1 SV=3
17.1111	17.0585	17.198	17.2365	17.3409	17.3992	17.476	16.6264	16.6482	16.4327	17.0976	17.1677	16.7632	17.8194	17.12	17.1856	16.9105	17.3789				2	2	2	4	4	4	90.254	0	5.9167	27214000	3	O43290	O43290	U4/U6.U5 tri-snRNP-associated protein 1	SART1	sp|O43290|SNUT1_HUMAN U4/U6.U5 tri-snRNP-associated protein 1 OS=Homo sapiens OX=9606 GN=SART1 PE=1 SV=1
16.8422	16.592	17.5181	17.484	16.8139	16.773	17.1223	17.0636	NaN	17.0928	17.2664	17.3589	17.2032	17.3482	16.4277	17.2931	17.3541	17.4115				5	5	5	5.9	5.9	5.9	121.78	0	11.195	25943000	26	O43295-2;O43295;O43295-3;Q7Z6B7-2;Q7Z6B7	O43295-2;O43295	SLIT-ROBO Rho GTPase-activating protein 3	SRGAP3	sp|O43295-2|SRGP3_HUMAN Isoform 2 of SLIT-ROBO Rho GTPase-activating protein 3 OS=Homo sapiens OX=9606 GN=SRGAP3;sp|O43295|SRGP3_HUMAN SLIT-ROBO Rho GTPase-activating protein 3 OS=Homo sapiens OX=9606 GN=SRGAP3 PE=1 SV=3
21.8194	21.7108	21.5216	21.7208	21.695	21.797	21.3421	21.6436	21.556	21.7789	21.75	21.597	21.8722	21.9726	21.1927	21.9917	21.8699	21.2478				10	10	9	19.4	19.4	17.6	74.977	0	323.31	623100000	191	O43301	O43301	Heat shock 70 kDa protein 12A	HSPA12A	sp|O43301|HS12A_HUMAN Heat shock 70 kDa protein 12A OS=Homo sapiens OX=9606 GN=HSPA12A PE=1 SV=2
16.696	16.472	16.5918	16.6686	NaN	NaN	16.5356	16.8424	16.9366	17.0479	16.9499	16.9171	16.8739	16.8926	17.1976	16.776	16.964	16.9349				2	2	2	10.9	10.9	10.9	19.81	0.00082474	4.0943	14549000	3	O43324;O43324-2	O43324;O43324-2	Eukaryotic translation elongation factor 1 epsilon-1	EEF1E1	sp|O43324|MCA3_HUMAN Eukaryotic translation elongation factor 1 epsilon-1 OS=Homo sapiens OX=9606 GN=EEF1E1 PE=1 SV=1;sp|O43324-2|MCA3_HUMAN Isoform 2 of Eukaryotic translation elongation factor 1 epsilon-1 OS=Homo sapiens OX=9606 GN=EEF1E1
20.3134	20.2271	20.0962	20.2748	20.2767	20.7251	20.8441	20.2055	20.6082	20.5394	19.3245	20.1959	20.2645	20.267	20.4833	20.2643	20.4718	19.4248				8	8	8	33.1	33.1	33.1	39.124	0	23.972	255800000	131	O43347	O43347	RNA-binding protein Musashi homolog 1	MSI1	sp|O43347|MSI1H_HUMAN RNA-binding protein Musashi homolog 1 OS=Homo sapiens OX=9606 GN=MSI1 PE=1 SV=1
16.1856	17.2477	16.6239	16.5333	16.5712	16.3628	16.6389	16.6025	15.7157	16.0628	16.3573	16.4537	16.3406	16.0464	15.5358	16.2947	16.1575	16.8039				3	3	3	7	7	7	77.528	0	8.7819	13951000	19	O43395	O43395	U4/U6 small nuclear ribonucleoprotein Prp3	PRPF3	sp|O43395|PRPF3_HUMAN U4/U6 small nuclear ribonucleoprotein Prp3 OS=Homo sapiens OX=9606 GN=PRPF3 PE=1 SV=2
21.2807	21.5607	21.2474	21.3182	21.4433	21.2104	21.3782	21.0033	21.2725	21.2501	21.4825	21.287	21.3956	21.2687	21.2863	21.4933	21.434	21.1379				6	6	6	30.8	30.8	30.8	32.251	0	56.763	521260000	104	O43396	O43396	Thioredoxin-like protein 1	TXNL1	sp|O43396|TXNL1_HUMAN Thioredoxin-like protein 1 OS=Homo sapiens OX=9606 GN=TXNL1 PE=1 SV=3
NaN	15.6009	16.2234	NaN	16.3531	15.5148	16.2736	NaN	16.1304	16.9713	16.496	15.304	15.577	16.2391	16.5925	15.8051	16.017	16.327				2	2	2	3.3	3.3	3.3	102.82	0	11.51	10363000	13	O43424-2;O43424	O43424-2;O43424	Glutamate receptor ionotropic, delta-2	GRID2	sp|O43424-2|GRID2_HUMAN Isoform 2 of Glutamate receptor ionotropic, delta-2 OS=Homo sapiens OX=9606 GN=GRID2;sp|O43424|GRID2_HUMAN Glutamate receptor ionotropic, delta-2 OS=Homo sapiens OX=9606 GN=GRID2 PE=1 SV=2
20.1074	20.308	20.0751	20.2044	20.2147	20.4815	20.017	19.8559	20.2821	20.7542	20.28	20.2032	20.1276	20.0382	19.7901	20.1703	20.257	19.9634				13	13	13	12.5	12.5	12.5	143.25	0	53.055	218800000	111	O43426-4;O43426-2;O43426;O43426-5	O43426-4;O43426-2;O43426	Synaptojanin-1	SYNJ1	sp|O43426-4|SYNJ1_HUMAN Isoform 3 of Synaptojanin-1 OS=Homo sapiens OX=9606 GN=SYNJ1;sp|O43426-2|SYNJ1_HUMAN Isoform 2 of Synaptojanin-1 OS=Homo sapiens OX=9606 GN=SYNJ1;sp|O43426|SYNJ1_HUMAN Synaptojanin-1 OS=Homo sapiens OX=9606 GN=SYNJ1 PE=1 SV=2
17.7972	17.6731	17.3808	17.6204	17.0037	17.3705	17.3893	17.6739	17.2865	17.5233	17.5648	17.5522	17.6545	17.5687	17.4802	17.5649	17.726	17.6093				6	5	5	5.1	4.4	4.4	146.87	0	7.1278	35627000	23	O43432-4;O43432;O43432-3	O43432-4;O43432;O43432-3	Eukaryotic translation initiation factor 4 gamma 3	EIF4G3	sp|O43432-4|IF4G3_HUMAN Isoform 4 of Eukaryotic translation initiation factor 4 gamma 3 OS=Homo sapiens OX=9606 GN=EIF4G3;sp|O43432|IF4G3_HUMAN Eukaryotic translation initiation factor 4 gamma 3 OS=Homo sapiens OX=9606 GN=EIF4G3 PE=1 SV=2;sp|O43432-3|IF4G3
NaN	17.1462	17.0742	16.8175	17.046	16.8777	17.1114	16.8641	17.0975	16.7221	16.8431	16.9751	16.6684	16.9631	17.0618	16.8972	17.0377	16.6784				2	2	2	19.8	19.8	19.8	19.208	0	6.1183	22489000	16	O43447	O43447	Peptidyl-prolyl cis-trans isomerase H	PPIH	sp|O43447|PPIH_HUMAN Peptidyl-prolyl cis-trans isomerase H OS=Homo sapiens OX=9606 GN=PPIH PE=1 SV=1
23.4428	23.34	23.3209	23.3301	23.5151	23.4849	23.5081	23.5139	23.755	23.4121	23.4613	23.5358	23.2468	23.2855	23.5389	23.4286	23.5161	23.6948				8	6	6	13.9	11	11	83.801	0	220.9	2165100000	248	O43491-3;O43491-4;O43491;O43491-2	O43491-3;O43491-4;O43491;O43491-2	Band 4.1-like protein 2	EPB41L2	sp|O43491-3|E41L2_HUMAN Isoform 3 of Band 4.1-like protein 2 OS=Homo sapiens OX=9606 GN=EPB41L2;sp|O43491-4|E41L2_HUMAN Isoform 4 of Band 4.1-like protein 2 OS=Homo sapiens OX=9606 GN=EPB41L2;sp|O43491|E41L2_HUMAN Band 4.1-like protein 2 OS=Homo sapiens OX
18.9926	18.8698	18.5506	18.5537	18.5029	18.8014	19.0798	18.9643	19.0604	18.9578	18.5686	18.4646	18.9643	19.144	19.0357	19.0083	18.9939	18.5074				4	4	4	85.7	85.7	85.7	9.6138	0	131.49	99486000	57	Q66X52;O43504	Q66X52;O43504	Ragulator complex protein LAMTOR5	LAMTOR5	sp|Q66X52|LTOR5_PIG Ragulator complex protein LAMTOR5 OS=Sus scrofa OX=9823 GN=LAMTOR5 PE=3 SV=2;sp|O43504|LTOR5_HUMAN Ragulator complex protein LAMTOR5 OS=Homo sapiens OX=9606 GN=LAMTOR5 PE=1 SV=1
16.5566	NaN	16.5356	16.3888	16.5257	16.6802	16.2868	NaN	16.4353	16.6408	16.1054	16.5758	15.9639	16.4649	16.3621	16.5953	17.1725	16.7356				2	2	2	6	6	6	47.119	0.0097218	2.4994	14141000	2	O43505	O43505	Beta-1,4-glucuronyltransferase 1	B4GAT1	sp|O43505|B4GA1_HUMAN Beta-1,4-glucuronyltransferase 1 OS=Homo sapiens OX=9606 GN=B4GAT1 PE=1 SV=1
16.8807	16.8754	NaN	16.7597	16.9166	17.3176	16.7121	NaN	17.2896	17.816	16.4765	16.8397	16.6159	16.9846	16.7988	17.0085	17.0224	NaN				3	3	3	23.2	23.2	23.2	22.092	0	5.4436	22925000	18	O43583	O43583	Density-regulated protein	DENR	sp|O43583|DENR_HUMAN Density-regulated protein OS=Homo sapiens OX=9606 GN=DENR PE=1 SV=2
18.2709	18.306	17.9958	18.8893	18.2645	18.2475	18.3584	18.5537	18.1735	18.061	17.8048	17.8938	18.1966	18.3551	17.8495	18.4843	18.2305	18.4206				2	2	2	15.7	15.7	15.7	15.005	0	6.187	57764000	47	O43617-2;O43617	O43617-2;O43617	Trafficking protein particle complex subunit 3	TRAPPC3	sp|O43617-2|TPPC3_HUMAN Isoform 2 of Trafficking protein particle complex subunit 3 OS=Homo sapiens OX=9606 GN=TRAPPC3;sp|O43617|TPPC3_HUMAN Trafficking protein particle complex subunit 3 OS=Homo sapiens OX=9606 GN=TRAPPC3 PE=1 SV=1
17.4164	17.7285	17.767	18.0057	17.8499	18.0525	17.8381	NaN	17.431	NaN	17.3389	17.5788	18.0074	17.8107	17.3075	17.9598	17.9224	17.3728				3	3	3	12.5	12.5	12.5	56.289	0	14.991	42437000	31	O43660-2;O43660	O43660-2;O43660	Pleiotropic regulator 1	PLRG1	sp|O43660-2|PLRG1_HUMAN Isoform 2 of Pleiotropic regulator 1 OS=Homo sapiens OX=9606 GN=PLRG1;sp|O43660|PLRG1_HUMAN Pleiotropic regulator 1 OS=Homo sapiens OX=9606 GN=PLRG1 PE=1 SV=1
20.3296	19.9149	20.0296	20.1009	19.8853	19.9904	20.2849	19.7414	18.3823	19.8953	20.0711	19.8336	19.8976	19.867	20.0061	19.9798	19.9697	20.094				2	2	2	5.6	5.6	5.6	49.692	0	6.5472	190690000	51	O43670-2;O43670;O43670-4;O43670-3	O43670-2;O43670;O43670-4;O43670-3	BUB3-interacting and GLEBS motif-containing protein ZNF207	ZNF207	sp|O43670-2|ZN207_HUMAN Isoform 2 of BUB3-interacting and GLEBS motif-containing protein ZNF207 OS=Homo sapiens OX=9606 GN=ZNF207;sp|O43670|ZN207_HUMAN BUB3-interacting and GLEBS motif-containing protein ZNF207 OS=Homo sapiens OX=9606 GN=ZNF207 PE=1 SV=1;s
20.8655	20.725	20.823	20.8348	20.8137	20.7244	20.811	20.892	20.7852	20.8697	20.6839	20.8867	20.8967	20.8406	20.8938	20.7168	20.9206	20.4204				8	8	8	39.1	39.1	39.1	38.792	0	61.876	374150000	130	O43681	O43681	ATPase ASNA1	ASNA1	sp|O43681|GET3_HUMAN ATPase GET3 OS=Homo sapiens OX=9606 GN=GET3 PE=1 SV=2
20.7544	20.8361	20.85	20.8077	20.8159	20.7221	20.6597	21.0234	20.368	20.6191	20.6761	20.6405	20.4426	20.6692	20.3748	20.674	20.9219	20.8906				7	7	7	26.1	26.1	26.1	36.954	0	18.932	362550000	69	O43684-2;O43684	O43684-2;O43684	Mitotic checkpoint protein BUB3	BUB3	sp|O43684-2|BUB3_HUMAN Isoform 2 of Mitotic checkpoint protein BUB3 OS=Homo sapiens OX=9606 GN=BUB3;sp|O43684|BUB3_HUMAN Mitotic checkpoint protein BUB3 OS=Homo sapiens OX=9606 GN=BUB3 PE=1 SV=1
23.4855	23.6702	23.7036	23.6585	23.7385	23.4753	23.7807	23.7186	23.773	23.6498	23.597	23.6246	23.6774	23.8422	23.9134	23.682	23.6644	23.7316				29	29	18	43.9	43.9	29.3	104.85	0	323.31	2775600000	507	O43707;O43707-2;O43707-3	O43707;O43707-2	Alpha-actinin-4	ACTN4	sp|O43707|ACTN4_HUMAN Alpha-actinin-4 OS=Homo sapiens OX=9606 GN=ACTN4 PE=1 SV=2;sp|O43707-2|ACTN4_HUMAN Isoform ACTN4ISO of Alpha-actinin-4 OS=Homo sapiens OX=9606 GN=ACTN4
19.9969	20.2421	20.4852	19.7369	20.4714	NaN	20.0065	20.385	20.2763	19.8564	20.4032	20.5835	20.1557	19.7036	19.6411	19.7572	20.0212	20.52				2	2	2	3.6	3.6	3.6	85.852	0.00082508	4.0979	195780000	13	O43719	O43719	HIV Tat-specific factor 1	HTATSF1	sp|O43719|HTSF1_HUMAN HIV Tat-specific factor 1 OS=Homo sapiens OX=9606 GN=HTATSF1 PE=1 SV=1
19.0347	19.4385	19.3383	19.2244	19.4641	19.1435	19.2905	18.8613	19.3234	18.7489	19.3547	19.3183	19.2351	19.1843	19.4593	19.4888	19.5722	19.1145				8	8	8	13	13	13	91.35	0	42.225	139780000	88	O43747;O43747-2	O43747;O43747-2	AP-1 complex subunit gamma-1	AP1G1	sp|O43747|AP1G1_HUMAN AP-1 complex subunit gamma-1 OS=Homo sapiens OX=9606 GN=AP1G1 PE=1 SV=5;sp|O43747-2|AP1G1_HUMAN Isoform 2 of AP-1 complex subunit gamma-1 OS=Homo sapiens OX=9606 GN=AP1G1
19.2912	19.2815	19.1912	19.5475	19.5136	19.2102	19.2835	17.7139	19.2973	19.3762	19.3302	19.2923	19.4051	19.3218	19.1818	19.5296	18.3289	19.0511				3	3	3	11.2	11.2	11.2	34.063	0	7.5802	106980000	29	O43765	O43765	Small glutamine-rich tetratricopeptide repeat-containing protein alpha	SGTA	sp|O43765|SGTA_HUMAN Small glutamine-rich tetratricopeptide repeat-containing protein alpha OS=Homo sapiens OX=9606 GN=SGTA PE=1 SV=1
16.5411	16.1862	16.5492	17.0989	17.0056	16.9366	17.3072	16.5183	16.6718	16.3966	16.3713	16.8132	17.0659	16.7453	16.8375	16.4451	17.1704	16.6266				2	2	2	10.3	10.3	10.3	32.943	0.0044101	3.0727	20624000	12	O43772	O43772	Mitochondrial carnitine/acylcarnitine carrier protein	SLC25A20	sp|O43772|MCAT_HUMAN Mitochondrial carnitine/acylcarnitine carrier protein OS=Homo sapiens OX=9606 GN=SLC25A20 PE=1 SV=1
19.993	19.9264	19.9502	20.1273	20.2179	20.2266	20.0217	19.9	20.0342	19.8936	19.7385	19.9961	20.0615	20.1802	20.2598	20.1443	20.2503	20.0784				7	7	7	18.4	18.4	18.4	62.942	0	230.05	220690000	102	O43776;O43776-2	O43776	Asparagine--tRNA ligase, cytoplasmic	NARS	sp|O43776|SYNC_HUMAN Asparagine--tRNA ligase, cytoplasmic OS=Homo sapiens OX=9606 GN=NARS1 PE=1 SV=1
16.0973	16.1604	16.2714	15.9338	16.0758	16.5667	15.6556	17.4546	16.4305	16.7031	16.7091	16.0438	15.8754	16.3942	16.1113	16.3106	16.5219	16.3652				3	3	2	4.4	4.4	2.8	124.95	0	6.7821	16173000	10	O43795-2;O43795	O43795-2;O43795	Unconventional myosin-Ib	MYO1B	sp|O43795-2|MYO1B_HUMAN Isoform 2 of Unconventional myosin-Ib OS=Homo sapiens OX=9606 GN=MYO1B;sp|O43795|MYO1B_HUMAN Unconventional myosin-Ib OS=Homo sapiens OX=9606 GN=MYO1B PE=1 SV=3
20.5792	20.3042	20.0645	20.2695	20.4586	20.0944	20.6292	20.5723	20.4446	20.0558	20.1435	20.2957	20.2965	20.3068	20.1747	20.3861	20.5336	20.476				3	3	3	15	15	15	26.227	0	12.461	272550000	68	O43809	O43809	Cleavage and polyadenylation specificity factor subunit 5	NUDT21	sp|O43809|CPSF5_HUMAN Cleavage and polyadenylation specificity factor subunit 5 OS=Homo sapiens OX=9606 GN=NUDT21 PE=1 SV=1
17.6863	17.3529	18.2114	17.4519	17.4717	17.5911	17.6595	17.7215	18.091	17.3638	17.6681	17.521	17.4765	17.4591	17.5323	17.2619	17.5747	17.7354				7	7	7	13.7	13.7	13.7	86.131	0	38.548	36430000	28	O43815;O43815-2	O43815;O43815-2	Striatin	STRN	sp|O43815|STRN_HUMAN Striatin OS=Homo sapiens OX=9606 GN=STRN PE=1 SV=4;sp|O43815-2|STRN_HUMAN Isoform 2 of Striatin OS=Homo sapiens OX=9606 GN=STRN
20.9968	21.0284	20.8958	21.2233	20.9203	21.1699	20.85	21.6282	20.8845	21.2527	21.201	21.0063	21.3417	20.9681	21.0623	21.0304	21.037	21.5227				7	7	6	18.4	18.4	13.5	42.183	0	160.59	372190000	91	O43837;O43837-2;O43837-3	O43837;O43837-2	Isocitrate dehydrogenase [NAD] subunit beta, mitochondrial	IDH3B	sp|O43837|IDH3B_HUMAN Isocitrate dehydrogenase [NAD] subunit beta, mitochondrial OS=Homo sapiens OX=9606 GN=IDH3B PE=1 SV=2;sp|O43837-2|IDH3B_HUMAN Isoform A of Isocitrate dehydrogenase [NAD] subunit beta, mitochondrial OS=Homo sapiens OX=9606 GN=IDH3B
21.9523	22.1267	20.3843	22.0495	22.6095	20.8031	22.6939	21.3271	20.8196	21.9556	21.0345	22.2161	21.7775	22.099	22.1288	21.8716	21.7109	21.2286				11	11	11	44.8	44.8	44.8	37.106	0	112.51	821220000	106	O43852;O43852-3;O43852-6;O43852-5;O43852-10;O43852-9;O43852-2;O43852-4;O43852-13;O43852-14;O43852-11;O43852-15;O43852-8;O43852-12;O43852-7	O43852;O43852-3;O43852-6;O43852-5;O43852-10;O43852-9;O43852-2;O43852-4;O43852-13;O43852-14;O43852-11	Calumenin	CALU	sp|O43852|CALU_HUMAN Calumenin OS=Homo sapiens OX=9606 GN=CALU PE=1 SV=2;sp|O43852-3|CALU_HUMAN Isoform 3 of Calumenin OS=Homo sapiens OX=9606 GN=CALU;sp|O43852-6|CALU_HUMAN Isoform 6 of Calumenin OS=Homo sapiens OX=9606 GN=CALU;sp|O43852-5|CALU_HUMAN Isof
18.6137	18.3443	18.2688	18.6767	18.25	18.4622	18.7366	18.3083	18.8702	18.5653	18.3713	18.7345	18.7413	18.6097	18.1263	18.1656	18.5616	18.5793				9	4	4	23.8	12.6	12.6	58.951	0	16.235	72906000	35	O43865;O43865-2	O43865;O43865-2	Putative adenosylhomocysteinase 2	AHCYL1	sp|O43865|SAHH2_HUMAN S-adenosylhomocysteine hydrolase-like protein 1 OS=Homo sapiens OX=9606 GN=AHCYL1 PE=1 SV=2;sp|O43865-2|SAHH2_HUMAN Isoform 2 of S-adenosylhomocysteine hydrolase-like protein 1 OS=Homo sapiens OX=9606 GN=AHCYL1
20.0597	19.6697	19.5883	19.761	19.9105	19.8962	19.8953	NaN	19.2478	NaN	19.5959	20.0077	19.7807	19.8153	19.8888	19.8048	20.1072	19.3439				3	3	3	25.3	25.3	25.3	17.42	0	15.589	172720000	58	O43924	O43924	Retinal rod rhodopsin-sensitive cGMP 3,5-cyclic phosphodiesterase subunit delta	PDE6D	sp|O43924|PDE6D_HUMAN Retinal rod rhodopsin-sensitive cGMP 3,5-cyclic phosphodiesterase subunit delta OS=Homo sapiens OX=9606 GN=PDE6D PE=1 SV=1
17.1293	17.7004	17.6139	17.3135	NaN	17.0961	17.7572	NaN	15.9825	17.2606	17.5091	17.0114	17.9633	17.3673	17.1998	17.4763	17.2666	17.1092				4	4	4	10.5	10.5	10.5	56.866	0	7.4975	26064000	6	O46420;Q16850;Q16850-2	O46420;Q16850;Q16850-2	Lanosterol 14-alpha demethylase	CYP51A1	sp|O46420|CP51A_PIG Lanosterol 14-alpha demethylase OS=Sus scrofa OX=9823 GN=CYP51A1 PE=2 SV=1;sp|Q16850|CP51A_HUMAN Lanosterol 14-alpha demethylase OS=Homo sapiens OX=9606 GN=CYP51A1 PE=1 SV=3;sp|Q16850-2|CP51A_HUMAN Isoform 2 of Lanosterol 14-alpha demet
21.5864	21.6881	21.3576	21.6603	21.8625	21.631	21.4658	21.8453	21.3542	21.8207	21.6542	21.6517	21.6476	21.6494	21.1443	21.6484	21.6613	21.1392				9	9	9	39.8	39.8	39.8	35.613	0	35.11	573040000	114	O46560	O46560			sp|O46560|PDXK_PIG Pyridoxal kinase OS=Sus scrofa OX=9823 GN=PDXK PE=1 SV=1
18.4074	18.3712	18.4976	18.2491	18.1355	19.106	18.8992	19.3794	19.1186	18.7628	18.0224	18.6446	17.9904	18.1072	18.1395	18.4489	18.8453	19.0179				7	7	7	15.4	15.4	15.4	71.689	0	15.216	65240000	42	O60216;Q9H4I0-2;Q9H4I0	O60216	Double-strand-break repair protein rad21 homolog	RAD21	sp|O60216|RAD21_HUMAN Double-strand-break repair protein rad21 homolog OS=Homo sapiens OX=9606 GN=RAD21 PE=1 SV=2
17.0623	16.4636	16.5273	16.8423	17.094	16.949	16.7467	16.3081	16.5438	16.8881	16.7309	17.0864	16.6873	16.4175	16.8158	17.1018	16.5659	16.3298				2	2	2	22.7	22.7	22.7	10.998	0.0015968	3.7605	20007000	13	O60220	O60220	Mitochondrial import inner membrane translocase subunit Tim8 A	TIMM8A	sp|O60220|TIM8A_HUMAN Mitochondrial import inner membrane translocase subunit Tim8 A OS=Homo sapiens OX=9606 GN=TIMM8A PE=1 SV=1
17.3405	17.3084	17.2142	17.4681	17.5094	17.3103	17.2819	NaN	17.358	NaN	17.0961	17.3958	17.0949	17.1142	17.4011	17.2572	17.5179	17.4025				4	3	3	16.2	11.9	11.9	35.547	0	6.4962	27477000	22	O60256-3;O60256;O60256-4;O60256-2	O60256-3;O60256;O60256-4;O60256-2	Phosphoribosyl pyrophosphate synthase-associated protein 2	PRPSAP2	sp|O60256-3|KPRB_HUMAN Isoform 3 of Phosphoribosyl pyrophosphate synthase-associated protein 2 OS=Homo sapiens OX=9606 GN=PRPSAP2;sp|O60256|KPRB_HUMAN Phosphoribosyl pyrophosphate synthase-associated protein 2 OS=Homo sapiens OX=9606 GN=PRPSAP2 PE=1 SV=1;s
19.5157	19.4781	19.7424	19.411	19.5993	19.5365	19.4172	19.4158	19.9117	19.2764	19.6705	19.4347	19.2688	18.9372	19.6482	19.5301	19.4412	19.5236				11	11	7	11.7	11.7	8.6	121.9	0	280.89	136360000	71	O60264	O60264	SWI/SNF-related matrix-associated actin-dependent regulator of chromatin subfamily A member 5	SMARCA5	sp|O60264|SMCA5_HUMAN SWI/SNF-related matrix-associated actin-dependent regulator of chromatin subfamily A member 5 OS=Homo sapiens OX=9606 GN=SMARCA5 PE=1 SV=1
19.2177	19.6199	19.24	19.116	19.1757	19.1892	18.1964	19.0127	19.2413	19.5661	19.6996	19.4721	19.2961	19.3758	18.3943	19.1587	19.4069	18.9896				2	2	2	6.5	6.5	6.5	45.537	0	94.957	109330000	31	O60268-3;O60268;O60268-2	O60268-3;O60268;O60268-2	Uncharacterized protein KIAA0513	KIAA0513	sp|O60268-3|K0513_HUMAN Isoform 3 of Uncharacterized protein KIAA0513 OS=Homo sapiens OX=9606 GN=KIAA0513;sp|O60268|K0513_HUMAN Uncharacterized protein KIAA0513 OS=Homo sapiens OX=9606 GN=KIAA0513 PE=1 SV=1;sp|O60268-2|K0513_HUMAN Isoform 2 of Uncharacteri
19.2205	19.3306	19.2925	18.9818	19.6531	19.2963	19.2543	19.4591	19.4449	17.7231	18.7049	19.114	19.0714	19.183	19.5443	19.1403	19.2779	19.3921				10	10	8	10.4	10.4	9	144.68	0	187.84	116050000	91	O60271-4;O60271-2;O60271;O60271-5;O60271-3;O60271-9	O60271-4;O60271-2;O60271;O60271-5;O60271-3;O60271-9	C-Jun-amino-terminal kinase-interacting protein 4	SPAG9	sp|O60271-4|JIP4_HUMAN Isoform 4 of C-Jun-amino-terminal kinase-interacting protein 4 OS=Homo sapiens OX=9606 GN=SPAG9;sp|O60271-2|JIP4_HUMAN Isoform 2 of C-Jun-amino-terminal kinase-interacting protein 4 OS=Homo sapiens OX=9606 GN=SPAG9;sp|O60271|JIP4_HUM
21.1847	20.9661	20.884	21.23	21.2005	21.1959	20.8059	20.4706	21.2892	21.1354	21.1363	21.2408	21.2725	21.2663	20.7985	21.137	20.8671	21.0181				18	18	14	26.4	26.4	20.2	109.49	0	181.46	426540000	149	O60282;O60282-2;Q12840	O60282;O60282-2	Kinesin heavy chain isoform 5C	KIF5C	sp|O60282|KIF5C_HUMAN Kinesin heavy chain isoform 5C OS=Homo sapiens OX=9606 GN=KIF5C PE=1 SV=1;sp|O60282-2|KIF5C_HUMAN Isoform 2 of Kinesin heavy chain isoform 5C OS=Homo sapiens OX=9606 GN=KIF5C
19.8755	19.854	19.8522	19.9257	20.1209	19.6039	19.3318	18.0554	20.1723	19.6397	19.5799	20.0371	19.9315	20.0016	19.4681	19.9078	20.1627	19.7051				11	11	11	16.3	16.3	16.3	107.57	0	34.782	170350000	81	O60313-13;O60313;O60313-9;O60313-11;O60313-2;O60313-10	O60313-13;O60313;O60313-9;O60313-11;O60313-2;O60313-10	Dynamin-like 120 kDa protein, mitochondrial;Dynamin-like 120 kDa protein, form S1	OPA1	sp|O60313-13|OPA1_HUMAN Isoform 7 of Dynamin-like 120 kDa protein, mitochondrial OS=Homo sapiens OX=9606 GN=OPA1;sp|O60313|OPA1_HUMAN Dynamin-like 120 kDa protein, mitochondrial OS=Homo sapiens OX=9606 GN=OPA1 PE=1 SV=3;sp|O60313-9|OPA1_HUMAN Isoform 3 of
16.8455	17.1112	16.7728	17.0494	16.941	16.8518	17.102	17.4777	16.8662	16.5328	17.1543	16.7757	NaN	NaN	16.8602	16.9971	17.6732	16.9108				2	2	2	1.6	1.6	1.6	199.26	0	4.6912	13931000	22	O60333-2;O60333;O60333-4	O60333-2;O60333;O60333-4	Kinesin-like protein KIF1B	KIF1B	sp|O60333-2|KIF1B_HUMAN Isoform 2 of Kinesin-like protein KIF1B OS=Homo sapiens OX=9606 GN=KIF1B;sp|O60333|KIF1B_HUMAN Kinesin-like protein KIF1B OS=Homo sapiens OX=9606 GN=KIF1B PE=1 SV=5;sp|O60333-4|KIF1B_HUMAN Isoform 4 of Kinesin-like protein KIF1B OS=
18.8242	18.859	18.5469	18.7555	18.8098	18.7044	18.6291	18.8252	18.8249	18.6417	18.5768	18.7424	18.6547	19.0185	18.7173	18.528	18.8311	18.7895				5	3	3	43.8	34	34	18.762	0	11.198	90879000	36	O60493;O60493-3;O60493-2;O60493-4	O60493;O60493-3;O60493-2;O60493-4	Sorting nexin-3	SNX3	sp|O60493|SNX3_HUMAN Sorting nexin-3 OS=Homo sapiens OX=9606 GN=SNX3 PE=1 SV=3;sp|O60493-3|SNX3_HUMAN Isoform 3 of Sorting nexin-3 OS=Homo sapiens OX=9606 GN=SNX3;sp|O60493-2|SNX3_HUMAN Isoform 2 of Sorting nexin-3 OS=Homo sapiens OX=9606 GN=SNX3;sp|O60493
17.9936	18.3567	17.9106	17.7179	18.0623	17.9928	18.4321	NaN	18.079	18.3393	NaN	17.8468	18.2962	17.9446	17.9833	18.2651	17.9885	NaN				7	7	7	11.8	11.8	11.8	102.91	0	14.81	55704000	16	O60502;O60502-4;O60502-2;O60502-3	O60502;O60502-4;O60502-2	Protein O-GlcNAcase	MGEA5	sp|O60502|OGA_HUMAN Protein O-GlcNAcase OS=Homo sapiens OX=9606 GN=OGA PE=1 SV=2;sp|O60502-4|OGA_HUMAN Isoform 4 of Protein O-GlcNAcase OS=Homo sapiens OX=9606 GN=OGA;sp|O60502-2|OGA_HUMAN Isoform 2 of Protein O-GlcNAcase OS=Homo sapiens OX=9606 GN=OGA
23.1302	23.3148	23.2525	23.2713	23.0345	23.334	22.7613	23.0623	23.0608	23.4368	23.5605	23.3934	23.4075	23.1802	23.0487	23.3243	23.3776	23.6855				10	10	8	16.4	16.4	14.1	89.655	0	297.64	1771100000	137	O60641-4;O60641;O60641-3;O60641-2	O60641-4;O60641;O60641-3	Clathrin coat assembly protein AP180	SNAP91	sp|O60641-4|AP180_HUMAN Isoform 4 of Clathrin coat assembly protein AP180 OS=Homo sapiens OX=9606 GN=SNAP91;sp|O60641|AP180_HUMAN Clathrin coat assembly protein AP180 OS=Homo sapiens OX=9606 GN=SNAP91 PE=1 SV=2;sp|O60641-3|AP180_HUMAN Isoform 3 of Clathrin
17.888	17.8665	17.7509	17.9024	17.5052	17.8492	18.0123	17.8858	17.6746	18.192	18.1471	18.1713	18.0877	17.7255	17.9027	18.2458	17.985	17.8293				4	2	2	11	5.6	5.6	60.029	0	9.7015	46316000	38	O60684;O15131	O60684;O15131	Importin subunit alpha-7;Importin subunit alpha-6	KPNA6;KPNA5	sp|O60684|IMA7_HUMAN Importin subunit alpha-7 OS=Homo sapiens OX=9606 GN=KPNA6 PE=1 SV=1;sp|O15131|IMA6_HUMAN Importin subunit alpha-6 OS=Homo sapiens OX=9606 GN=KPNA5 PE=1 SV=2
18.0138	18.3801	18.6482	18.2497	18.2562	18.2495	18.6537	18.2725	19.1884	18.0063	18.0837	18.294	18.4661	18.4753	18.6847	18.2386	18.6761	18.0327				6	6	6	11.8	11.8	11.8	90.283	0	17.648	79155000	44	O60716-24;O60716-23;O60716-21;O60716-19;O60716-22;O60716-20;O60716-16;O60716-18;O60716-15;O60716-17;O60716-13;O60716-11;O60716-14;O60716-12;O60716-10;O60716-8;O60716-9;O60716-7;O60716-5;O60716-3;O60716-6;O60716-4;O60716-2;O60716;O60716-32;O60716-31;O60716-29;O60716-27;O60716-30;O60716-28;O60716-26;O60716-25	O60716-24;O60716-23;O60716-21;O60716-19;O60716-22;O60716-20;O60716-16;O60716-18;O60716-15;O60716-17;O60716-13;O60716-11;O60716-14;O60716-12;O60716-10;O60716-8;O60716-9;O60716-7;O60716-5;O60716-3;O60716-6;O60716-4;O60716-2;O60716;O60716-32;O60716-31;O60716-29;O60716-27;O60716-30;O60716-28;O60716-26;O60716-25	Catenin delta-1	CTNND1	sp|O60716-24|CTND1_HUMAN Isoform 3 of Catenin delta-1 OS=Homo sapiens OX=9606 GN=CTNND1;sp|O60716-23|CTND1_HUMAN Isoform 3C of Catenin delta-1 OS=Homo sapiens OX=9606 GN=CTNND1;sp|O60716-21|CTND1_HUMAN Isoform 3A of Catenin delta-1 OS=Homo sapiens OX=9606
17.1582	17.8322	17.7574	17.9736	17.8328	18.1814	18.1568	18.3781	18.1234	17.9972	17.9827	17.8475	17.7671	17.6885	17.5255	17.9316	18.0409	17.9432				4	4	3	6.3	6.3	4.9	98.795	0	9.0115	33723000	24	O60741;Q9UL51	O60741	Potassium/sodium hyperpolarization-activated cyclic nucleotide-gated channel 1	HCN1	sp|O60741|HCN1_HUMAN Potassium/sodium hyperpolarization-activated cyclic nucleotide-gated channel 1 OS=Homo sapiens OX=9606 GN=HCN1 PE=1 SV=3
18.5917	18.7538	18.3673	18.2728	18.7808	18.1208	19.2741	18.333	18.5912	18.6364	18.4324	18.758	18.8317	18.7277	18.4652	18.4949	18.2812	18.466				7	5	5	20.6	15.4	15.4	46.097	0	42.417	80105000	59	O60749-2;O60749	O60749-2;O60749	Sorting nexin-2	SNX2	sp|O60749-2|SNX2_HUMAN Isoform 2 of Sorting nexin-2 OS=Homo sapiens OX=9606 GN=SNX2;sp|O60749|SNX2_HUMAN Sorting nexin-2 OS=Homo sapiens OX=9606 GN=SNX2 PE=1 SV=2
19.6586	19.6324	19.6023	19.7423	19.5101	19.462	19.7174	19.7945	19.7405	19.7152	19.7173	19.5391	19.4862	19.5585	19.4746	19.413	19.4271	19.0502				8	8	8	12.4	12.4	12.4	107.89	0	29.215	155310000	115	O60763;O60763-2	O60763;O60763-2	General vesicular transport factor p115	USO1	sp|O60763|USO1_HUMAN General vesicular transport factor p115 OS=Homo sapiens OX=9606 GN=USO1 PE=1 SV=2;sp|O60763-2|USO1_HUMAN Isoform 2 of General vesicular transport factor p115 OS=Homo sapiens OX=9606 GN=USO1
18.0658	17.92	17.7807	17.6429	17.9893	18.108	18.065	18.09	18.1013	17.8236	17.8667	17.6961	18.234	18.2437	17.7196	17.8659	18.0089	17.9076				3	3	3	9.1	9.1	9.1	50.268	0	10.177	49815000	31	O60784-4;O60784;O60784-2;O60784-3	O60784-4;O60784;O60784-2;O60784-3	Target of Myb protein 1	TOM1	sp|O60784-4|TOM1_HUMAN Isoform 4 of Target of Myb protein 1 OS=Homo sapiens OX=9606 GN=TOM1;sp|O60784|TOM1_HUMAN Target of Myb protein 1 OS=Homo sapiens OX=9606 GN=TOM1 PE=1 SV=2;sp|O60784-2|TOM1_HUMAN Isoform 2 of Target of Myb protein 1 OS=Homo sapiens O
17.4167	17.5378	17.8439	17.7597	17.3926	17.384	17.2927	17.742	18.5337	NaN	17.4978	17.4704	17.099	17.2724	17.2668	17.7324	17.6093	NaN				3	3	3	9.1	9.1	9.1	70.755	0	13.188	37563000	24	O60826	O60826	Coiled-coil domain-containing protein 22	CCDC22	sp|O60826|CCD22_HUMAN Coiled-coil domain-containing protein 22 OS=Homo sapiens OX=9606 GN=CCDC22 PE=1 SV=1
18.0787	17.2846	16.8937	17.4786	18.1428	17.6495	17.9877	17.6876	16.8883	17.8476	17.347	17.8583	17.7716	17.7274	17.7585	17.903	17.7787	17.6414				2	2	2	26.7	26.7	26.7	18.706	0	12.923	38579000	17	O60828-5;O60828-4;O60828-2;O60828;O60828-10;O60828-9;O60828-8;O60828-7;O60828-6;O60828-3	O60828-5;O60828-4;O60828-2;O60828;O60828-10;O60828-9;O60828-8;O60828-7;O60828-6;O60828-3	Polyglutamine-binding protein 1	PQBP1	sp|O60828-5|PQBP1_HUMAN Isoform 5 of Polyglutamine-binding protein 1 OS=Homo sapiens OX=9606 GN=PQBP1;sp|O60828-4|PQBP1_HUMAN Isoform 4 of Polyglutamine-binding protein 1 OS=Homo sapiens OX=9606 GN=PQBP1;sp|O60828-2|PQBP1_HUMAN Isoform 2 of Polyglutamine-b
21.0967	20.7982	21.087	20.8898	21.0017	20.7916	20.8173	20.9453	21.173	20.3951	21.7243	20.8148	20.6329	20.6177	20.6463	21.0447	21.052	21.2305				2	2	2	16.3	16.3	16.3	19.258	0	125.32	358370000	52	O60831	O60831	PRA1 family protein 2	PRAF2	sp|O60831|PRAF2_HUMAN PRA1 family protein 2 OS=Homo sapiens OX=9606 GN=PRAF2 PE=1 SV=1
17.5188	17.593	17.0758	17.3244	17.6922	17.4386	17.3959	18.269	18.0447	NaN	18.2297	17.3634	17.4017	17.7131	17.542	17.5594	17.4857	17.3987				3	3	3	4.1	4.1	4.1	138.83	0	10.731	38308000	33	O60841	O60841	Eukaryotic translation initiation factor 5B	EIF5B	sp|O60841|IF2P_HUMAN Eukaryotic translation initiation factor 5B OS=Homo sapiens OX=9606 GN=EIF5B PE=1 SV=4
19.8742	19.6458	19.5662	19.6839	19.8734	19.5964	19.997	19.3662	19.6073	19.649	19.5893	19.7686	19.8196	19.8817	19.9104	19.893	19.9126	18.2858				2	2	2	19.4	19.4	19.4	15.48	0	6.1838	200410000	52	O60869-2;O60869-3;O60869	O60869-2;O60869-3;O60869	Endothelial differentiation-related factor 1	EDF1	sp|O60869-2|EDF1_HUMAN Isoform 2 of Endothelial differentiation-related factor 1 OS=Homo sapiens OX=9606 GN=EDF1;sp|O60869-3|EDF1_HUMAN Isoform 3 of Endothelial differentiation-related factor 1 OS=Homo sapiens OX=9606 GN=EDF1;sp|O60869|EDF1_HUMAN Endotheli
20.4524	20.4582	20.3907	20.5664	20.5863	20.5629	20.5543	19.5832	20.522	20.5519	20.5293	20.6029	20.3474	20.221	20.3279	20.5664	20.4412	20.2397				6	6	6	26.2	26.2	26.2	45.745	0	94.153	317080000	116	O60884	O60884	DnaJ homolog subfamily A member 2	DNAJA2	sp|O60884|DNJA2_HUMAN DnaJ homolog subfamily A member 2 OS=Homo sapiens OX=9606 GN=DNAJA2 PE=1 SV=1
18.2894	18.2779	18.2622	18.4236	18.1551	18.1263	17.9093	17.854	18.311	17.8924	17.9009	18.0535	18.406	18.4493	18.0576	18.0957	18.0819	17.6736				4	4	4	9.5	9.5	9.5	53.962	0	17.817	55391000	44	O62787	O62787			sp|O62787|GTR3_PIG Solute carrier family 2, facilitated glucose transporter member 3 OS=Sus scrofa OX=9823 GN=SLC2A3 PE=2 SV=2
17.6434	18.3342	19.4199	17.6321	16.9008	20.1572	19.7077	19.2976	18.5777	18.5931	20.4837	17.6832	19.4966	20.1577	18.1782	18.9546	17.759	19.3047				6	6	4	16.5	16.5	10.1	59.771	0	27.377	190830000	35	O62839	O62839			sp|O62839|CATA_PIG Catalase OS=Sus scrofa OX=9823 GN=CAT PE=1 SV=4
16.1964	NaN	15.8584	NaN	16.1537	16.3666	16.1717	16.6074	16.4395	16.5406	16.4813	16.4398	15.9744	15.8288	16.2077	15.9997	16.4451	16.315				2	2	2	4.2	4.2	4.2	78.159	0	4.7539	12057000	11	O75027-3;O75027;O75027-2	O75027-3;O75027;O75027-2	ATP-binding cassette sub-family B member 7, mitochondrial	ABCB7	sp|O75027-3|ABCB7_HUMAN Isoform 3 of ATP-binding cassette sub-family B member 7, mitochondrial OS=Homo sapiens OX=9606 GN=ABCB7;sp|O75027|ABCB7_HUMAN ATP-binding cassette sub-family B member 7, mitochondrial OS=Homo sapiens OX=9606 GN=ABCB7 PE=1 SV=2;sp|O7
18.8699	19.2496	19.1672	19.1693	19.523	19.0995	19.1627	NaN	19.4559	19.4274	19.2948	18.7828	18.5271	19.2536	18.921	19.3495	19.6165	19.0375				7	7	7	10.7	10.7	10.7	99.995	0	23.244	112020000	70	O75061;O75061-4;O75061-2;O75061-3	O75061;O75061-4;O75061-2;O75061-3	Putative tyrosine-protein phosphatase auxilin	DNAJC6	sp|O75061|AUXI_HUMAN Putative tyrosine-protein phosphatase auxilin OS=Homo sapiens OX=9606 GN=DNAJC6 PE=1 SV=3;sp|O75061-4|AUXI_HUMAN Isoform 4 of Putative tyrosine-protein phosphatase auxilin OS=Homo sapiens OX=9606 GN=DNAJC6;sp|O75061-2|AUXI_HUMAN Isofor
21.0877	21.2013	21.1087	21.3516	21.3206	21.2919	21.3816	21.347	21.4758	21.1609	20.9637	21.0424	21.2571	21.2083	21.4491	21.3288	21.1049	21.2829				7	7	7	22.4	22.4	22.4	66.193	0	54.503	542710000	158	O75083;O75083-3	O75083;O75083-3	WD repeat-containing protein 1	WDR1	sp|O75083|WDR1_HUMAN WD repeat-containing protein 1 OS=Homo sapiens OX=9606 GN=WDR1 PE=1 SV=4;sp|O75083-3|WDR1_HUMAN Isoform 2 of WD repeat-containing protein 1 OS=Homo sapiens OX=9606 GN=WDR1
20.5676	20.4655	20.1257	20.5013	20.5491	20.2583	20.2912	20.1299	20.1839	20.4292	20.3477	20.5286	20.4212	20.3051	20.202	20.4532	20.466	20.0907				12	12	9	13.4	13.4	10.1	141.06	0	99.46	254860000	131	O75122;O75122-3;O75122-2	O75122;O75122-3	CLIP-associating protein 2	CLASP2	sp|O75122|CLAP2_HUMAN CLIP-associating protein 2 OS=Homo sapiens OX=9606 GN=CLASP2 PE=1 SV=3;sp|O75122-3|CLAP2_HUMAN Isoform 3 of CLIP-associating protein 2 OS=Homo sapiens OX=9606 GN=CLASP2
16.0403	16.8322	16.5779	15.7935	15.9834	15.6847	15.8496	NaN	15.4719	15.1858	15.3541	15.5942	16.2258	16.2715	16.71	15.617	16.056	15.6428				4	3	3	10.6	8.9	8.9	60.13	0	5.9274	17247000	4	O75131	O75131	Copine-3	CPNE3	sp|O75131|CPNE3_HUMAN Copine-3 OS=Homo sapiens OX=9606 GN=CPNE3 PE=1 SV=1
NaN	17.031	16.6719	16.7452	17.2949	16.1632	16.262	16.4516	16.8952	16.7102	16.2181	16.9061	17.0588	16.9821	16.1546	16.9677	17.0412	16.3401				4	4	4	4.8	4.8	4.8	132.36	0	8.9965	19663000	19	O75145-2;O75145	O75145-2;O75145	Liprin-alpha-3	PPFIA3	sp|O75145-2|LIPA3_HUMAN Isoform 2 of Liprin-alpha-3 OS=Homo sapiens OX=9606 GN=PPFIA3;sp|O75145|LIPA3_HUMAN Liprin-alpha-3 OS=Homo sapiens OX=9606 GN=PPFIA3 PE=1 SV=3
17.5288	16.837	NaN	16.6821	17.1531	19.0476	18.9572	NaN	NaN	NaN	17.138	16.7643	16.2011	16.5556	17.3676	17.1172	16.64	17.2982				2	2	2	0.9	0.9	0.9	206.94	0.0040665	3.1373	28377000	9	O75147	O75147	Obscurin-like protein 1	OBSL1	sp|O75147|OBSL1_HUMAN Obscurin-like protein 1 OS=Homo sapiens OX=9606 GN=OBSL1 PE=1 SV=4
16.7931	16.6256	16.7062	16.1047	16.3307	16.7393	16.2807	16.6038	15.6861	16.29	16.239	16.3541	16.5192	16.6175	16.8202	16.7444	16.4077	16.3713				4	4	4	5	5	5	135.25	0	12.139	15754000	13	O75155;O75155-2	O75155;O75155-2	Cullin-associated NEDD8-dissociated protein 2	CAND2	sp|O75155|CAND2_HUMAN Cullin-associated NEDD8-dissociated protein 2 OS=Homo sapiens OX=9606 GN=CAND2 PE=1 SV=3;sp|O75155-2|CAND2_HUMAN Isoform 2 of Cullin-associated NEDD8-dissociated protein 2 OS=Homo sapiens OX=9606 GN=CAND2
16.7148	17.0682	NaN	17.1356	15.8649	NaN	17.2427	16.7964	16.8026	16.9467	16.8194	16.7582	16.8323	17.3528	17.41	17.0646	17.0341	18.0022				5	5	5	3.4	3.4	3.4	254.41	0	10.589	30481000	16	O75165	O75165	DnaJ homolog subfamily C member 13	DNAJC13	sp|O75165|DJC13_HUMAN DnaJ homolog subfamily C member 13 OS=Homo sapiens OX=9606 GN=DNAJC13 PE=1 SV=5
15.9491	16.0965	15.8576	16.0403	16.2511	16.2116	16.9227	16.0249	NaN	16.3063	16.2398	16.0496	16.0897	16.1137	15.9562	16.201	16.0163	15.9984				3	3	3	6.3	6.3	6.3	77.824	0	11.839	12440000	19	O75179-5;O75179-3;O75179-4;O75179-6;O75179-7;O75179-2;O75179;Q8IWZ3-5;Q8IWZ3-2;Q8IWZ3;Q8IWZ3-4;Q8IWZ3-6	O75179-5;O75179-3;O75179-4;O75179-6;O75179-7;O75179-2;O75179	Ankyrin repeat domain-containing protein 17	ANKRD17	sp|O75179-5|ANR17_HUMAN Isoform 5 of Ankyrin repeat domain-containing protein 17 OS=Homo sapiens OX=9606 GN=ANKRD17;sp|O75179-3|ANR17_HUMAN Isoform 3 of Ankyrin repeat domain-containing protein 17 OS=Homo sapiens OX=9606 GN=ANKRD17;sp|O75179-4|ANR17_HUMAN
17.8103	17.6379	17.8195	17.685	17.8446	17.5924	17.5716	17.0647	17.7866	17.4767	17.5679	17.9008	17.5003	17.8095	17.4436	17.916	17.7862	17.6427				2	2	2	10	10	10	26.899	0.00084926	4.3696	36843000	10	O75190-2;O75190-3;O75190;Q8WWF6	O75190-2;O75190-3;O75190;Q8WWF6	DnaJ homolog subfamily B member 6;DnaJ homolog subfamily B member 3	DNAJB6;DNAJB3	sp|O75190-2|DNJB6_HUMAN Isoform B of DnaJ homolog subfamily B member 6 OS=Homo sapiens OX=9606 GN=DNAJB6;sp|O75190-3|DNJB6_HUMAN Isoform C of DnaJ homolog subfamily B member 6 OS=Homo sapiens OX=9606 GN=DNAJB6;sp|O75190|DNJB6_HUMAN DnaJ homolog subfamily B
19.4693	19.6925	19.785	19.4978	19.6872	19.8459	18.9813	19.0813	17.5739	NaN	19.202	19.7994	19.735	19.6018	19.4994	19.0857	19.3474	19.6777				3	3	3	2.9	2.9	2.9	179.14	0.0015835	3.7066	104840000	5	O75197	O75197	Low-density lipoprotein receptor-related protein 5	LRP5	sp|O75197|LRP5_HUMAN Low-density lipoprotein receptor-related protein 5 OS=Homo sapiens OX=9606 GN=LRP5 PE=1 SV=2
19.3664	19.5988	NaN	19.6737	19.6122	19.3326	19.2934	19.2186	19.3812	19.7278	19.0899	19.5893	19.6198	19.5641	19.3406	19.7438	19.7992	18.2276				2	2	2	11.2	11.2	11.2	22.202	0	6.5088	137610000	33	O75251-2;O75251	O75251-2;O75251	NADH dehydrogenase [ubiquinone] iron-sulfur protein 7, mitochondrial	NDUFS7	sp|O75251-2|NDUS7_HUMAN Isoform 2 of NADH dehydrogenase [ubiquinone] iron-sulfur protein 7, mitochondrial OS=Homo sapiens OX=9606 GN=NDUFS7;sp|O75251|NDUS7_HUMAN NADH dehydrogenase [ubiquinone] iron-sulfur protein 7, mitochondrial OS=Homo sapiens OX=9606 G
18.4679	20.0242	19.834	19.9658	19.8867	19.9891	19.5733	18.1445	20.2252	20.2335	19.9854	19.7272	19.9351	19.9888	19.6329	19.6962	19.8927	19.9625				7	7	7	17.3	17.3	17.3	51.851	0	13.488	181620000	60	O75306-2;O75306	O75306-2;O75306	NADH dehydrogenase [ubiquinone] iron-sulfur protein 2, mitochondrial	NDUFS2	sp|O75306-2|NDUS2_HUMAN Isoform 2 of NADH dehydrogenase [ubiquinone] iron-sulfur protein 2, mitochondrial OS=Homo sapiens OX=9606 GN=NDUFS2;sp|O75306|NDUS2_HUMAN NADH dehydrogenase [ubiquinone] iron-sulfur protein 2, mitochondrial OS=Homo sapiens OX=9606 G
17.5306	18.6855	17.9391	18.5529	18.2584	18.3388	18.366	NaN	NaN	NaN	18.4368	18.1033	17.4495	18.7016	18.7694	18.4531	18.5844	17.7398				4	4	4	22.2	22.2	22.2	21.664	0	10.819	72769000	32	O75340-2;O75340	O75340-2;O75340	Programmed cell death protein 6	PDCD6	sp|O75340-2|PDCD6_HUMAN Isoform 2 of Programmed cell death protein 6 OS=Homo sapiens OX=9606 GN=PDCD6;sp|O75340|PDCD6_HUMAN Programmed cell death protein 6 OS=Homo sapiens OX=9606 GN=PDCD6 PE=1 SV=1
21.4184	21.3055	20.8038	21.1555	21.4034	21.6881	21.3807	22.235	21.3299	21.1762	21.5486	21.5653	21.1818	21.2448	21.582	21.5137	21.3395	21.3786				3	3	2	29.7	29.7	16.9	13.757	0	323.31	495080000	81	O75348	O75348	V-type proton ATPase subunit G 1	ATP6V1G1	sp|O75348|VATG1_HUMAN V-type proton ATPase subunit G 1 OS=Homo sapiens OX=9606 GN=ATP6V1G1 PE=1 SV=3
23.9226	23.7831	23.8955	24.0826	23.9837	23.96	23.9142	24.1919	24.2387	24.1147	24.071	23.9897	23.9512	23.9875	24.1757	24.1535	24.0914	24.1332				11	11	9	42.3	42.3	35.2	39.183	0	320.18	3366100000	504	O75367-2;O75367-3;O75367	O75367-2;O75367-3;O75367	Core histone macro-H2A.1	H2AFY	sp|O75367-2|H2AY_HUMAN Isoform 1 of Core histone macro-H2A.1 OS=Homo sapiens OX=9606 GN=MACROH2A1;sp|O75367-3|H2AY_HUMAN Isoform 3 of Core histone macro-H2A.1 OS=Homo sapiens OX=9606 GN=MACROH2A1;sp|O75367|H2AY_HUMAN Core histone macro-H2A.1 OS=Homo sapien
18.1736	17.9932	18.072	17.9096	18.1654	17.9627	18.1293	NaN	17.7615	17.6854	17.665	18.0182	17.783	17.9942	17.6151	17.9767	17.9106	16.4843				2	2	2	21.9	21.9	21.9	12.774	0.00082953	4.116	45163000	8	O75368	O75368	SH3 domain-binding glutamic acid-rich-like protein	SH3BGRL	sp|O75368|SH3L1_HUMAN SH3 domain-binding glutamic acid-rich-like protein OS=Homo sapiens OX=9606 GN=SH3BGRL PE=1 SV=1
18.3998	18.3715	18.0497	17.8797	18.7747	17.9175	18.5827	17.8068	18.7182	18.3309	17.0696	17.5851	18.0832	18.5302	18.1411	18.0059	17.9356	18.5812				18	12	12	10.4	7.4	7.4	275.66	0	42.867	63553000	53	O75369-2;O75369-9;O75369;O75369-8;O75369-6;O75369-3;O75369-7;O75369-5;O75369-4	O75369-2;O75369-9;O75369;O75369-8;O75369-6;O75369-3;O75369-7;O75369-5;O75369-4	Filamin-B	FLNB	sp|O75369-2|FLNB_HUMAN Isoform 2 of Filamin-B OS=Homo sapiens OX=9606 GN=FLNB;sp|O75369-9|FLNB_HUMAN Isoform 9 of Filamin-B OS=Homo sapiens OX=9606 GN=FLNB;sp|O75369|FLNB_HUMAN Filamin-B OS=Homo sapiens OX=9606 GN=FLNB PE=1 SV=2;sp|O75369-8|FLNB_HUMAN Isof
16.8472	16.8851	16.9136	16.6887	16.926	16.5232	16.5601	16.7281	17.0944	17.4921	16.8803	16.8039	17.1899	16.6493	16.8478	17.3644	17.2893	17.2688				3	3	3	6.7	6.7	6.7	67.725	0	7.6196	20216000	24	O75382-4;O75382-2;O75382;O75382-3	O75382-4;O75382-2;O75382;O75382-3	Tripartite motif-containing protein 3	TRIM3	sp|O75382-4|TRIM3_HUMAN Isoform 4 of Tripartite motif-containing protein 3 OS=Homo sapiens OX=9606 GN=TRIM3;sp|O75382-2|TRIM3_HUMAN Isoform Beta of Tripartite motif-containing protein 3 OS=Homo sapiens OX=9606 GN=TRIM3;sp|O75382|TRIM3_HUMAN Tripartite moti
18.7396	18.4978	18.354	18.8483	18.647	18.6494	18.6737	18.6447	18.4723	18.2193	18.6018	18.4806	18.6191	18.7507	18.2765	18.5458	18.5776	18.5174				4	4	4	30.4	30.4	30.4	26.034	0	11.676	71509000	45	O75391	O75391	Sperm-associated antigen 7	SPAG7	sp|O75391|SPAG7_HUMAN Sperm-associated antigen 7 OS=Homo sapiens OX=9606 GN=SPAG7 PE=1 SV=2
21.3027	21.3764	21.162	21.0439	21.2104	21.1253	21.3839	21.052	21.0429	21.0144	21.0076	21.2548	21.4552	21.3884	21.3884	21.335	21.3154	21.2566				4	4	4	24.7	24.7	24.7	24.593	0	144.54	494630000	129	O75396	O75396	Vesicle-trafficking protein SEC22b	SEC22B	sp|O75396|SC22B_HUMAN Vesicle-trafficking protein SEC22b OS=Homo sapiens OX=9606 GN=SEC22B PE=1 SV=4
19.9138	19.7127	19.7935	19.8403	19.9458	20.0011	20.071	19.7568	19.7085	19.7159	19.7675	20.1301	19.8595	19.9601	19.9826	19.9427	20.0893	19.961				8	8	8	33.3	33.3	33.3	38.169	0	27.048	196080000	96	O75436;O75436-2	O75436;O75436-2	Vacuolar protein sorting-associated protein 26A	VPS26A	sp|O75436|VP26A_HUMAN Vacuolar protein sorting-associated protein 26A OS=Homo sapiens OX=9606 GN=VPS26A PE=1 SV=2;sp|O75436-2|VP26A_HUMAN Isoform 2 of Vacuolar protein sorting-associated protein 26A OS=Homo sapiens OX=9606 GN=VPS26A
17.0494	18.4676	18.1041	18.3596	18.1966	17.6793	17.4962	18.0118	17.3702	17.4906	19.8749	17.7524	17.7369	17.9338	17.549	17.8263	18.018	18.0452				4	4	4	10.2	10.2	10.2	54.366	0	7.7638	27562000	10	O75439	O75439	Mitochondrial-processing peptidase subunit beta	PMPCB	sp|O75439|MPPB_HUMAN Mitochondrial-processing peptidase subunit beta OS=Homo sapiens OX=9606 GN=PMPCB PE=1 SV=2
22.2182	21.7535	22.3976	22.4737	22.2314	22.3286	22.0654	22.8033	22.7093	22.1715	22.7161	22.1197	22.3181	22.2733	22.0524	22.1064	21.8457	22.9663				6	6	6	14.3	14.3	14.3	60.103	0	323.31	809530000	108	O75475;O75475-3;O75475-2	O75475;O75475-3;O75475-2	PC4 and SFRS1-interacting protein	PSIP1	sp|O75475|PSIP1_HUMAN PC4 and SFRS1-interacting protein OS=Homo sapiens OX=9606 GN=PSIP1 PE=1 SV=1;sp|O75475-3|PSIP1_HUMAN Isoform 3 of PC4 and SFRS1-interacting protein OS=Homo sapiens OX=9606 GN=PSIP1;sp|O75475-2|PSIP1_HUMAN Isoform 2 of PC4 and SFRS1-in
20.6828	20.5837	20.8502	20.8538	20.8081	20.3875	20.5722	20.6569	20.1841	20.9136	20.9063	21.1293	20.814	20.7641	20.6961	21.0548	21.1411	21.1846				3	3	3	14	14	14	30.241	0	18.634	337850000	64	O75489	O75489	NADH dehydrogenase [ubiquinone] iron-sulfur protein 3, mitochondrial	NDUFS3	sp|O75489|NDUS3_HUMAN NADH dehydrogenase [ubiquinone] iron-sulfur protein 3, mitochondrial OS=Homo sapiens OX=9606 GN=NDUFS3 PE=1 SV=1
16.1138	19.1611	18.7926	19.0335	NaN	19.2327	19.2498	18.9873	19.1149	18.853	18.7954	18.8438	18.6587	18.5865	18.4898	18.4324	19.0073	18.7244				2	2	2	13.3	13.3	13.3	20.117	0	11.136	87893000	30	O75494-5;O75494-4;O75494-6;O75494-3;O75494-2;O75494;Q8WXF0	O75494-5;O75494-4;O75494-6;O75494-3;O75494-2;O75494;Q8WXF0	Serine/arginine-rich splicing factor 10;Serine/arginine-rich splicing factor 12	SRSF10;SRSF12	sp|O75494-5|SRS10_HUMAN Isoform 5 of Serine/arginine-rich splicing factor 10 OS=Homo sapiens OX=9606 GN=SRSF10;sp|O75494-4|SRS10_HUMAN Isoform 4 of Serine/arginine-rich splicing factor 10 OS=Homo sapiens OX=9606 GN=SRSF10;sp|O75494-6|SRS10_HUMAN Isoform 6
17.5699	17.3127	17.2039	17.4831	17.4401	17.4277	17.2797	17.109	16.9619	17.3819	17.2719	17.3038	17.2719	17.2868	15.9958	17.494	17.34	17.0584				2	2	2	7	7	7	30.249	0.0097152	2.495	25673000	5	O75525-2;O75525	O75525-2;O75525	KH domain-containing, RNA-binding, signal transduction-associated protein 3	KHDRBS3	sp|O75525-2|KHDR3_HUMAN Isoform 2 of KH domain-containing, RNA-binding, signal transduction-associated protein 3 OS=Homo sapiens OX=9606 GN=KHDRBS3;sp|O75525|KHDR3_HUMAN KH domain-containing, RNA-binding, signal transduction-associated protein 3 OS=Homo sa
21.8595	22.0178	21.9571	21.9671	21.9703	21.9362	22.0974	21.8189	22.0078	22.1204	21.951	21.9841	21.9005	22.1167	22.0412	22.0821	22.0665	22.0716				17	17	17	22.2	22.2	22.2	145.83	0	156.33	796890000	209	O75533;O75533-2	O75533	Splicing factor 3B subunit 1	SF3B1	sp|O75533|SF3B1_HUMAN Splicing factor 3B subunit 1 OS=Homo sapiens OX=9606 GN=SF3B1 PE=1 SV=3
17.9545	18.1478	17.7512	18.0577	17.7218	18.2715	17.6756	18.7177	19.0676	18.9238	18.6427	18.4234	18.4312	18.2469	17.6432	18.202	18.4043	17.8522				6	6	6	10.5	10.5	10.5	88.884	0	15.99	60618000	55	O75534;O75534-4;O75534-2;O75534-3	O75534;O75534-4;O75534-2;O75534-3	Cold shock domain-containing protein E1	CSDE1	sp|O75534|CSDE1_HUMAN Cold shock domain-containing protein E1 OS=Homo sapiens OX=9606 GN=CSDE1 PE=1 SV=2;sp|O75534-4|CSDE1_HUMAN Isoform 4 of Cold shock domain-containing protein E1 OS=Homo sapiens OX=9606 GN=CSDE1;sp|O75534-2|CSDE1_HUMAN Isoform 2 of Cold
21.4158	21.5355	21.458	21.1801	21.4029	21.5208	21.2174	21.5679	21.491	21.071	21.3539	21.3584	21.2368	21.3069	21.0413	21.4636	21.5052	21.071				6	6	6	31.6	31.6	31.6	31.635	0	39.839	480180000	81	O75569-3;O75569-2;O75569	O75569-3;O75569-2;O75569	Interferon-inducible double-stranded RNA-dependent protein kinase activator A	PRKRA	sp|O75569-3|PRKRA_HUMAN Isoform 3 of Interferon-inducible double-stranded RNA-dependent protein kinase activator A OS=Homo sapiens OX=9606 GN=PRKRA;sp|O75569-2|PRKRA_HUMAN Isoform 2 of Interferon-inducible double-stranded RNA-dependent protein kinase activ
18.4167	18.3576	18.1122	18.3923	18.5846	18.2886	18.4122	18.2768	18.177	17.8509	18.3123	18.6435	18.3454	18.4157	18.6329	18.406	18.5829	18.2069				5	5	5	11	11	11	89.864	0	15.414	64062000	45	O75582;O75582-3;O75582-2	O75582;O75582-3	Ribosomal protein S6 kinase alpha-5	RPS6KA5	sp|O75582|KS6A5_HUMAN Ribosomal protein S6 kinase alpha-5 OS=Homo sapiens OX=9606 GN=RPS6KA5 PE=1 SV=1;sp|O75582-3|KS6A5_HUMAN Isoform 3 of Ribosomal protein S6 kinase alpha-5 OS=Homo sapiens OX=9606 GN=RPS6KA5
19.1735	19.004	19.1123	19.1446	19.3112	19.3074	19.4195	19.6434	19.6697	19.2115	19.3748	19.2462	19.0505	19.328	19.2154	19.5796	19.279	19.4085				2	2	2	11.7	11.7	11.7	22.875	0	5.0183	131190000	18	O75608-2;O75608	O75608-2;O75608	Acyl-protein thioesterase 1	LYPLA1	sp|O75608-2|LYPA1_HUMAN Isoform 2 of Acyl-protein thioesterase 1 OS=Homo sapiens OX=9606 GN=LYPLA1;sp|O75608|LYPA1_HUMAN Acyl-protein thioesterase 1 OS=Homo sapiens OX=9606 GN=LYPLA1 PE=1 SV=1
21.5378	21.551	21.5223	21.4668	21.5167	21.6862	21.5545	21.5855	21.6864	21.4886	21.3797	21.4538	21.6249	21.5155	21.5812	21.5938	21.6136	21.4932				31	31	31	18.4	18.4	18.4	244.5	0	230.6	589720000	328	O75643;O75643-2	O75643	U5 small nuclear ribonucleoprotein 200 kDa helicase	SNRNP200	sp|O75643|U520_HUMAN U5 small nuclear ribonucleoprotein 200 kDa helicase OS=Homo sapiens OX=9606 GN=SNRNP200 PE=1 SV=2
19.1437	19.4378	19.4071	19.5289	19.4186	19.6004	19.4794	19.1097	19.4536	19.2501	19.3847	19.3353	19.2395	19.264	19.2884	19.3333	19.3421	18.8679				7	7	6	26.6	26.6	24	42.77	0	18.641	125550000	48	O75688-2;O75688-4;O75688;O75688-5;O75688-3	O75688-2;O75688-4;O75688;O75688-5	Protein phosphatase 1B	PPM1B	sp|O75688-2|PPM1B_HUMAN Isoform Beta-2 of Protein phosphatase 1B OS=Homo sapiens OX=9606 GN=PPM1B;sp|O75688-4|PPM1B_HUMAN Isoform 4 of Protein phosphatase 1B OS=Homo sapiens OX=9606 GN=PPM1B;sp|O75688|PPM1B_HUMAN Protein phosphatase 1B OS=Homo sapiens OX=9
17.7119	18.3017	NaN	18.2602	17.8852	18.0065	18.2598	NaN	17.3913	NaN	17.2943	17.969	17.8475	17.8316	17.7469	17.3603	18.0626	NaN				4	4	4	4.1	4.1	4.1	149.01	0	9.4942	45390000	20	O75694-2;O75694	O75694-2;O75694	Nuclear pore complex protein Nup155	NUP155	sp|O75694-2|NU155_HUMAN Isoform 2 of Nuclear pore complex protein Nup155 OS=Homo sapiens OX=9606 GN=NUP155;sp|O75694|NU155_HUMAN Nuclear pore complex protein Nup155 OS=Homo sapiens OX=9606 GN=NUP155 PE=1 SV=1
22.8827	22.8872	22.7355	22.9567	22.9231	22.767	22.7568	22.7116	22.7928	22.9348	22.9061	22.9891	22.7937	22.7765	22.7767	23.0165	23.0805	22.8705				15	15	11	29.8	29.8	23.5	74.761	0	220.27	1346100000	286	O75746;O75746-2	O75746;O75746-2	Calcium-binding mitochondrial carrier protein Aralar1	SLC25A12	sp|O75746|CMC1_HUMAN Calcium-binding mitochondrial carrier protein Aralar1 OS=Homo sapiens OX=9606 GN=SLC25A12 PE=1 SV=2;sp|O75746-2|CMC1_HUMAN Isoform 2 of Calcium-binding mitochondrial carrier protein Aralar1 OS=Homo sapiens OX=9606 GN=SLC25A12
19.4437	19.5825	19.6357	19.2256	19.6978	19.517	19.4809	19.6399	19.7989	19.5873	19.579	19.6929	19.1589	19.2354	19.2205	19.4894	19.6125	19.8018				5	5	5	21.2	21.2	21.2	35.611	0	83.136	149140000	70	O75821	O75821	Eukaryotic translation initiation factor 3 subunit G	EIF3G	sp|O75821|EIF3G_HUMAN Eukaryotic translation initiation factor 3 subunit G OS=Homo sapiens OX=9606 GN=EIF3G PE=1 SV=2
19.626	19.3705	19.7506	19.1592	19.6455	19.9866	19.2625	19.7634	19.5213	19.5724	19.9203	19.3737	19.5207	19.407	19.3376	19.4681	19.5716	19.6933				3	3	3	16.7	16.7	16.7	22.941	0	8.3456	134150000	56	O75822-2;O75822-3;O75822	O75822-2;O75822-3;O75822	Eukaryotic translation initiation factor 3 subunit J	EIF3J	sp|O75822-2|EIF3J_HUMAN Isoform 2 of Eukaryotic translation initiation factor 3 subunit J OS=Homo sapiens OX=9606 GN=EIF3J;sp|O75822-3|EIF3J_HUMAN Isoform 3 of Eukaryotic translation initiation factor 3 subunit J OS=Homo sapiens OX=9606 GN=EIF3J;sp|O75822|
18.9984	18.9797	19.0941	18.7029	18.5575	18.9348	18.6377	19.2133	19.0563	18.8439	19.1489	19.0282	18.9655	18.9055	18.7402	18.6866	19.0113	19.1479				4	2	2	19.5	9	9	30.85	0	37.436	97365000	70	O75828	O75828	Carbonyl reductase [NADPH] 3	CBR3	sp|O75828|CBR3_HUMAN Carbonyl reductase [NADPH] 3 OS=Homo sapiens OX=9606 GN=CBR3 PE=1 SV=3
20.9553	21.134	20.9474	21.0532	21.0463	20.9859	21.2306	20.9476	21.0554	20.893	20.7133	20.9146	21.0066	20.9848	20.737	20.8831	21.2006	20.8538				8	7	7	18.8	16.7	16.7	46.659	0	68.252	390620000	118	O75874	O75874	Isocitrate dehydrogenase [NADP] cytoplasmic	IDH1	sp|O75874|IDHC_HUMAN Isocitrate dehydrogenase [NADP] cytoplasmic OS=Homo sapiens OX=9606 GN=IDH1 PE=1 SV=2
18.722	18.5892	18.4816	18.9913	18.7864	18.3415	18.654	18.3836	18.8221	18.8133	18.5501	18.7915	18.1793	18.7622	18.7811	18.7825	18.1622	18.0811				7	7	3	19.7	19.7	9.4	60.692	0	16.594	76800000	47	O75914-2;O75914;O75914-4;O75914-3	O75914-2;O75914;O75914-4;O75914-3	Serine/threonine-protein kinase PAK 3	PAK3	sp|O75914-2|PAK3_HUMAN Isoform 2 of Serine/threonine-protein kinase PAK 3 OS=Homo sapiens OX=9606 GN=PAK3;sp|O75914|PAK3_HUMAN Serine/threonine-protein kinase PAK 3 OS=Homo sapiens OX=9606 GN=PAK3 PE=1 SV=2;sp|O75914-4|PAK3_HUMAN Isoform 4 of Serine/threon
18.3474	18.3078	17.9789	18.2939	18.4882	18.009	18.3981	18.254	18.4801	18.4501	17.943	18.0808	17.7366	18.0365	18.1819	18.2761	18.3421	18.036				2	2	2	15.6	15.6	15.6	26.131	0	13.26	40913000	20	O75934	O75934	Pre-mRNA-splicing factor SPF27	BCAS2	sp|O75934|SPF27_HUMAN Pre-mRNA-splicing factor SPF27 OS=Homo sapiens OX=9606 GN=BCAS2 PE=1 SV=1
19.1438	18.9809	19.2258	18.9179	19.3024	19.167	19.3915	19.4533	19.0456	19.0852	18.9453	19.1014	19.2232	19.0381	19.2842	18.9498	19.2624	19.3547				4	4	4	29.4	29.4	29.4	26.711	0	10.159	112540000	43	O75940	O75940	Survival of motor neuron-related-splicing factor 30	SMNDC1	sp|O75940|SPF30_HUMAN Survival of motor neuron-related-splicing factor 30 OS=Homo sapiens OX=9606 GN=SMNDC1 PE=1 SV=1
18.2332	18.4244	18.751	18.2601	18.2981	18.3205	18.2785	18.0732	18.2319	17.9665	17.8628	18.3324	18.4023	18.3058	17.429	18.2919	18.3435	17.9944				6	6	6	11.3	11.3	11.3	74.605	0	11.382	63525000	22	O76094;O76094-2	O76094;O76094-2	Signal recognition particle subunit SRP72	SRP72	sp|O76094|SRP72_HUMAN Signal recognition particle subunit SRP72 OS=Homo sapiens OX=9606 GN=SRP72 PE=1 SV=3;sp|O76094-2|SRP72_HUMAN Isoform 2 of Signal recognition particle subunit SRP72 OS=Homo sapiens OX=9606 GN=SRP72
18.4864	19.0009	18.3047	16.9749	NaN	17.5867	18.5841	NaN	17.4782	NaN	15.9351	16.8785	17.0174	17.8286	18.4873	17.0869	16.5279	NaN				5	5	5	8.8	8.8	8.8	84.523	0	11.516	38203000	30	O77564;Q9HBA9;Q04609-10;Q04609-6;Q04609-9;Q04609-8;Q04609-7;Q04609	O77564			sp|O77564|FOLH1_PIG Glutamate carboxypeptidase 2 OS=Sus scrofa OX=9823 GN=FOLH1 PE=1 SV=1
21.3188	21.2404	21.2075	21.067	21.2375	21.1508	21.2074	21.4267	21.4448	21.1853	21.3831	21.3285	21.19	21.3238	21.3698	21.3255	21.1798	21.3937				8	8	8	32.5	32.5	32.5	30.132	0	166.07	482050000	139	O77591;P29218-2;P29218;P29218-3	O77591			sp|O77591|IMPA1_PIG Inositol monophosphatase 1 OS=Sus scrofa OX=9823 GN=IMPA1 PE=2 SV=1
19.8371	19.8358	19.3897	19.8736	19.9958	20.3501	19.8543	20.7178	19.8562	19.4239	19.88	19.7654	20.031	20.2954	19.9041	19.8295	20.1064	19.9546				5	5	5	26.9	26.9	26.9	37.919	0	29.14	197760000	77	O77735;O15126;O15126-2	O77735;O15126	Secretory carrier-associated membrane protein 1	SCAMP1	sp|O77735|SCAM1_PIG Secretory carrier-associated membrane protein 1 OS=Sus scrofa OX=9823 GN=SCAMP1 PE=2 SV=1;sp|O15126|SCAM1_HUMAN Secretory carrier-associated membrane protein 1 OS=Homo sapiens OX=9606 GN=SCAMP1 PE=1 SV=2
17.2741	19.4967	19.2183	19.594	19.0198	20.0037	19.2893	20.3706	18.881	19.0265	19.7006	19.3863	20.3211	19.7491	19.5207	19.1796	19.8722	18.8117				3	3	3	11	11	11	35.647	0	20.581	144970000	22	O79874	O79874			sp|O79874|NU1M_PIG NADH-ubiquinone oxidoreductase chain 1 OS=Sus scrofa OX=9823 GN=MT-ND1 PE=1 SV=1
18.5745	18.6351	18.2212	18.6298	18.3052	18.5981	19.0351	18.3668	18.6596	18.9367	18.6613	18.663	18.6552	18.8944	19.1706	18.7105	18.7468	18.7617				7	7	7	13.2	13.2	13.2	75.022	0	16.309	87718000	47	O94776;O94776-2;Q13330-2;Q9BTC8-2;Q9BTC8;Q13330-3;Q13330	O94776;O94776-2	Metastasis-associated protein MTA2	MTA2	sp|O94776|MTA2_HUMAN Metastasis-associated protein MTA2 OS=Homo sapiens OX=9606 GN=MTA2 PE=1 SV=1;sp|O94776-2|MTA2_HUMAN Isoform 2 of Metastasis-associated protein MTA2 OS=Homo sapiens OX=9606 GN=MTA2
21.4423	21.4764	21.4417	21.5971	21.4698	21.5887	21.1853	21.0473	21.1811	21.2905	21.3417	21.3274	21.4142	21.3216	21.0234	21.3984	21.3982	21.2633				10	10	10	28.5	28.5	28.5	67.454	0	210.49	475960000	167	O94826	O94826	Mitochondrial import receptor subunit TOM70	TOMM70A	sp|O94826|TOM70_HUMAN Mitochondrial import receptor subunit TOM70 OS=Homo sapiens OX=9606 GN=TOMM70 PE=1 SV=1
20.6375	20.6847	20.3467	20.7134	20.8224	20.7227	20.3227	20.9799	20.634	21.1129	20.0159	20.3452	20.6755	20.3324	20.3858	20.7562	20.6111	20.1791				16	16	16	21	21	21	119.47	0	50.76	272510000	153	O94856-4;O94856-12;O94856-9;O94856-11;O94856-6;O94856-7;O94856-13;O94856;O94856-10;O94856-3;O94856-8;O94856-5;O94856-2	O94856-4;O94856-12;O94856-9;O94856-11;O94856-6;O94856-7;O94856-13;O94856;O94856-10;O94856-3;O94856-8;O94856-5;O94856-2	Neurofascin	NFASC	sp|O94856-4|NFASC_HUMAN Isoform 4 of Neurofascin OS=Homo sapiens OX=9606 GN=NFASC;sp|O94856-12|NFASC_HUMAN Isoform 12 of Neurofascin OS=Homo sapiens OX=9606 GN=NFASC;sp|O94856-9|NFASC_HUMAN Isoform 9 of Neurofascin OS=Homo sapiens OX=9606 GN=NFASC;sp|O9485
15.9473	16.753	16.6559	16.7909	16.3034	16.3965	16.7387	16.596	16.6527	16.4863	16.6826	16.3722	15.9792	15.2316	15.7074	15.5288	16.3553	16.7789				3	3	3	7.5	7.5	7.5	57.583	0	4.7716	16007000	9	O94874-3;O94874;O94874-2	O94874-3;O94874;O94874-2	E3 UFM1-protein ligase 1	UFL1	sp|O94874-3|UFL1_HUMAN Isoform 3 of E3 UFM1-protein ligase 1 OS=Homo sapiens OX=9606 GN=UFL1;sp|O94874|UFL1_HUMAN E3 UFM1-protein ligase 1 OS=Homo sapiens OX=9606 GN=UFL1 PE=1 SV=2;sp|O94874-2|UFL1_HUMAN Isoform 2 of E3 UFM1-protein ligase 1 OS=Homo sapien
18.8129	18.2614	18.7602	18.2197	18.5283	18.9919	18.2295	19.0223	17.1572	18.9403	18.6181	18.4101	18.3425	18.3943	18.478	17.8514	18.2196	18.7357				3	3	3	7.6	7.6	7.6	54.862	0	9.2365	62423000	33	O94888	O94888	UBX domain-containing protein 7	UBXN7	sp|O94888|UBXN7_HUMAN UBX domain-containing protein 7 OS=Homo sapiens OX=9606 GN=UBXN7 PE=1 SV=2
20.9558	20.9128	21.1205	20.8524	20.8197	21.026	20.9475	19.9931	21.0637	20.8622	20.9053	20.9979	20.6529	19.716	20.1023	20.794	20.7287	21.0258				5	5	5	19.8	19.8	19.8	37.839	0	34.686	299070000	100	O94905;O75477;O94905-2;O94905-3	O94905	Erlin-2	ERLIN2	sp|O94905|ERLN2_HUMAN Erlin-2 OS=Homo sapiens OX=9606 GN=ERLIN2 PE=1 SV=1
18.2836	18.7743	18.664	18.5936	18.4072	18.5537	18.3974	18.7243	18.3418	18.7375	18.5276	18.5382	18.3218	17.8523	18.3651	18.3704	18.5575	18.5126				4	4	4	5.4	5.4	5.4	102.43	0	18.709	68066000	30	O94906-2;O94906	O94906-2;O94906	Pre-mRNA-processing factor 6	PRPF6	sp|O94906-2|PRP6_HUMAN Isoform 2 of Pre-mRNA-processing factor 6 OS=Homo sapiens OX=9606 GN=PRPF6;sp|O94906|PRP6_HUMAN Pre-mRNA-processing factor 6 OS=Homo sapiens OX=9606 GN=PRPF6 PE=1 SV=1
21.4868	21.7805	21.0208	21.9608	21.6452	21.3768	21.1207	21.2485	21.3685	21.484	21.4028	21.7397	21.7289	21.4936	21.4366	21.7073	21.715	20.9191				10	10	3	23.3	23.3	6.9	73.46	0	45.789	584190000	193	O94925	O94925	Glutaminase kidney isoform, mitochondrial	GLS	sp|O94925|GLSK_HUMAN Glutaminase kidney isoform, mitochondrial OS=Homo sapiens OX=9606 GN=GLS PE=1 SV=1
16.0357	16.4199	15.7821	16.625	17.174	16.0989	15.992	15.7324	16.5633	17.0932	15.8879	16.5179	16.2276	17.0484	15.4066	16.2051	16.4443	15.7293				9	2	2	24.1	5.7	5.7	65.459	0	4.7203	10273000	10	O94925-3	O94925-3	Glutaminase kidney isoform, mitochondrial	GLS	sp|O94925-3|GLSK_HUMAN Isoform 3 of Glutaminase kidney isoform, mitochondrial OS=Homo sapiens OX=9606 GN=GLS
16.5946	16.5681	16.5357	16.235	16.3161	16.3738	15.9464	15.8149	16.9603	16.6562	16.086	16.2591	16.4241	16.2498	16.5465	16.2492	16.8784	NaN				3	3	3	4.4	4.4	4.4	98.515	0	4.681	14428000	8	O94967-2;O94967;O94967-3;O94967-4	O94967-2;O94967;O94967-3;O94967-4	WD repeat-containing protein 47	WDR47	sp|O94967-2|WDR47_HUMAN Isoform 2 of WD repeat-containing protein 47 OS=Homo sapiens OX=9606 GN=WDR47;sp|O94967|WDR47_HUMAN WD repeat-containing protein 47 OS=Homo sapiens OX=9606 GN=WDR47 PE=1 SV=1;sp|O94967-3|WDR47_HUMAN Isoform 3 of WD repeat-containing
17.4398	NaN	17.6589	17.537	17.6231	17.3604	17.5134	17.5238	NaN	17.4027	17.5151	17.2688	15.1521	17.4375	17.6765	17.2875	17.326	17.956				3	3	3	4.1	4.1	4.1	105.75	0	12.94	20966000	15	O94979-7;O94979-6;O94979-3;O94979-10;O94979-4;O94979-9;O94979-2;O94979;O94979-8;O94979-5	O94979-7;O94979-6;O94979-3;O94979-10;O94979-4;O94979-9;O94979-2;O94979;O94979-8	Protein transport protein Sec31A	SEC31A	sp|O94979-7|SC31A_HUMAN Isoform 7 of Protein transport protein Sec31A OS=Homo sapiens OX=9606 GN=SEC31A;sp|O94979-6|SC31A_HUMAN Isoform 6 of Protein transport protein Sec31A OS=Homo sapiens OX=9606 GN=SEC31A;sp|O94979-3|SC31A_HUMAN Isoform 3 of Protein tra
16.4977	17.254	17.6507	17.0655	17.3867	17.1994	17.0787	17.6798	16.8606	17.5826	17.5287	16.5589	16.8161	17.2854	18.4135	17.3116	17.8655	17.444				3	3	3	23.2	23.2	23.2	22.329	0	5.4861	25018000	13	O95057	O95057	GTP-binding protein Di-Ras1	DIRAS1	sp|O95057|DIRA1_HUMAN GTP-binding protein Di-Ras1 OS=Homo sapiens OX=9606 GN=DIRAS1 PE=1 SV=1
18.572	19.3149	18.6774	19.0767	19.0583	18.8588	18.764	18.576	18.7996	19.0045	18.1524	18.9053	18.8945	18.8972	18.7171	19.1286	19.0707	17.8765				7	7	7	12.5	12.5	12.5	86.401	0	17.014	91458000	56	O95140;O95140-2	O95140	Mitofusin-2	MFN2	sp|O95140|MFN2_HUMAN Mitofusin-2 OS=Homo sapiens OX=9606 GN=MFN2 PE=1 SV=3
17.1142	17.0984	16.8827	17.01	16.8484	17.0142	17.0898	16.8998	16.7883	17.0713	17.1336	17.0654	16.9584	16.8507	17.1237	16.5412	17.129	16.9698				4	4	4	5.6	5.6	5.6	133.27	0	14.008	21532000	17	O95155-2;O95155;O95155-4;O95155-3	O95155-2;O95155;O95155-4;O95155-3	Ubiquitin conjugation factor E4 B	UBE4B	sp|O95155-2|UBE4B_HUMAN Isoform 2 of Ubiquitin conjugation factor E4 B OS=Homo sapiens OX=9606 GN=UBE4B;sp|O95155|UBE4B_HUMAN Ubiquitin conjugation factor E4 B OS=Homo sapiens OX=9606 GN=UBE4B PE=1 SV=1;sp|O95155-4|UBE4B_HUMAN Isoform 4 of Ubiquitin conjug
21.8619	22.0077	21.0842	21.7432	22.0041	21.8832	21.7775	22.2197	21.489	21.7774	21.5656	21.812	21.654	21.5117	21.6301	21.417	21.9168	21.3934				2	2	2	9.7	9.7	9.7	25.609	0	30.127	668070000	67	O95197-3;O95197-4;O95197-7;O95197-2;O95197;O95197-5	O95197-3;O95197-4;O95197-7;O95197-2;O95197;O95197-5	Reticulon-3	RTN3	sp|O95197-3|RTN3_HUMAN Isoform 3 of Reticulon-3 OS=Homo sapiens OX=9606 GN=RTN3;sp|O95197-4|RTN3_HUMAN Isoform 4 of Reticulon-3 OS=Homo sapiens OX=9606 GN=RTN3;sp|O95197-7|RTN3_HUMAN Isoform 7 of Reticulon-3 OS=Homo sapiens OX=9606 GN=RTN3;sp|O95197-2|RTN3
18.2393	18.1551	18.085	18.1615	18.2325	17.9749	17.7327	17.8028	18.1491	18.1137	17.8671	18.1699	17.7992	16.8351	18.0136	18.3428	18.3996	18.2601				3	3	3	5.3	5.3	5.3	83.353	0	7.7866	46583000	36	O95202;O95202-2;O95202-3	O95202	LETM1 and EF-hand domain-containing protein 1, mitochondrial	LETM1	sp|O95202|LETM1_HUMAN Mitochondrial proton/calcium exchanger protein OS=Homo sapiens OX=9606 GN=LETM1 PE=1 SV=1
18.1406	18.1128	18.172	18.2879	18.0001	18.3748	18.2262	17.7551	18.3209	18.0127	17.7866	18.2292	17.9035	18.1779	18.3664	17.7819	18.2805	18.0948				2	2	2	8.2	8.2	8.2	37.111	0	4.9938	55042000	19	Q19QU3;O95218-2;O95218	Q19QU3;O95218-2;O95218	Zinc finger Ran-binding domain-containing protein 2	ZRANB2	sp|Q19QU3|ZRAB2_PIG Zinc finger Ran-binding domain-containing protein 2 OS=Sus scrofa OX=9823 GN=ZRANB2 PE=2 SV=1;sp|O95218-2|ZRAB2_HUMAN Isoform 2 of Zinc finger Ran-binding domain-containing protein 2 OS=Homo sapiens OX=9606 GN=ZRANB2;sp|O95218|ZRAB2_HUM
19.0599	18.737	18.824	19.218	19.1811	19.3239	19.324	18.2382	18.7178	18.417	18.8598	19.3447	19.3138	19.4359	18.9496	19.6132	19.0017	19.4278				4	4	4	12.7	12.7	12.7	51.466	0	125.82	101350000	47	O95232;O95232-2	O95232	Luc7-like protein 3	LUC7L3	sp|O95232|LC7L3_HUMAN Luc7-like protein 3 OS=Homo sapiens OX=9606 GN=LUC7L3 PE=1 SV=2
16.1717	16.6344	NaN	16.4254	16.4258	15.9296	16.7977	NaN	16.3386	NaN	16.0225	16.2949	16.0184	16.4079	16.6928	16.7778	16.5945	15.4794				2	2	2	3.3	3.3	3.3	63.083	0.00082068	4.0536	15750000	9	O95302;O95302-3	O95302;O95302-3	Peptidyl-prolyl cis-trans isomerase FKBP9	FKBP9	sp|O95302|FKBP9_HUMAN Peptidyl-prolyl cis-trans isomerase FKBP9 OS=Homo sapiens OX=9606 GN=FKBP9 PE=1 SV=2;sp|O95302-3|FKBP9_HUMAN Isoform 3 of Peptidyl-prolyl cis-trans isomerase FKBP9 OS=Homo sapiens OX=9606 GN=FKBP9
19.2025	19.1599	19.0756	19.2415	19.2219	19.368	19.475	19.2805	18.8984	18.8004	18.8874	18.953	19.1426	19.2611	18.6804	18.8586	19.2485	18.7917				6	6	6	15.8	15.8	15.8	52.054	0	12.515	108240000	35	O95319-5;O95319-2;O95319;O95319-4;O95319-3	O95319-5;O95319-2;O95319;O95319-4;O95319-3	CUGBP Elav-like family member 2	CELF2	sp|O95319-5|CELF2_HUMAN Isoform 5 of CUGBP Elav-like family member 2 OS=Homo sapiens OX=9606 GN=CELF2;sp|O95319-2|CELF2_HUMAN Isoform 2 of CUGBP Elav-like family member 2 OS=Homo sapiens OX=9606 GN=CELF2;sp|O95319|CELF2_HUMAN CUGBP Elav-like family member
18.8026	20.3625	20.4403	19.9254	20.2954	20.6541	20.4567	20.5271	19.889	20.9497	19.6814	20.0343	20.377	20.3503	20.2043	19.1185	20.0455	20.1993				5	5	5	21.3	21.3	21.3	27.547	0	11.523	223300000	33	O95336	O95336	6-phosphogluconolactonase	PGLS	sp|O95336|6PGL_HUMAN 6-phosphogluconolactonase OS=Homo sapiens OX=9606 GN=PGLS PE=1 SV=2
19.5321	19.1215	19.7676	19.5752	19.3356	19.2051	19.2323	19.1827	19.6136	19.6149	19.3235	19.2349	19.4581	19.5215	19.4576	19.27	19.4236	19.0632				3	3	3	27.3	27.3	27.3	24.737	0	11.985	130940000	30	O95372	O95372	Acyl-protein thioesterase 2	LYPLA2	sp|O95372|LYPA2_HUMAN Acyl-protein thioesterase 2 OS=Homo sapiens OX=9606 GN=LYPLA2 PE=1 SV=1
21.2431	21.1155	21.2154	20.9259	21.2152	21.2838	21.1341	21.0091	21.2605	21.2021	21.2259	21.0259	20.9229	21.2103	21.0568	20.9942	21.152	21.2557				11	11	11	13.3	13.3	13.3	119.52	0	156.62	430070000	179	O95373	O95373	Importin-7	IPO7	sp|O95373|IPO7_HUMAN Importin-7 OS=Homo sapiens OX=9606 GN=IPO7 PE=1 SV=1
18.6024	18.6838	18.3762	NaN	18.8309	18.6925	15.5811	19.0182	18.9317	18.6841	18.3372	18.7379	18.6937	18.3464	18.7169	18.5366	18.7367	18.3297				3	3	3	12.2	12.2	12.2	32.339	0	5.3251	69604000	12	O95433-2;O95433	O95433-2;O95433	Activator of 90 kDa heat shock protein ATPase homolog 1	AHSA1	sp|O95433-2|AHSA1_HUMAN Isoform 2 of Activator of 90 kDa heat shock protein ATPase homolog 1 OS=Homo sapiens OX=9606 GN=AHSA1;sp|O95433|AHSA1_HUMAN Activator of 90 kDa heat shock protein ATPase homolog 1 OS=Homo sapiens OX=9606 GN=AHSA1 PE=1 SV=1
16.0277	15.8157	16.2242	15.6289	15.8263	16.0608	16.0132	16.4479	16.0626	15.6961	16.3456	16.1326	15.7247	15.9281	15.8723	15.7004	15.7991	16.0319				3	3	3	3.1	3.1	3.1	119.75	0	5.9492	11324000	9	O95486;O95486-2	O95486;O95486-2	Protein transport protein Sec24A	SEC24A	sp|O95486|SC24A_HUMAN Protein transport protein Sec24A OS=Homo sapiens OX=9606 GN=SEC24A PE=1 SV=2;sp|O95486-2|SC24A_HUMAN Isoform 2 of Protein transport protein Sec24A OS=Homo sapiens OX=9606 GN=SEC24A
14.3904	16.0504	NaN	16.6281	14.6055	16.1831	15.9719	NaN	NaN	16.2984	16.0604	16.4558	16.3062	16.1483	16.397	16.0914	16.2246	14.8181				2	2	2	2.1	2.1	2.1	133.63	0.0015767	3.6606	12080000	12	O95487-2;O95487;O95487-3	O95487-2;O95487;O95487-3	Protein transport protein Sec24B	SEC24B	sp|O95487-2|SC24B_HUMAN Isoform 2 of Protein transport protein Sec24B OS=Homo sapiens OX=9606 GN=SEC24B;sp|O95487|SC24B_HUMAN Protein transport protein Sec24B OS=Homo sapiens OX=9606 GN=SEC24B PE=1 SV=2;sp|O95487-3|SC24B_HUMAN Isoform 3 of Protein transpor
17.8428	18.1624	17.6895	18.1173	18.5504	17.9345	17.602	17.7687	17.9154	18.0454	18.0295	18.2091	17.9521	17.7622	18.0102	18.0017	18.6274	18.0333				2	2	2	14.2	14.2	14.2	14.279	0	4.9351	43694000	20	O95563	O95563	Mitochondrial pyruvate carrier 2	MPC2	sp|O95563|MPC2_HUMAN Mitochondrial pyruvate carrier 2 OS=Homo sapiens OX=9606 GN=MPC2 PE=1 SV=1
18.0407	18.0009	18.2295	18.1315	17.586	18.2752	18.7335	NaN	17.9813	18.0813	18.4021	18.3724	18.3438	18.2362	18.324	18.2494	18.6249	NaN				5	5	5	9	9	9	80.419	0	11.142	63201000	41	O95573;O60488-2;O60488	O95573	Long-chain-fatty-acid--CoA ligase 3	ACSL3	sp|O95573|ACSL3_HUMAN Long-chain-fatty-acid--CoA ligase 3 OS=Homo sapiens OX=9606 GN=ACSL3 PE=1 SV=3
18.3258	18.3756	20.0066	17.8345	18.545	18.8722	17.5289	19.7863	18.4502	18.8463	19.6506	19.2439	18.7996	18.9833	17.7002	18.5903	18.4603	18.6265				3	2	2	39	26.3	26.3	13.579	0	136.66	82072000	60	Q9TSV6;O95670;O95670-3;O95670-2	Q9TSV6;O95670	V-type proton ATPase subunit G 2	ATP6V1G2	sp|Q9TSV6|VATG2_PIG V-type proton ATPase subunit G 2 OS=Sus scrofa OX=9823 GN=ATP6V1G2 PE=3 SV=1;sp|O95670|VATG2_HUMAN V-type proton ATPase subunit G 2 OS=Homo sapiens OX=9606 GN=ATP6V1G2 PE=1 SV=1
19.3639	19.4011	19.1715	19.2794	19.3552	19.5046	18.9104	19.4008	19.0261	19.4411	18.5265	19.2128	19.1954	19.2066	19.1296	19.5185	19.3711	18.6875				8	8	7	16.5	16.5	14.9	61.99	0	95.471	110330000	74	O95741;O95741-2;Q86YQ8-2;Q9HCH3-2;Q8IYJ1;Q96A23;Q9UBL6-2;Q86YQ8;Q96A23-2;Q9HCH3;Q9UBL6	O95741;O95741-2	Copine-6	CPNE6	sp|O95741|CPNE6_HUMAN Copine-6 OS=Homo sapiens OX=9606 GN=CPNE6 PE=1 SV=3;sp|O95741-2|CPNE6_HUMAN Isoform 2 of Copine-6 OS=Homo sapiens OX=9606 GN=CPNE6
22.7935	22.9032	22.767	22.7889	22.8713	22.9588	22.84	22.9942	23.1029	22.96	22.9575	22.923	22.8296	22.8164	22.8426	22.8896	22.9536	22.9463				14	12	11	23.7	20.1	18.5	94.511	0	206.71	1390700000	253	O95757	O95757	Heat shock 70 kDa protein 4L	HSPA4L	sp|O95757|HS74L_HUMAN Heat shock 70 kDa protein 4L OS=Homo sapiens OX=9606 GN=HSPA4L PE=1 SV=3
18.4275	18.3956	18.7123	18.1371	18.5268	18.7033	18.4253	19.1267	18.4383	18.4146	18.5551	18.2305	18.2116	18.3536	18.5433	18.4124	18.3237	18.7912				2	2	2	35.4	35.4	35.4	10.403	0	15.423	64776000	29	O95777	O95777	U6 snRNA-associated Sm-like protein LSm8	LSM8	sp|O95777|LSM8_HUMAN U6 snRNA-associated Sm-like protein LSm8 OS=Homo sapiens OX=9606 GN=LSM8 PE=1 SV=3
23.0058	23.231	22.9428	23.1995	23.1174	23.2296	23.0147	22.7597	22.7276	22.8164	22.9722	23.2044	23.1746	23.2431	23.1376	23.3257	23.2798	22.7229				22	22	16	30.7	30.7	22	105.36	0	169.72	1674300000	352	O95782-2;O95782	O95782-2;O95782	AP-2 complex subunit alpha-1	AP2A1	sp|O95782-2|AP2A1_HUMAN Isoform B of AP-2 complex subunit alpha-1 OS=Homo sapiens OX=9606 GN=AP2A1;sp|O95782|AP2A1_HUMAN AP-2 complex subunit alpha-1 OS=Homo sapiens OX=9606 GN=AP2A1 PE=1 SV=3
17.7987	17.1716	16.5469	17.1823	NaN	16.9674	16.7869	16.7817	NaN	NaN	NaN	16.6489	17.2126	16.8612	16.8354	17.3775	16.5096	16.0178				3	3	3	8.1	8.1	8.1	54.933	0	8.0569	21590000	22	O95793-2;O95793-3;O95793	O95793-2;O95793-3;O95793	Double-stranded RNA-binding protein Staufen homolog 1	STAU1	sp|O95793-2|STAU1_HUMAN Isoform Short of Double-stranded RNA-binding protein Staufen homolog 1 OS=Homo sapiens OX=9606 GN=STAU1;sp|O95793-3|STAU1_HUMAN Isoform 3 of Double-stranded RNA-binding protein Staufen homolog 1 OS=Homo sapiens OX=9606 GN=STAU1;sp|O
17.0085	17.2437	17.0229	17.5024	17.2972	17.411	17.0931	16.9652	17.0637	17.4039	17.1711	17.4221	17.0115	17.36	16.6018	17.4889	17.2537	17.1546				3	3	3	3.9	3.9	3.9	133.4	0	6.2114	28184000	23	O95819-4;O95819-2;O95819;O95819-5;O95819-6;O95819-3;Q9UKE5-8;Q8N4C8-5;Q9UKE5-5;Q8N4C8-2;Q9UKE5-7;Q8N4C8-3;Q9UKE5-3;Q8N4C8-4;Q9UKE5-6;Q9UKE5-2;Q8N4C8;Q9UKE5-4;Q9UKE5	O95819-4;O95819-2;O95819;O95819-5;O95819-6;O95819-3	Mitogen-activated protein kinase kinase kinase kinase 4	MAP4K4	sp|O95819-4|M4K4_HUMAN Isoform 4 of Mitogen-activated protein kinase kinase kinase kinase 4 OS=Homo sapiens OX=9606 GN=MAP4K4;sp|O95819-2|M4K4_HUMAN Isoform 2 of Mitogen-activated protein kinase kinase kinase kinase 4 OS=Homo sapiens OX=9606 GN=MAP4K4;sp|O
21.8136	21.9979	21.7947	22.0524	21.9823	21.9747	22.0507	21.3528	22.0154	21.6814	21.7973	22.1745	21.8325	21.7647	22.4079	22.324	22.2183	21.8662				9	9	9	18.9	18.9	18.9	66.9	0	31.284	794400000	175	O95831;O95831-3;O95831-2;O95831-5;O95831-4	O95831;O95831-3;O95831-2	Apoptosis-inducing factor 1, mitochondrial	AIFM1	sp|O95831|AIFM1_HUMAN Apoptosis-inducing factor 1, mitochondrial OS=Homo sapiens OX=9606 GN=AIFM1 PE=1 SV=1;sp|O95831-3|AIFM1_HUMAN Isoform 3 of Apoptosis-inducing factor 1, mitochondrial OS=Homo sapiens OX=9606 GN=AIFM1;sp|O95831-2|AIFM1_HUMAN Isoform 2 o
20.422	20.3415	20.4562	20.3343	20.4046	20.5623	20.6361	20.3502	20.774	20.4411	20.1556	19.6905	20.1269	20.2808	20.4851	20.6339	20.4058	20.7421				4	4	4	8	8	8	70.678	0	11.719	260880000	38	O95834;O95834-2;O95834-3	O95834;O95834-2;O95834-3	Echinoderm microtubule-associated protein-like 2	EML2	sp|O95834|EMAL2_HUMAN Echinoderm microtubule-associated protein-like 2 OS=Homo sapiens OX=9606 GN=EML2 PE=1 SV=1;sp|O95834-2|EMAL2_HUMAN Isoform 2 of Echinoderm microtubule-associated protein-like 2 OS=Homo sapiens OX=9606 GN=EML2;sp|O95834-3|EMAL2_HUMAN I
19.4284	19.1684	19.1514	19.1914	19.5625	19.5061	19.4057	19.3144	19.4392	19.6622	19.308	19.1526	19.2003	19.3032	19.1297	19.1581	19.2451	19.5281				6	6	6	24.4	24.4	24.4	33.392	0	10.453	131040000	52	O95861;O95861-3;O95861-4;O95861-2	O95861;O95861-3;O95861-4;O95861-2	3(2),5-bisphosphate nucleotidase 1	BPNT1	sp|O95861|BPNT1_HUMAN 3(2),5-bisphosphate nucleotidase 1 OS=Homo sapiens OX=9606 GN=BPNT1 PE=1 SV=1;sp|O95861-3|BPNT1_HUMAN Isoform 3 of 3(2),5-bisphosphate nucleotidase 1 OS=Homo sapiens OX=9606 GN=BPNT1;sp|O95861-4|BPNT1_HUMAN Isoform 4 of 3(2),5
22.0768	22.0696	22.0846	21.9	22.2477	22.0174	22.1145	21.8678	22.2216	21.9688	21.832	21.8308	21.8813	21.9705	22.0401	21.9837	22.0687	22.1645				5	5	4	20.4	20.4	17.5	29.644	0	14.873	795340000	108	O95865	O95865	N(G),N(G)-dimethylarginine dimethylaminohydrolase 2	DDAH2	sp|O95865|DDAH2_HUMAN N(G),N(G)-dimethylarginine dimethylaminohydrolase 2 OS=Homo sapiens OX=9606 GN=DDAH2 PE=1 SV=1
17.7963	17.9622	17.7564	18.2041	17.8861	17.8907	17.4733	NaN	17.8437	18.0674	17.4516	17.7088	17.3292	17.8402	17.7102	18.0463	18.2069	NaN				4	4	4	10.1	10.1	10.1	59.382	0	9.0036	43182000	33	O95870-2;O95870	O95870-2;O95870	Abhydrolase domain-containing protein 16A	ABHD16A	sp|O95870-2|ABHGA_HUMAN Isoform 2 of Phosphatidylserine lipase ABHD16A OS=Homo sapiens OX=9606 GN=ABHD16A;sp|O95870|ABHGA_HUMAN Phosphatidylserine lipase ABHD16A OS=Homo sapiens OX=9606 GN=ABHD16A PE=1 SV=3
17.5949	NaN	18.5692	17.6607	NaN	18.366	18.3241	18.2638	18.6639	18.8676	17.9076	17.6155	16.7707	18.2801	17.2645	16.4282	16.904	18.181				2	2	2	14	14	14	19.471	0	4.8733	37165000	15	O95989	O95989	Diphosphoinositol polyphosphate phosphohydrolase 1	NUDT3	sp|O95989|NUDT3_HUMAN Diphosphoinositol polyphosphate phosphohydrolase 1 OS=Homo sapiens OX=9606 GN=NUDT3 PE=1 SV=1
17.6786	17.8801	NaN	18.0096	18.0986	NaN	17.4573	17.8747	NaN	18.029	18.5899	17.8995	18.3951	18.1512	17.9695	18.1856	18.003	17.9977				2	2	2	6.5	6.5	6.5	65.596	0	7.8647	46082000	25	O96005-3;O96005-4;O96005	O96005-3;O96005-4;O96005	Cleft lip and palate transmembrane protein 1	CLPTM1	sp|O96005-3|CLPT1_HUMAN Isoform 2 of Cleft lip and palate transmembrane protein 1 OS=Homo sapiens OX=9606 GN=CLPTM1;sp|O96005-4|CLPT1_HUMAN Isoform 3 of Cleft lip and palate transmembrane protein 1 OS=Homo sapiens OX=9606 GN=CLPTM1;sp|O96005|CLPT1_HUMAN Cl
20.0429	20.2491	20.1001	20.4041	20.1046	20.2006	20.0587	19.8131	19.8109	19.6089	19.7936	20.7866	20.1808	19.8501	19.7441	20.3326	20.6287	19.9357				4	4	4	21.3	21.3	21.3	34.441	0	12.045	229210000	37	O96008-2;O96008	O96008-2;O96008	Mitochondrial import receptor subunit TOM40 homolog	TOMM40	sp|O96008-2|TOM40_HUMAN Isoform 2 of Mitochondrial import receptor subunit TOM40 homolog OS=Homo sapiens OX=9606 GN=TOMM40;sp|O96008|TOM40_HUMAN Mitochondrial import receptor subunit TOM40 homolog OS=Homo sapiens OX=9606 GN=TOMM40 PE=1 SV=1
18.6633	18.6839	18.7752	18.3775	19.035	17.7116	18.9663	NaN	18.6767	16.4254	17.7668	18.8328	18.6261	18.9211	18.8024	18.3503	18.2351	17.8271				7	7	6	26.3	26.3	23.5	47.46	0	30.046	79806000	44	O96019;O96019-2	O96019;O96019-2	Actin-like protein 6A	ACTL6A	sp|O96019|ACL6A_HUMAN Actin-like protein 6A OS=Homo sapiens OX=9606 GN=ACTL6A PE=1 SV=1;sp|O96019-2|ACL6A_HUMAN Isoform 2 of Actin-like protein 6A OS=Homo sapiens OX=9606 GN=ACTL6A
23.0503	22.9666	22.8531	22.8964	23.1876	23.1669	22.9437	23.6166	23.5381	23.5411	23.0543	23.1178	23.0061	22.8288	22.7987	23.0505	23.0024	22.6731				10	10	4	38.4	38.4	19.8	46.258	0	264.75	1306000000	163	O97580	O97580			sp|O97580|SUCB1_PIG Succinate--CoA ligase [ADP-forming] subunit beta, mitochondrial (Fragment) OS=Sus scrofa OX=9823 GN=SUCLA2 PE=2 SV=1
21.8482	22.2005	21.9817	22.1434	21.4496	22.1491	22.4231	21.81	21.6177	21.9094	21.5589	21.7953	21.7602	21.866	22.5444	22.4511	21.6999	21.1602				4	4	4	56.1	56.1	56.1	11.153	0	18.82	866500000	71	P00172-2;P00172;P00167-2;P00167-3;P00167	P00172-2;P00172;P00167-2;P00167-3;P00167	Cytochrome b5	CYB5A	sp|P00172-2|CYB5_PIG Isoform 2 of Cytochrome b5 OS=Sus scrofa OX=9823 GN=CYB5A;sp|P00172|CYB5_PIG Cytochrome b5 OS=Sus scrofa OX=9823 GN=CYB5A PE=1 SV=3;sp|P00167-2|CYB5_HUMAN Isoform 2 of Cytochrome b5 OS=Homo sapiens OX=9606 GN=CYB5A;sp|P00167-3|CYB5_HUM
26.6381	26.8401	26.7915	26.8704	26.8924	26.7464	26.8238	26.8417	26.7735	26.8412	26.9979	26.9536	26.8712	26.8995	26.9198	27.0245	27.0606	27.0152				10	10	10	43.4	43.4	43.4	36.612	0	323.31	22013000000	652	P00336;P07195	P00336;P07195	L-lactate dehydrogenase B chain	LDHB	sp|P00336|LDHB_PIG L-lactate dehydrogenase B chain OS=Sus scrofa OX=9823 GN=LDHB PE=1 SV=3;sp|P07195|LDHB_HUMAN L-lactate dehydrogenase B chain OS=Homo sapiens OX=9606 GN=LDHB PE=1 SV=2
25.1253	24.5508	24.7849	24.7479	25.0687	25.0144	24.6832	25.2536	24.6231	25.0215	24.9793	24.9133	24.7921	24.6549	24.7104	24.8557	24.8338	24.9421				15	15	11	66.6	66.6	47.3	36.618	0	323.31	5503200000	290	P00339	P00339			sp|P00339|LDHA_PIG L-lactate dehydrogenase A chain OS=Sus scrofa OX=9823 GN=LDHA PE=1 SV=3
25.9828	26.1029	26.076	26.179	26.2156	26.2326	26.067	26.0387	26.0289	26.0575	26.0753	26.1379	26.0854	26.0087	26.208	26.214	26.3233	25.9906				13	13	13	52.7	52.7	52.7	35.484	0	323.31	12972000000	583	P00346;P40926;P40926-2	P00346;P40926;P40926-2	Malate dehydrogenase, mitochondrial	MDH2	sp|P00346|MDHM_PIG Malate dehydrogenase, mitochondrial OS=Sus scrofa OX=9823 GN=MDH2 PE=1 SV=2;sp|P40926|MDHM_HUMAN Malate dehydrogenase, mitochondrial OS=Homo sapiens OX=9606 GN=MDH2 PE=1 SV=3;sp|P40926-2|MDHM_HUMAN Isoform 2 of Malate dehydrogenase, mito
19.2456	18.7034	19.1443	20.115	19.8099	19.9611	19.7378	20.4285	21.5834	20.2266	20.3534	19.3908	19.7378	19.6153	19.9254	19.8739	19.9285	20.4292				4	4	4	23.2	23.2	23.2	34.161	0	10.322	189870000	18	P00348;Q16836;Q16836-3;Q16836-2	P00348			sp|P00348|HCDH_PIG Hydroxyacyl-coenzyme A dehydrogenase, mitochondrial OS=Sus scrofa OX=9823 GN=HADH PE=1 SV=2
19.9202	19.6972	19.7127	19.487	19.4427	19.5179	18.7882	19.4493	19.2704	19.6715	19.656	19.5735	19.2761	19.6898	19.0516	19.7128	19.5315	19.5496				4	4	4	8.8	8.8	8.8	54.861	0	70.018	162580000	51	P00352	P00352	Retinal dehydrogenase 1	ALDH1A1	sp|P00352|AL1A1_HUMAN Retinal dehydrogenase 1 OS=Homo sapiens OX=9606 GN=ALDH1A1 PE=1 SV=2
27.3416	26.9265	27.5701	27.2375	27.2374	27.5174	27.3173	27.8683	27.1208	26.9478	27.6433	27.3932	27.985	27.4885	27.6461	27.2414	27.0504	27.4993				12	12	9	57.1	57.1	46.2	35.836	0	323.31	33573000000	1643	P00355	P00355			sp|P00355|G3P_PIG Glyceraldehyde-3-phosphate dehydrogenase OS=Sus scrofa OX=9823 GN=GAPDH PE=1 SV=4
18.3138	17.9735	18.2047	18.2284	18.2823	17.9417	18.3775	18.0011	17.9463	18.2036	17.9463	18.0485	17.8737	18.0037	18.6579	17.9637	18.4	18.3003				2	2	2	16.7	16.7	16.7	21.455	0	6.2588	56944000	21	P00377	P00377			sp|P00377|DYR_PIG Dihydrofolate reductase OS=Sus scrofa OX=9823 GN=DHFR PE=1 SV=1
18.7807	18.6692	18.4739	18.8669	18.3368	NaN	19.4805	18.9193	18.5629	18.1853	18.8603	17.6198	18.7469	18.5351	18.7619	17.8661	18.6718	19.0942				3	3	3	8.9	8.9	8.9	47.267	0	8.3392	88146000	26	P00390-5;P00390-4;P00390-2;P00390-3;P00390	P00390-5;P00390-4;P00390-2;P00390-3;P00390	Glutathione reductase, mitochondrial	GSR	sp|P00390-5|GSHR_HUMAN Isoform 4 of Glutathione reductase, mitochondrial OS=Homo sapiens OX=9606 GN=GSR;sp|P00390-4|GSHR_HUMAN Isoform 3 of Glutathione reductase, mitochondrial OS=Homo sapiens OX=9606 GN=GSR;sp|P00390-2|GSHR_HUMAN Isoform Cytoplasmic of Gl
20.8295	20.191	19.5016	20.4839	20.6141	20.3798	20.3907	20.1111	20.1678	20.3961	20.1057	20.7787	20.7553	20.6509	20.8159	20.8913	20.219	20.3267				4	4	4	20.8	20.8	20.8	32.118	0	70.87	303720000	85	P00491	P00491	Purine nucleoside phosphorylase	PNP	sp|P00491|PNPH_HUMAN Purine nucleoside phosphorylase OS=Homo sapiens OX=9606 GN=PNP PE=1 SV=2
25.1218	25.3159	25.2299	25.0898	25.0924	25.3623	25.1197	25.0634	25.1885	25.384	25.4203	25.4311	25.1763	25.1247	25.1397	25.2181	25.4383	25.231				15	15	15	53.8	53.8	53.8	46.474	0	193.07	6827700000	294	P00503;P17174;P17174-2	P00503			sp|P00503|AATC_PIG Aspartate aminotransferase, cytoplasmic OS=Sus scrofa OX=9823 GN=GOT1 PE=1 SV=3
26.9883	26.696	26.7419	26.767	26.7784	26.6442	26.3884	26.6617	27.0095	26.8822	26.8975	26.9528	26.9361	26.7085	27.1227	27.0636	27.129	27.0787				14	14	14	46.3	46.3	46.3	47.436	0	323.31	22605000000	930	P00506;P00505;P00505-2	P00506			sp|P00506|AATM_PIG Aspartate aminotransferase, mitochondrial OS=Sus scrofa OX=9823 GN=GOT2 PE=1 SV=2
22.2348	22.49	22.507	22.2987	22.2351	22.5322	22.1386	22.4969	22.2992	22.4079	22.5474	22.4592	22.3612	22.2257	22.2572	22.1053	22.5683	22.3515				8	8	8	52.1	52.1	52.1	21.639	0	26.601	946030000	115	P00571;P00568;Q9Y6K8-2;Q9Y6K8-3;Q9Y6K8	P00571;P00568	Adenylate kinase isoenzyme 1	AK1	sp|P00571|KAD1_PIG Adenylate kinase isoenzyme 1 OS=Sus scrofa OX=9823 GN=AK1 PE=1 SV=1;sp|P00568|KAD1_HUMAN Adenylate kinase isoenzyme 1 OS=Homo sapiens OX=9606 GN=AK1 PE=1 SV=3
23.7199	23.7875	23.5852	23.7909	23.8078	23.4798	23.9381	23.7645	23.6949	23.9982	23.4319	23.6521	24.1332	24.2184	23.7939	23.6047	23.6373	23.2135				7	7	7	27	27	27	37.294	0	70.694	2923700000	216	P00795;P07339	P00795			sp|P00795|CATD_PIG Cathepsin D OS=Sus scrofa OX=9823 GN=CTSD PE=1 SV=2
17.1687	17.229	17.7166	16.8296	17.1218	NaN	17.0393	NaN	NaN	16.9279	17.7163	16.4911	16.3445	17.052	16.7802	17.2494	16.9091	NaN				2	2	2	17.2	17.2	17.2	11.206	0.00085106	4.3951	19855000	17	P00819;P14621	P00819;P14621	Acylphosphatase-2	ACYP2	sp|P00819|ACYP2_PIG Acylphosphatase-2 OS=Sus scrofa OX=9823 GN=ACYP2 PE=1 SV=2;sp|P14621|ACYP2_HUMAN Acylphosphatase-2 OS=Homo sapiens OX=9606 GN=ACYP2 PE=1 SV=2
23.4782	23.379	23.6283	23.5238	23.3964	23.4812	23.1702	23.3917	23.4187	23.2533	23.6067	23.594	23.5589	23.4044	23.8473	23.5814	23.5933	23.6187				7	7	7	23.3	23.3	23.3	51.629	0	75.421	2255100000	230	P00889;O75390	P00889;O75390	Citrate synthase, mitochondrial	CS	sp|P00889|CISY_PIG Citrate synthase, mitochondrial OS=Sus scrofa OX=9823 GN=CS PE=1 SV=2;sp|O75390|CISY_HUMAN Citrate synthase, mitochondrial OS=Homo sapiens OX=9606 GN=CS PE=1 SV=2
18.177	17.0757	18.9939	17.2023	17.2495	17.4591	17.4844	18.7517	17.0756	17.4469	17.4205	17.7451	17.6221	18.092	17.4955	17.5127	17.0096	17.2284				2	2	2	5.2	5.2	5.2	52.602	0	9.7497	77897000	43	P01008	P01008	Antithrombin-III	SERPINC1	sp|P01008|ANT3_HUMAN Antithrombin-III OS=Homo sapiens OX=9606 GN=SERPINC1 PE=1 SV=1
19.969	19.9353	21.6082	19.6889	19.7367	20.4994	19.7909	21.087	20.0874	20.7194	20.2018	20.7154	19.8457	20.1563	20.5874	20.2934	20.0732	19.9256				29	29	22	24.1	24.1	19.4	186.8	0	212.29	424560000	119	P01025	P01025			sp|P01025|CO3_PIG Complement C3 OS=Sus scrofa OX=9823 GN=C3 PE=1 SV=2
18.8932	22.7545	16.5392	22.4409	18.201	22.6683	17.5011	21.348	15.97	21.2076	22.7103	17.7043	22.4068	17.1507	22.6304	17.4667	23.2154	17.8292				5	5	5	79.4	79.4	79.4	11.765	0	204.51	584600000	92	P01834;P0DOX7	P01834;P0DOX7	Ig kappa chain C region	IGKC	sp|P01834|IGKC_HUMAN Immunoglobulin kappa constant OS=Homo sapiens OX=9606 GN=IGKC PE=1 SV=2;sp|P0DOX7|IGK_HUMAN Immunoglobulin kappa light chain OS=Homo sapiens OX=9606 PE=1 SV=1
22.6639	22.4981	23.9079	22.1556	21.9761	22.6272	22.8769	23.955	22.7565	23.0153	23.029	23.1135	23.1468	23.4044	23.2055	22.9235	22.2365	22.571				4	4	4	68.6	68.6	68.6	11.003	0	179.16	2750900000	142	P01846	P01846			sp|P01846|LAC_PIG Ig lambda chain C region OS=Sus scrofa OX=9823 PE=1 SV=1
17.3306	22.7192	18.7003	22.8858	17.5063	23.1952	15.0976	22.2225	17.7558	23.7818	22.7223	16.8887	22.3516	16.4715	22.8701	16.3125	23.635	19.9459				7	7	4	23.8	23.8	13.1	49.328	0	21.19	785810000	103	P0DOX5;P01857;P01860	P0DOX5;P01857	Ig gamma-1 chain C region	IGHG1	sp|P0DOX5|IGG1_HUMAN Immunoglobulin gamma-1 heavy chain OS=Homo sapiens OX=9606 PE=1 SV=2;sp|P01857|IGHG1_HUMAN Immunoglobulin heavy constant gamma 1 OS=Homo sapiens OX=9606 GN=IGHG1 PE=1 SV=1
18.1723	18.0266	18.9979	NaN	NaN	18.7065	17.967	19.3248	18.6354	18.7012	18.1555	17.5577	17.4756	17.4039	16.9657	NaN	17.6947	19.4547				2	2	2	4.5	4.5	4.5	63.485	0	5.1382	50349000	20	P0DOX6;P01871;P01871-2	P0DOX6;P01871;P01871-2	Ig mu chain C region	IGHM	sp|P0DOX6|IGM_HUMAN Immunoglobulin mu heavy chain OS=Homo sapiens OX=9606 PE=1 SV=2;sp|P01871|IGHM_HUMAN Immunoglobulin heavy constant mu OS=Homo sapiens OX=9606 GN=IGHM PE=1 SV=4;sp|P01871-2|IGHM_HUMAN Isoform 2 of Immunoglobulin heavy constant mu OS=Homo
24.8179	25.3059	24.9909	25.5698	25.0306	24.6696	25.1552	24.9653	24.7313	25.29	25.1668	25.2543	25.897	26.6064	25.4189	25.5861	24.8461	24.9661				6	6	6	72.3	72.3	72.3	15.039	0	286.42	18953000000	893	P01965;CON__P01966	P01965			sp|P01965|HBA_PIG Hemoglobin subunit alpha OS=Sus scrofa OX=9823 GN=HBA PE=1 SV=1
26.9979	27.6796	27.2843	27.4165	27.1338	27.1916	27.8868	27.2026	27.4724	27.2069	27.5598	27.6687	28.1965	28.799	27.7392	27.9609	27.0523	26.9362				9	9	7	67.3	67.3	52.4	16.165	0	323.31	68989000000	1616	P02067;P68871	P02067			sp|P02067|HBB_PIG Hemoglobin subunit beta OS=Sus scrofa OX=9823 GN=HBB PE=1 SV=3
28.2764	27.6248	28.226	27.5449	27.8523	27.4055	28.5722	28.0727	28.1725	27.6799	27.7938	27.5208	27.8783	28.3999	28.761	27.8069	27.4462	28.4498				30	30	25	66.7	66.7	57.5	53.667	0	323.31	67065000000	2928	P02543;P08670	P02543;P08670	Vimentin	VIM	sp|P02543|VIME_PIG Vimentin OS=Sus scrofa OX=9823 GN=VIM PE=1 SV=2;sp|P08670|VIME_HUMAN Vimentin OS=Homo sapiens OX=9606 GN=VIM PE=1 SV=4
21.3536	20.5957	22.5433	20.0054	20.6929	22.0485	20.181	23.4082	21.947	22.2928	22.8833	20.7219	20.6409	20.4079	20.3945	20.3227	20.467	23.2644				8	7	7	34.8	28.8	28.8	30.777	0	65.221	349020000	104	P02647	P02647	Apolipoprotein A-I;Proapolipoprotein A-I;Truncated apolipoprotein A-I	APOA1	sp|P02647|APOA1_HUMAN Apolipoprotein A-I OS=Homo sapiens OX=9606 GN=APOA1 PE=1 SV=1
17.7029	16.6878	18.9522	16.363	17.4997	18.0079	16.7124	19.2556	18.2896	18.2945	19.0819	17.5389	16.8432	16.8568	16.6336	16.6061	17.1594	19.6434				3	3	3	14.8	14.8	14.8	36.154	0	10.441	28426000	32	P02649	P02649	Apolipoprotein E	APOE	sp|P02649|APOE_HUMAN Apolipoprotein E OS=Homo sapiens OX=9606 GN=APOE PE=1 SV=1
20.6522	19.6207	19.3756	NaN	20.5433	19.1912	20.5335	16.3754	16.9627	20.3144	20.6006	19.2647	20.9781	21.2035	17.5252	19.9069	16.6115	21.4244				3	3	3	5.3	5.3	5.3	69.756	0	154.2	1039700000	41	P02671-2;P02671;CON__P02672	P02671-2;P02671	Fibrinogen alpha chain;Fibrinopeptide A;Fibrinogen alpha chain	FGA	sp|P02671-2|FIBA_HUMAN Isoform 2 of Fibrinogen alpha chain OS=Homo sapiens OX=9606 GN=FGA;sp|P02671|FIBA_HUMAN Fibrinogen alpha chain OS=Homo sapiens OX=9606 GN=FGA PE=1 SV=2
20.8294	19.4951	21.2116	19.1657	20.1447	20.8634	19.7118	20.9096	20.9114	21.1698	22.3601	19.798	19.8259	19.598	19.6122	19.6914	19.7805	22.1246				7	7	6	18.7	18.7	16.7	55.928	0	171.76	504460000	123	P02675	P02675	Fibrinogen beta chain;Fibrinopeptide B;Fibrinogen beta chain	FGB	sp|P02675|FIBB_HUMAN Fibrinogen beta chain OS=Homo sapiens OX=9606 GN=FGB PE=1 SV=2
21.5969	21.1007	22.1834	20.5514	20.7377	21.857	21.2781	20.4363	21.6566	21.3539	22.0833	20.4619	21.7107	20.9837	20.844	20.5332	20.2773	21.2504				5	5	5	14	14	14	49.496	0	23.595	830070000	51	P02679-2;P02679	P02679-2;P02679	Fibrinogen gamma chain	FGG	sp|P02679-2|FIBG_HUMAN Isoform Gamma-A of Fibrinogen gamma chain OS=Homo sapiens OX=9606 GN=FGG;sp|P02679|FIBG_HUMAN Fibrinogen gamma chain OS=Homo sapiens OX=9606 GN=FGG PE=1 SV=3
19.4994	17.4179	20.0955	17.5765	14.4011	17.412	19.2344	18.5943	19.0237	17.9447	19.5667	17.1279	19.8967	20.9668	18.2821	18.0394	16.0761	19.1383				18	18	18	14.4	14.4	14.4	240.51	0	142.32	776080000	94	P02751-6;P02751-5;P02751-17;P02751-3;P02751-1;P02751-4;P02751-11;P02751-7;P02751;P02751-10;P02751-9;P02751-14;P02751-8;P02751-13;P02751-12;P02751-16;P02751-2	P02751-6;P02751-5;P02751-17;P02751-3;P02751-1;P02751-4;P02751-11;P02751-7;P02751;P02751-10;P02751-9;P02751-14;P02751-8;P02751-13;P02751-12	Fibronectin;Anastellin;Ugl-Y1;Ugl-Y2;Ugl-Y3	FN1	sp|P02751-6|FINC_HUMAN Isoform 6 of Fibronectin OS=Homo sapiens OX=9606 GN=FN1;sp|P02751-5|FINC_HUMAN Isoform 5 of Fibronectin OS=Homo sapiens OX=9606 GN=FN1;sp|P02751-17|FINC_HUMAN Isoform 17 of Fibronectin OS=Homo sapiens OX=9606 GN=FN1;sp|P02751-3|FINC_
21.5715	22.5999	22.3893	20.8232	21.0043	20.1244	22.3285	21.726	20.8174	21.5059	21.5905	21.1282	21.9483	22.596	20.9903	21.0216	20.9795	20.9376				2	2	2	9.8	9.8	9.8	21.225	0	7.4338	880160000	32	P02794	P02794	Ferritin heavy chain;Ferritin heavy chain, N-terminally processed	FTH1	sp|P02794|FRIH_HUMAN Ferritin heavy chain OS=Homo sapiens OX=9606 GN=FTH1 PE=1 SV=2
18.5362	17.95	18.494	17.6702	18.1112	19	17.4817	19.7611	18.4536	18.726	19.5424	17.5865	17.4714	17.4245	17.1558	17.575	17.4356	20.3617				2	2	2	3.5	3.5	3.5	67.033	0	8.9947	47282000	28	P04003	P04003	C4b-binding protein alpha chain	C4BPA	sp|P04003|C4BPA_HUMAN C4b-binding protein alpha chain OS=Homo sapiens OX=9606 GN=C4BPA PE=1 SV=2
17.7299	17.2602	NaN	17.5022	17.9228	NaN	17.7813	17.995	17.4532	17.0506	17.1428	17.5565	17.6766	17.5171	17.827	17.7641	17.6318	17.2906				2	2	2	4.7	4.7	4.7	53.688	0	9.4908	36964000	24	P04066	P04066	Tissue alpha-L-fucosidase	FUCA1	sp|P04066|FUCO_HUMAN Tissue alpha-L-fucosidase OS=Homo sapiens OX=9606 GN=FUCA1 PE=1 SV=4
24.7468	24.5638	24.7146	24.8322	24.7592	24.5636	24.6285	24.9492	24.4105	24.4912	24.6598	23.9911	24.6216	24.4239	24.3998	24.2661	24.8253	24.3195				11	8	8	39.3	29.7	29.7	39.42	0	67.552	4840900000	222	P04075;P04075-2	P04075;P04075-2	Fructose-bisphosphate aldolase A	ALDOA	sp|P04075|ALDOA_HUMAN Fructose-bisphosphate aldolase A OS=Homo sapiens OX=9606 GN=ALDOA PE=1 SV=2;sp|P04075-2|ALDOA_HUMAN Isoform 2 of Fructose-bisphosphate aldolase A OS=Homo sapiens OX=9606 GN=ALDOA
18.0425	16.8601	19.1792	16.8824	17.6005	19.0427	18.8489	18.6252	18.4612	18.7275	18.4006	16.8051	16.8531	17.0854	17.0678	17.3629	17.2235	21.1209				12	12	12	3.1	3.1	3.1	515.6	0	18.042	50486000	18	P04114;CON__ENSEMBL:ENSBTAP00000032840	P04114	Apolipoprotein B-100;Apolipoprotein B-48	APOB	sp|P04114|APOB_HUMAN Apolipoprotein B-100 OS=Homo sapiens OX=9606 GN=APOB PE=1 SV=2
18.3881	18.4245	17.6302	18.3195	18.3493	17.1084	18.0928	NaN	NaN	NaN	17.9259	18.2972	18.5826	18.4793	18.2453	18.568	18.1805	NaN				3	3	3	8.6	8.6	8.6	76.832	0	8.1873	59239000	16	P04175	P04175			sp|P04175|NCPR_PIG NADPH--cytochrome P450 reductase OS=Sus scrofa OX=9823 GN=POR PE=1 SV=2
23.85	24.1382	24.7547	24.3318	23.7752	24.2359	23.7489	24.5824	23.908	24.3612	24.2739	23.8635	24.4516	24.1663	23.8456	23.7819	23.8401	24.4271				5	5	5	58.8	58.8	58.8	15.892	0	323.31	3143800000	252	P04178	P04178			sp|P04178|SODC_PIG Superoxide dismutase [Cu-Zn] OS=Sus scrofa OX=9823 GN=SOD1 PE=1 SV=2
19.8192	19.6179	19.7532	19.4574	19.4712	19.8978	19.2407	19.3057	18.9454	18.5671	19.4031	19.6647	20.1964	19.8291	19.5432	19.8315	19.2539	19.2725				2	2	2	14.9	14.9	14.9	17.935	0	67.22	163080000	80	P04216	P04216	Thy-1 membrane glycoprotein	THY1	sp|P04216|THY1_HUMAN Thy-1 membrane glycoprotein OS=Homo sapiens OX=9606 GN=THY1 PE=1 SV=2
23.2761	23.534	22.9432	23.2638	23.2238	23.1923	22.6277	23.0886	23.0495	23.2788	23.4479	23.5363	23.7865	23.5364	22.6709	23.4848	23.4199	22.6753				18	4	3	62.2	14.2	10.1	49.585	0	323.31	1954800000	195	P04350	P04350	Tubulin beta-4A chain	TUBB4A	sp|P04350|TBB4A_HUMAN Tubulin beta-4A chain OS=Homo sapiens OX=9606 GN=TUBB4A PE=1 SV=2
18.1903	18.5133	18.1399	18.4799	18.6908	18.5805	18.7917	18.5291	19.0921	18.6628	18.2445	18.2829	18.3032	18.5668	18.7654	18.5628	18.3923	18.5182				4	4	4	11.5	11.5	11.5	49.509	0	17.818	72595000	35	P04424-2;P04424;P04424-3	P04424-2;P04424;P04424-3	Argininosuccinate lyase	ASL	sp|P04424-2|ARLY_HUMAN Isoform 2 of Argininosuccinate lyase OS=Homo sapiens OX=9606 GN=ASL;sp|P04424|ARLY_HUMAN Argininosuccinate lyase OS=Homo sapiens OX=9606 GN=ASL PE=1 SV=4;sp|P04424-3|ARLY_HUMAN Isoform 3 of Argininosuccinate lyase OS=Homo sapiens OX=
21.209	21.1191	21.0594	20.6031	20.8463	20.9644	21.1751	21.8718	21.7653	21.0914	20.7266	20.9278	20.8734	21.0021	21.3346	20.7718	20.8117	21.3909				5	5	5	43.6	43.6	43.6	28.068	0	184.21	396140000	70	P04574;P04632;Q96L46	P04574;P04632	Calpain small subunit 1	CAPNS1	sp|P04574|CPNS1_PIG Calpain small subunit 1 OS=Sus scrofa OX=9823 GN=CAPNS1 PE=1 SV=1;sp|P04632|CPNS1_HUMAN Calpain small subunit 1 OS=Homo sapiens OX=9606 GN=CAPNS1 PE=1 SV=1
21.5527	21.5391	21.5708	21.5982	21.4464	21.2622	21.6575	20.7094	21.6582	20.9646	21.1817	21.4435	21.5469	21.3193	21.746	21.2918	21.2683	20.7802				11	9	7	43.7	37.2	29.3	40.45	0	31.755	606820000	149	P04899;P04899-6;P04899-3;P04899-5;P04899-2;P04899-4	P04899;P04899-6;P04899-3;P04899-5;P04899-2;P04899-4	Guanine nucleotide-binding protein G(i) subunit alpha-2	GNAI2	sp|P04899|GNAI2_HUMAN Guanine nucleotide-binding protein G(i) subunit alpha-2 OS=Homo sapiens OX=9606 GN=GNAI2 PE=1 SV=3;sp|P04899-6|GNAI2_HUMAN Isoform 6 of Guanine nucleotide-binding protein G(i) subunit alpha-2 OS=Homo sapiens OX=9606 GN=GNAI2;sp|P04899
23.0607	23.0604	22.9348	23.1951	23.0808	22.9975	22.4535	23.7797	23.1316	23.7321	23.028	23.208	23.1225	22.9412	22.626	23.2295	23.2335	21.8651				4	4	4	21.5	21.5	21.5	35.158	0	16.612	1578800000	100	P05027	P05027			sp|P05027|AT1B1_PIG Sodium/potassium-transporting ATPase subunit beta-1 OS=Sus scrofa OX=9823 GN=ATP1B1 PE=1 SV=2
23.2835	23.2754	23.1685	23.4269	23.379	23.4812	23.1922	23.1634	23.2219	23.13	23.2282	23.4518	23.1983	23.0532	23.1335	23.3342	23.5688	23.1724				9	4	4	31.2	15.8	15.8	32.852	0	137.34	1909100000	320	P05141;Q9H0C2	P05141	ADP/ATP translocase 2;ADP/ATP translocase 2, N-terminally processed	SLC25A5	sp|P05141|ADT2_HUMAN ADP/ATP translocase 2 OS=Homo sapiens OX=9606 GN=SLC25A5 PE=1 SV=7
19.9833	20.142	20.4331	19.9241	20.2181	19.9692	20.0251	20.0269	20.0415	19.709	19.8441	20.1289	19.7892	19.9615	19.9005	20.0526	20.0832	20.1025				9	9	9	35.6	35.6	35.6	36.112	0	225.46	193140000	97	P05198	P05198	Eukaryotic translation initiation factor 2 subunit 1	EIF2S1	sp|P05198|IF2A_HUMAN Eukaryotic translation initiation factor 2 subunit 1 OS=Homo sapiens OX=9606 GN=EIF2S1 PE=1 SV=3
20.7244	20.8683	21.2036	20.8383	20.877	20.6969	20.5038	20.6865	21.1246	21.1258	21.0863	20.8686	21.012	20.5915	20.8869	21.016	20.446	21.3968				8	8	4	32.8	32.8	19.7	40.593	0	48.574	353540000	113	P05383;P22694-4;P22694-3;P22694;P22694-5;P22694-7;P22694-6;P22694-9;P22694-2;P22694-10;P22694-8	P05383;P22694-4;P22694-3;P22694;P22694-5;P22694-7;P22694-6;P22694-9;P22694-2;P22694-10	cAMP-dependent protein kinase catalytic subunit beta	PRKACB	sp|P05383|KAPCB_PIG cAMP-dependent protein kinase catalytic subunit beta OS=Sus scrofa OX=9823 GN=PRKACB PE=1 SV=3;sp|P22694-4|KAPCB_HUMAN Isoform 4 of cAMP-dependent protein kinase catalytic subunit beta OS=Homo sapiens OX=9606 GN=PRKACB;sp|P22694-3|KAPCB
20.8705	20.9765	21.7596	21.3723	20.8785	22.191	21.8497	NaN	21.4697	21.4626	21.282	21.392	23.638	21.6297	21.9553	21.4669	21.2536	22.4861				2	2	2	36.8	36.8	36.8	11.514	0.00042882	4.5018	674180000	2	P05386	P05386	60S acidic ribosomal protein P1	RPLP1	sp|P05386|RLA1_HUMAN 60S acidic ribosomal protein P1 OS=Homo sapiens OX=9606 GN=RPLP1 PE=1 SV=1
22.7142	22.4747	22.5174	22.2896	22.6502	22.7083	22.5056	22.8633	22.7907	22.6714	22.7235	22.5643	22.4777	22.533	22.5101	22.6368	22.7004	22.9414				4	4	3	53	53	42.6	11.665	0	89.302	1131700000	111	P05387	P05387	60S acidic ribosomal protein P2	RPLP2	sp|P05387|RLA2_HUMAN 60S acidic ribosomal protein P2 OS=Homo sapiens OX=9606 GN=RPLP2 PE=1 SV=1
21.0486	21.1721	21.0781	21.1957	21.3324	21.2221	21.3055	21.0121	21.4787	21.1826	21.0293	21.2677	20.6981	20.9145	20.6263	20.9502	21.2273	21.0704				4	4	4	13	13	13	46.836	0	14.345	429090000	50	P05455	P05455	Lupus La protein	SSB	sp|P05455|LA_HUMAN Lupus La protein OS=Homo sapiens OX=9606 GN=SSB PE=1 SV=2
16.8996	17.4296	NaN	16.5403	17.225	16.7023	16.5037	NaN	16.8251	NaN	17.1532	16.4753	16.113	16.9215	15.2193	16.8241	17.0493	15.9446				7	3	3	15.8	6.6	6.6	76.868	0	6.0366	16407000	10	P05771;P05771-2	P05771;P05771-2	Protein kinase C beta type	PRKCB	sp|P05771|KPCB_HUMAN Protein kinase C beta type OS=Homo sapiens OX=9606 GN=PRKCB PE=1 SV=4;sp|P05771-2|KPCB_HUMAN Isoform Beta-II of Protein kinase C beta type OS=Homo sapiens OX=9606 GN=PRKCB
21.7252	21.7318	20.9474	21.8191	21.785	21.3038	21.4436	20.1659	21.2078	21.2531	21.0774	21.7623	21.5366	21.692	21.4579	21.8182	21.5722	21.2982				7	6	6	26.1	21.8	21.8	30.025	0	269.47	583280000	137	P05937;P05937-2	P05937;P05937-2	Calbindin	CALB1	sp|P05937|CALB1_HUMAN Calbindin OS=Homo sapiens OX=9606 GN=CALB1 PE=1 SV=2;sp|P05937-2|CALB1_HUMAN Isoform 2 of Calbindin OS=Homo sapiens OX=9606 GN=CALB1
22.6908	22.158	22.8083	22.003	22.5579	22.6906	22.4955	22.9751	22.8186	23.0425	22.9553	22.3954	22.0383	22.066	22.3824	22.3114	22.3739	23.0375				2	2	2	15.5	15.5	15.5	12.074	0	191.78	1018800000	132	P06454-2;P06454	P06454-2;P06454	Prothymosin alpha;Prothymosin alpha, N-terminally processed;Thymosin alpha-1	PTMA	sp|P06454-2|PTMA_HUMAN Isoform 2 of Prothymosin alpha OS=Homo sapiens OX=9606 GN=PTMA;sp|P06454|PTMA_HUMAN Prothymosin alpha OS=Homo sapiens OX=9606 GN=PTMA PE=1 SV=2
27.2445	27.287	27.1694	27.477	27.2673	27.2828	27.1369	27.2123	27.1984	27.2523	27.2213	27.5118	27.392	27.2244	27.3087	27.4065	27.4655	27.21				22	22	22	62.2	62.2	62.2	56.559	0	323.31	30622000000	1532	P06576	P06576	ATP synthase subunit beta, mitochondrial	ATP5B	sp|P06576|ATPB_HUMAN ATP synthase subunit beta, mitochondrial OS=Homo sapiens OX=9606 GN=ATP5F1B PE=1 SV=3
17.357	17.824	17.7875	17.618	17.488	17.8991	17.6598	19.0299	17.3657	17.7406	18.1392	17.1473	16.8988	16.8533	17.0517	17.0414	17.2996	17.8637				2	2	2	5.6	5.6	5.6	45.371	0.009725	2.4996	29832000	2	P06727	P06727	Apolipoprotein A-IV	APOA4	sp|P06727|APOA4_HUMAN Apolipoprotein A-IV OS=Homo sapiens OX=9606 GN=APOA4 PE=1 SV=4
18.3929	18.8778	18.3966	18.4403	18.8811	18.594	19.0449	18.2255	18.3562	18.4942	18.4482	18.6128	18.4489	18.7842	18.7451	18.3179	18.87	18.6017				3	3	3	17.1	17.1	17.1	25.097	0	8.361	76441000	26	P06730;P06730-3;P06730-2	P06730;P06730-3;P06730-2	Eukaryotic translation initiation factor 4E	EIF4E	sp|P06730|IF4E_HUMAN Eukaryotic translation initiation factor 4E OS=Homo sapiens OX=9606 GN=EIF4E PE=1 SV=2;sp|P06730-3|IF4E_HUMAN Isoform 3 of Eukaryotic translation initiation factor 4E OS=Homo sapiens OX=9606 GN=EIF4E;sp|P06730-2|IF4E_HUMAN Isoform 2 of
27.2346	27.0017	27.0758	27.1526	27.1961	27.0115	27.4053	26.8927	26.9989	27.0312	27.3487	27.2864	27.4824	27.205	27.6145	27.1592	27.0498	27.0011				8	5	5	28.1	15.4	15.4	47.168	0	323.31	31515000000	950	P06733;P06733-2	P06733;P06733-2	Alpha-enolase	ENO1	sp|P06733|ENOA_HUMAN Alpha-enolase OS=Homo sapiens OX=9606 GN=ENO1 PE=1 SV=2;sp|P06733-2|ENOA_HUMAN Isoform MBP-1 of Alpha-enolase OS=Homo sapiens OX=9606 GN=ENO1
21.6065	21.7233	21.4807	21.832	21.6576	21.4254	21.7589	21.4264	21.6661	21.3887	21.4315	21.7521	21.7942	21.7613	21.9336	21.8827	21.7399	21.8904				12	10	10	18.3	15.9	15.9	93.133	0	138.38	622680000	163	P06737-2;P06737	P06737-2;P06737	Glycogen phosphorylase, liver form	PYGL	sp|P06737-2|PYGL_HUMAN Isoform 2 of Glycogen phosphorylase, liver form OS=Homo sapiens OX=9606 GN=PYGL;sp|P06737|PYGL_HUMAN Glycogen phosphorylase, liver form OS=Homo sapiens OX=9606 GN=PYGL PE=1 SV=4
23.3669	23.152	23.838	22.8956	23.7732	23.9364	23.6344	24.237	23.9206	23.3809	23.6707	23.6202	23.5838	23.7434	23.6225	23.619	23.6684	23.8288				5	5	5	32.8	32.8	32.8	29.464	0	323.31	2301800000	192	P06748-2;P06748;P06748-3	P06748-2;P06748;P06748-3	Nucleophosmin	NPM1	sp|P06748-2|NPM_HUMAN Isoform 2 of Nucleophosmin OS=Homo sapiens OX=9606 GN=NPM1;sp|P06748|NPM_HUMAN Nucleophosmin OS=Homo sapiens OX=9606 GN=NPM1 PE=1 SV=2;sp|P06748-3|NPM_HUMAN Isoform 3 of Nucleophosmin OS=Homo sapiens OX=9606 GN=NPM1
18.4262	18.3969	17.498	18.3606	18.2684	18.0947	18.3452	17.7634	18.0578	17.5257	17.8451	17.8352	17.9684	17.5106	17.933	17.9804	18.044	17.7176				4	4	4	4.8	4.8	4.8	111.13	0	9.0947	45828000	29	P06756-3;P06756-2;P06756	P06756-3;P06756-2;P06756	Integrin alpha-V;Integrin alpha-V heavy chain;Integrin alpha-V light chain	ITGAV	sp|P06756-3|ITAV_HUMAN Isoform 3 of Integrin alpha-V OS=Homo sapiens OX=9606 GN=ITGAV;sp|P06756-2|ITAV_HUMAN Isoform 2 of Integrin alpha-V OS=Homo sapiens OX=9606 GN=ITGAV;sp|P06756|ITAV_HUMAN Integrin alpha-V OS=Homo sapiens OX=9606 GN=ITGAV PE=1 SV=2
13.5615	15.6971	17.5422	16.2745	NaN	NaN	16.6769	18.8288	13.8574	16.2527	15.9603	14.8899	16.827	17.0651	16.5432	14.7964	15.4038	13.1767				11	11	11	22.9	22.9	22.9	90.614	0	67.683	207410000	30	P06867;CON__P06868	P06867			sp|P06867|PLMN_PIG Plasminogen OS=Sus scrofa OX=9823 GN=PLG PE=1 SV=3
24.0103	23.6915	23.6896	23.7131	23.7155	23.9658	23.4736	23.5711	23.8267	23.8703	23.7057	23.5259	24.077	23.9906	23.8733	23.911	23.7412	23.6373				15	14	4	39.6	37.9	15.1	61.516	0	199	2528500000	433	P07196	P07196	Neurofilament light polypeptide	NEFL	sp|P07196|NFL_HUMAN Neurofilament light polypeptide OS=Homo sapiens OX=9606 GN=NEFL PE=1 SV=3
21.7812	21.7931	21.468	21.5834	21.4498	21.3666	21.8749	21.4549	21.7353	21.8166	21.5591	21.7965	21.5629	21.6828	21.6592	21.7025	21.6201	21.6759				7	7	7	15.2	15.2	15.2	57.116	0	323.31	652380000	142	P07237	P07237	Protein disulfide-isomerase	P4HB	sp|P07237|PDIA1_HUMAN Protein disulfide-isomerase OS=Homo sapiens OX=9606 GN=P4HB PE=1 SV=3
24.4857	24.309	24.4009	24.3935	24.5361	24.2903	24.249	24.3232	24.4844	24.2421	24.6593	24.6027	24.7703	24.7627	24.383	24.4136	24.1957	24.6293				17	4	4	57.4	16	16	49.67	0	323.31	4492600000	277	Q767L7;P07437	Q767L7;P07437	Tubulin beta chain	TUBB	sp|Q767L7|TBB5_PIG Tubulin beta chain OS=Sus scrofa OX=9823 GN=TUBB PE=2 SV=1;sp|P07437|TBB5_HUMAN Tubulin beta chain OS=Homo sapiens OX=9606 GN=TUBB PE=1 SV=2
19.245	19.2183	19.1439	19.612	19.4123	19.4656	19.1257	19.29	19.2573	19.2884	19.2823	19.2592	18.8745	18.9764	18.799	19.0945	19.412	18.948				4	4	4	12.6	12.6	12.6	42.921	0	23.534	113630000	45	P07802;P10644;P10644-2	P07802;P10644;P10644-2	cAMP-dependent protein kinase type I-alpha regulatory subunit;cAMP-dependent protein kinase type I-alpha regulatory subunit, N-terminally processed	PRKAR1A	sp|P07802|KAP0_PIG cAMP-dependent protein kinase type I-alpha regulatory subunit OS=Sus scrofa OX=9823 GN=PRKAR1A PE=1 SV=2;sp|P10644|KAP0_HUMAN cAMP-dependent protein kinase type I-alpha regulatory subunit OS=Homo sapiens OX=9606 GN=PRKAR1A PE=1 SV=1;sp|P
20.2437	20.308	20.1164	20.1447	20.3825	20.152	20.1969	19.9083	20.0398	19.9735	19.9776	20.1693	20.0907	20.1664	20.0641	19.993	20.1259	20.1473				11	11	11	7.9	7.9	7.9	170.59	0	59.42	227810000	95	P07814	P07814	Bifunctional glutamate/proline--tRNA ligase;Glutamate--tRNA ligase;Proline--tRNA ligase	EPRS	sp|P07814|SYEP_HUMAN Bifunctional glutamate/proline--tRNA ligase OS=Homo sapiens OX=9606 GN=EPRS1 PE=1 SV=5
21.0815	21.081	21.1062	21.2963	21.1284	21.1707	21.259	21.138	20.9232	21.0224	20.9202	21.147	21.2387	21.373	21.3582	21.1214	21.1857	21.0719				5	5	5	26.4	26.4	26.4	27.821	0	59.048	534410000	235	P07910-4;P07910-2;P07910;P0DMR1;O60812;B7ZW38;B2RXH8;P07910-3	P07910-4;P07910-2;P07910	Heterogeneous nuclear ribonucleoproteins C1/C2	HNRNPC	sp|P07910-4|HNRPC_HUMAN Isoform 4 of Heterogeneous nuclear ribonucleoproteins C1/C2 OS=Homo sapiens OX=9606 GN=HNRNPC;sp|P07910-2|HNRPC_HUMAN Isoform C1 of Heterogeneous nuclear ribonucleoproteins C1/C2 OS=Homo sapiens OX=9606 GN=HNRNPC;sp|P07910|HNRPC_HUM
17.7422	18.4369	18.2528	16.9542	17.9424	18.148	18.9627	18.967	18.4036	17.4714	18.5766	18.2463	17.5916	18.2322	18.0767	17.4435	17.546	18.0793				7	6	2	25.1	22.9	7.5	35.828	0	12.732	59843000	22	P08132;P09525	P08132;P09525	Annexin A4	ANXA4	sp|P08132|ANXA4_PIG Annexin A4 OS=Sus scrofa OX=9823 GN=ANXA4 PE=1 SV=2;sp|P09525|ANXA4_HUMAN Annexin A4 OS=Homo sapiens OX=9606 GN=ANXA4 PE=1 SV=4
21.2648	21.0981	20.8688	21.1514	21.1086	21.2738	21.0931	20.9285	20.7519	20.9144	20.674	20.9862	21.2109	21.2173	20.9386	21.0736	21.0413	20.8927				9	9	9	12	12	12	72.423	0	26.135	425700000	101	P08133-2;P08133	P08133-2;P08133	Annexin A6	ANXA6	sp|P08133-2|ANXA6_HUMAN Isoform 2 of Annexin A6 OS=Homo sapiens OX=9606 GN=ANXA6;sp|P08133|ANXA6_HUMAN Annexin A6 OS=Homo sapiens OX=9606 GN=ANXA6 PE=1 SV=3
20.1106	19.2372	19.533	19.4165	19.9428	19.9577	19.985	19.1243	19.5358	19.6566	19.145	19.2771	19.4004	19.4917	18.4738	18.6612	19.2107	19.008				4	4	4	24.3	24.3	24.3	35.766	0	19.743	131140000	55	P08138-2;P08138	P08138-2;P08138	Tumor necrosis factor receptor superfamily member 16	NGFR	sp|P08138-2|TNR16_HUMAN Isoform 2 of Tumor necrosis factor receptor superfamily member 16 OS=Homo sapiens OX=9606 GN=NGFR;sp|P08138|TNR16_HUMAN Tumor necrosis factor receptor superfamily member 16 OS=Homo sapiens OX=9606 GN=NGFR PE=1 SV=1
19.3808	18.8511	18.9997	19.0463	19.4023	19.0313	19.3914	19.4631	19.2363	19.1396	19.0004	19.104	18.9008	19.1207	19.1944	19.3287	19.0335	19.2069				2	2	2	4.2	4.2	4.2	57.944	0	15.532	104170000	43	P08195-2;P08195-3;P08195;P08195-4	P08195-2;P08195-3;P08195;P08195-4	4F2 cell-surface antigen heavy chain	SLC3A2	sp|P08195-2|4F2_HUMAN Isoform 2 of 4F2 cell-surface antigen heavy chain OS=Homo sapiens OX=9606 GN=SLC3A2;sp|P08195-3|4F2_HUMAN Isoform 3 of 4F2 cell-surface antigen heavy chain OS=Homo sapiens OX=9606 GN=SLC3A2;sp|P08195|4F2_HUMAN 4F2 cell-surface antigen
18.5392	19.1311	NaN	19.9574	18.476	NaN	20.2215	NaN	18.6384	18.9182	19.6189	18.4319	19.0087	19.036	18.9938	19.196	19.1672	NaN				16	2	2	37.4	4.5	4.5	81.775	0	6.793	110270000	27	P08237-2;P08237;P08237-3	P08237-2;P08237;P08237-3	ATP-dependent 6-phosphofructokinase, muscle type	PFKM	sp|P08237-2|PFKAM_HUMAN Isoform 2 of ATP-dependent 6-phosphofructokinase, muscle type OS=Homo sapiens OX=9606 GN=PFKM;sp|P08237|PFKAM_HUMAN ATP-dependent 6-phosphofructokinase, muscle type OS=Homo sapiens OX=9606 GN=PFKM PE=1 SV=2;sp|P08237-3|PFKAM_HUMAN I
23.4439	23.4347	23.1335	23.5529	23.5757	23.3996	23.1828	23.266	23.5082	23.4435	23.2234	23.5228	23.5148	23.5204	23.1595	23.4402	23.4379	23.0776				19	12	11	33.7	23.3	22	83.263	0	289.97	2297400000	334	P08238;Q58FF7	P08238	Heat shock protein HSP 90-beta	HSP90AB1	sp|P08238|HS90B_HUMAN Heat shock protein HSP 90-beta OS=Homo sapiens OX=9606 GN=HSP90AB1 PE=1 SV=4
19.5009	19.206	19.2541	19.929	18.8646	18.008	19.1385	18.9545	17.5623	19.1375	19.7784	19.4146	19.7232	19.1099	19.424	19.3142	19.3188	19.0976				3	3	3	13.2	13.2	13.2	35.422	0	13.584	145000000	45	P08574	P08574	Cytochrome c1, heme protein, mitochondrial	CYC1	sp|P08574|CY1_HUMAN Cytochrome c1, heme protein, mitochondrial OS=Homo sapiens OX=9606 GN=CYC1 PE=1 SV=3
19.7285	19.6157	19.8049	20.0807	19.8552	19.4333	20.314	NaN	19.5554	18.9561	18.9613	19.6075	19.709	19.6187	19.9161	20.0173	19.8579	19.2264				3	3	3	22.9	22.9	22.9	19.79	0	6.6874	175460000	31	P08621-3;P08621-2;P08621	P08621-3;P08621-2;P08621	U1 small nuclear ribonucleoprotein 70 kDa	SNRNP70	sp|P08621-3|RU17_HUMAN Isoform 3 of U1 small nuclear ribonucleoprotein 70 kDa OS=Homo sapiens OX=9606 GN=SNRNP70;sp|P08621-2|RU17_HUMAN Isoform 2 of U1 small nuclear ribonucleoprotein 70 kDa OS=Homo sapiens OX=9606 GN=SNRNP70;sp|P08621|RU17_HUMAN U1 small
22.1829	22.1093	22.1411	22.3193	22.2296	22.3124	22.0558	23.1536	22.5116	22.5248	22.4669	22.3709	22.1809	22.6799	22.6583	22.3737	22.0876	22.6881				5	5	5	48.9	48.9	48.9	15.524	0	47.978	900770000	73	Q6QAP7;P08708	Q6QAP7;P08708	40S ribosomal protein S17	RPS17	sp|Q6QAP7|RS17_PIG 40S ribosomal protein S17 OS=Sus scrofa OX=9823 GN=RPS17 PE=1 SV=3;sp|P08708|RS17_HUMAN 40S ribosomal protein S17 OS=Homo sapiens OX=9606 GN=RPS17 PE=1 SV=2
24.1476	23.1914	24.241	23.5434	23.6792	23.7376	24.5181	23.761	23.9487	23.8537	23.748	23.6403	24.0001	24.1425	24.713	23.6147	23.4287	24.3188				11	11	10	42.5	42.5	40.3	35.936	0	323.31	3606600000	238	P08758	P08758	Annexin A5	ANXA5	sp|P08758|ANXA5_HUMAN Annexin A5 OS=Homo sapiens OX=9606 GN=ANXA5 PE=1 SV=2
25.8473	25.799	27.4363	25.4703	25.3314	25.7636	25.6899	26.6224	25.5648	26.3588	25.6535	26.3467	26.3175	26.5853	25.9911	25.6688	25.3374	25.0721				33	33	27	57	57	47.6	69.691	0	323.31	23517000000	1011	P08835	P08835			sp|P08835|ALBU_PIG Albumin OS=Sus scrofa OX=9823 GN=ALB PE=1 SV=2
23.0018	22.9493	22.9727	22.936	22.9963	23.0252	22.9983	22.8889	23.1556	22.8622	22.9926	23.0912	22.9632	23.046	23.0704	22.9397	23.1335	22.9529				10	10	10	50.5	50.5	50.5	32.928	0	323.31	1591500000	248	Q4GWZ2;P08865	Q4GWZ2;P08865	40S ribosomal protein SA	RPSA	sp|Q4GWZ2|RSSA_PIG 40S ribosomal protein SA OS=Sus scrofa OX=9823 GN=RPSA PE=1 SV=3;sp|P08865|RSSA_HUMAN 40S ribosomal protein SA OS=Homo sapiens OX=9606 GN=RPSA PE=1 SV=4
26.8333	26.6359	27.2491	26.6744	26.7288	26.7447	26.3761	27.5797	26.7367	26.9664	27.0881	26.779	27.0237	26.894	26.8336	26.8373	26.7364	27.0025				15	15	12	62.4	62.4	49.8	47.268	0	323.31	23022000000	2117	P09104;P09104-2	P09104;P09104-2	Gamma-enolase	ENO2	sp|P09104|ENOG_HUMAN Gamma-enolase OS=Homo sapiens OX=9606 GN=ENO2 PE=1 SV=3;sp|P09104-2|ENOG_HUMAN Isoform 2 of Gamma-enolase OS=Homo sapiens OX=9606 GN=ENO2
18.4178	18.8312	17.6367	19.0503	19.1196	NaN	19.1961	NaN	18.8077	18.7093	18.5855	18.7095	18.8566	18.979	18.7877	18.9184	18.7084	18.5784				2	2	2	18.9	18.9	18.9	17.394	0	13.933	92945000	44	P09234	P09234	U1 small nuclear ribonucleoprotein C	SNRPC	sp|P09234|RU1C_HUMAN U1 small nuclear ribonucleoprotein C OS=Homo sapiens OX=9606 GN=SNRPC PE=1 SV=1
23.7765	24.2161	23.5043	24.0603	23.9112	23.7248	24.0431	23.4422	23.8262	24.3354	22.6998	23.9837	23.5525	23.4369	23.8383	23.9312	23.7458	24.121				8	8	7	27.9	27.9	22.3	24.893	0	190.06	3017500000	194	P09429;P12682;B2RPK0	P09429;P12682;B2RPK0	High mobility group protein B1;Putative high mobility group protein B1-like 1	HMGB1;HMGB1P1	sp|P09429|HMGB1_HUMAN High mobility group protein B1 OS=Homo sapiens OX=9606 GN=HMGB1 PE=1 SV=3;sp|P12682|HMGB1_PIG High mobility group protein B1 OS=Sus scrofa OX=9823 GN=HMGB1 PE=2 SV=3;sp|B2RPK0|HGB1A_HUMAN Putative high mobility group protein B1-like 1
20.9985	21.2758	19.8872	21.3397	21.5391	21.069	21.4943	21.2327	20.7276	21.2976	20.5815	20.8773	20.8776	21.0665	20.9297	21.108	20.9058	21.0837				5	5	5	43	43	43	15.85	0	59.996	419020000	93	P09455;P09455-2;P09455-3	P09455;P09455-2;P09455-3	Retinol-binding protein 1	RBP1	sp|P09455|RET1_HUMAN Retinol-binding protein 1 OS=Homo sapiens OX=9606 GN=RBP1 PE=1 SV=2;sp|P09455-2|RET1_HUMAN Isoform 2 of Retinol-binding protein 1 OS=Homo sapiens OX=9606 GN=RBP1;sp|P09455-3|RET1_HUMAN Isoform 3 of Retinol-binding protein 1 OS=Homo sap
24.1751	24.3318	23.9927	24.3054	24.309	24.1954	23.8162	23.8639	23.8987	24.2299	24.2576	24.2669	24.3065	24.1728	23.9594	24.3598	24.4441	23.9217				11	10	9	38.7	35.6	32.2	40.05	0	263.07	3481800000	236	P09471;P09471-2	P09471;P09471-2	Guanine nucleotide-binding protein G(o) subunit alpha	GNAO1	sp|P09471|GNAO_HUMAN Guanine nucleotide-binding protein G(o) subunit alpha OS=Homo sapiens OX=9606 GN=GNAO1 PE=1 SV=4;sp|P09471-2|GNAO_HUMAN Isoform Alpha-2 of Guanine nucleotide-binding protein G(o) subunit alpha OS=Homo sapiens OX=9606 GN=GNAO1
21.3907	21.1467	21.2151	20.527	20.4888	20.6363	20.684	21.3624	20.9463	20.8244	20.6948	20.6067	20.7937	20.1235	20.8406	20.7083	20.4094	20.484				3	3	2	22.7	22.7	13.3	21.252	0	119.5	348890000	65	P09488-2;Q03013-2;Q03013;P09488;Q03013-3;P28161-2;P28161	P09488-2;Q03013-2;Q03013;P09488;Q03013-3;P28161-2;P28161	Glutathione S-transferase Mu 1;Glutathione S-transferase Mu 4;Glutathione S-transferase Mu 2	GSTM1;GSTM4;GSTM2	sp|P09488-2|GSTM1_HUMAN Isoform 2 of Glutathione S-transferase Mu 1 OS=Homo sapiens OX=9606 GN=GSTM1;sp|Q03013-2|GSTM4_HUMAN Isoform 2 of Glutathione S-transferase Mu 4 OS=Homo sapiens OX=9606 GN=GSTM4;sp|Q03013|GSTM4_HUMAN Glutathione S-transferase Mu 4 O
19.8301	19.8677	20.0513	19.7155	19.9208	19.7536	20.0891	20.2857	19.8995	20.1402	20.0783	20.2128	19.7208	19.9411	19.961	19.7845	19.6896	20.0121				6	5	3	25.7	22.2	14.1	32.865	0	191.96	195580000	80	P09493-10;P09493-4;P09493;P42639;P09493-9;P09493-3;P09493-6	P09493-10;P09493-4;P09493;P42639;P09493-9;P09493-3;P09493-6	Tropomyosin alpha-1 chain	TPM1	sp|P09493-10|TPM1_HUMAN Isoform 10 of Tropomyosin alpha-1 chain OS=Homo sapiens OX=9606 GN=TPM1;sp|P09493-4|TPM1_HUMAN Isoform 4 of Tropomyosin alpha-1 chain OS=Homo sapiens OX=9606 GN=TPM1;sp|P09493|TPM1_HUMAN Tropomyosin alpha-1 chain OS=Homo sapiens OX=
20.7692	21.0007	20.8103	20.6238	20.8778	20.962	20.0754	20.6912	20.578	21.1868	21.1194	20.7926	20.9684	20.7263	20.3906	20.8996	21.0748	20.644				3	3	3	17.5	17.5	17.5	25.19	0	10.162	297590000	34	P09497;P09497-2	P09497;P09497-2	Clathrin light chain B	CLTB	sp|P09497|CLCB_HUMAN Clathrin light chain B OS=Homo sapiens OX=9606 GN=CLTB PE=1 SV=1;sp|P09497-2|CLCB_HUMAN Isoform Non-brain of Clathrin light chain B OS=Homo sapiens OX=9606 GN=CLTB
24.5473	24.5149	25.6207	24.2471	24.1616	24.0923	24.0055	25.0759	24.2934	24.4512	23.965	24.5858	24.5109	24.6252	24.9898	24.6071	23.7301	23.7973				24	24	17	49.6	49.6	36.9	76.967	0	323.31	6146900000	475	P09571;P02788-2;P02788	P09571			sp|P09571|TRFE_PIG Serotransferrin OS=Sus scrofa OX=9823 GN=TF PE=1 SV=2
21.7225	21.0426	21.98	21.7838	22.5229	22.2249	21.8039	22.3226	22.2899	22.5424	22.0193	21.5719	22.0993	21.8715	21.9914	21.5185	21.8544	21.9472				8	8	8	29.3	29.3	29.3	54.185	0	48.447	798700000	127	P09623;P09622-3;P09622;P09622-2	P09623			sp|P09623|DLDH_PIG Dihydrolipoyl dehydrogenase, mitochondrial OS=Sus scrofa OX=9823 GN=DLD PE=1 SV=1
21.9064	21.8077	22.0019	22.0958	21.9474	22.316	21.7611	21.9768	21.7608	22.1088	21.5412	21.8653	22.0892	21.9113	21.5961	21.582	21.783	21.9321				5	5	5	24.3	24.3	24.3	29.386	0	196.25	894390000	212	P09651-3;Q32P51;P09651-2;P09651	P09651-3;Q32P51;P09651-2;P09651	Heterogeneous nuclear ribonucleoprotein A1;Heterogeneous nuclear ribonucleoprotein A1, N-terminally processed;Heterogeneous nuclear ribonucleoprotein A1-like 2	HNRNPA1;HNRNPA1L2	sp|P09651-3|ROA1_HUMAN Isoform 2 of Heterogeneous nuclear ribonucleoprotein A1 OS=Homo sapiens OX=9606 GN=HNRNPA1;sp|Q32P51|RA1L2_HUMAN Heterogeneous nuclear ribonucleoprotein A1-like 2 OS=Homo sapiens OX=9606 GN=HNRNPA1L2 PE=2 SV=2;sp|P09651-2|ROA1_HUMAN
18.8695	19.1715	19.1312	19.1718	18.6719	19.0348	19.4025	18.9779	18.9935	18.8992	19.0889	18.8753	18.9384	19.0241	19.0648	19.1334	19.0907	19.1152				3	3	3	16.5	16.5	16.5	28.415	0	11.628	109420000	44	P09661	P09661	U2 small nuclear ribonucleoprotein A	SNRPA1	sp|P09661|RU2A_HUMAN U2 small nuclear ribonucleoprotein A OS=Homo sapiens OX=9606 GN=SNRPA1 PE=1 SV=2
20.7872	20.9516	20.9035	20.8872	20.763	20.9651	21.0701	20.9188	21.0324	20.7684	20.8132	20.8942	20.8603	20.9596	20.952	20.9358	20.8862	21.0812				13	13	13	16.8	16.8	16.8	113.08	0	57.697	397580000	151	P09874	P09874	Poly [ADP-ribose] polymerase 1	PARP1	sp|P09874|PARP1_HUMAN Poly [ADP-ribose] polymerase 1 OS=Homo sapiens OX=9606 GN=PARP1 PE=1 SV=4
19.8048	20.239	17.7855	20.1024	19.9172	19.0113	20.6628	19.955	20.1637	19.9349	18.9483	19.8906	19.9819	19.8663	20.2475	20.0733	19.6209	17.6579				7	7	7	17.2	17.2	17.2	66.851	0	35.439	176830000	36	P09960-4;P09960;P09960-3;P09960-2	P09960-4;P09960;P09960-3;P09960-2	Leukotriene A-4 hydrolase	LTA4H	sp|P09960-4|LKHA4_HUMAN Isoform 4 of Leukotriene A-4 hydrolase OS=Homo sapiens OX=9606 GN=LTA4H;sp|P09960|LKHA4_HUMAN Leukotriene A-4 hydrolase OS=Homo sapiens OX=9606 GN=LTA4H PE=1 SV=2;sp|P09960-3|LKHA4_HUMAN Isoform 3 of Leukotriene A-4 hydrolase OS=Hom
26.2008	26.3275	26.2099	26.292	26.1801	26.4065	25.9943	26.2349	26.2085	26.3348	26.5067	26.3263	26.4605	26.2671	26.2268	26.4825	26.5239	26.3453				11	11	8	36.3	36.3	26.6	39.455	0	323.31	16816000000	863	P09972;P05062	P09972	Fructose-bisphosphate aldolase C	ALDOC	sp|P09972|ALDOC_HUMAN Fructose-bisphosphate aldolase C OS=Homo sapiens OX=9606 GN=ALDOC PE=1 SV=2
27.0345	27.049	27.0846	26.8904	26.8986	26.9119	27.0417	26.9192	26.9834	26.9622	27.1182	26.8483	26.8812	26.821	27.0972	26.983	27.0286	27.1686				4	4	2	31.2	31.2	18.8	13.509	0	20.402	24011000000	177	Q71UI9;P0C0S5;Q71UI9-3;Q71UI9-4;Q71UI9-2	Q71UI9;P0C0S5;Q71UI9-3;Q71UI9-4;Q71UI9-2	Histone H2A.V;Histone H2A.Z	H2AFV;H2AFZ	sp|Q71UI9|H2AV_HUMAN Histone H2A.V OS=Homo sapiens OX=9606 GN=H2AZ2 PE=1 SV=3;sp|P0C0S5|H2AZ_HUMAN Histone H2A.Z OS=Homo sapiens OX=9606 GN=H2AZ1 PE=1 SV=2;sp|Q71UI9-3|H2AV_HUMAN Isoform 3 of Histone H2A.V OS=Homo sapiens OX=9606 GN=H2AZ2;sp|Q71UI9-4|H2AV_
17.6878	17.9377	18.066	17.6928	17.755	NaN	17.7847	15.1952	NaN	17.6456	17.9617	17.5588	17.7235	17.7729	18.3342	17.8853	17.5167	NaN				3	3	3	10.6	10.6	10.6	39.827	0	5.3543	42462000	16	P0C5I2;Q9Y5P6;Q9Y5P6-2	P0C5I2;Q9Y5P6;Q9Y5P6-2	Mannose-1-phosphate guanyltransferase beta	GMPPB	sp|P0C5I2|GMPPB_PIG Mannose-1-phosphate guanyltransferase beta OS=Sus scrofa OX=9823 GN=GMPPB PE=1 SV=1;sp|Q9Y5P6|GMPPB_HUMAN Mannose-1-phosphate guanyltransferase beta OS=Homo sapiens OX=9606 GN=GMPPB PE=1 SV=2;sp|Q9Y5P6-2|GMPPB_HUMAN Isoform 2 of Mannose
21.0483	20.7063	21.1671	19.0879	20.9429	21.1795	21.0851	21.5488	19.9936	20.7476	21.1559	20.9364	20.6958	20.6926	20.3684	19.6208	19.5274	20.2327				2	2	2	12.5	12.5	12.5	27.872	0	20.211	283930000	38	P0DN76;Q01081-2;Q01081;Q29350;Q01081-3;Q01081-4;Q8WU68-3;Q8WU68-2;Q8WU68	P0DN76;Q01081-2;Q01081;Q29350;Q01081-3;Q01081-4;Q8WU68-3;Q8WU68-2;Q8WU68	Splicing factor U2AF 35 kDa subunit;Splicing factor U2AF 26 kDa subunit	U2AF1;U2AF1L4	sp|P0DN76|U2AF5_HUMAN Splicing factor U2AF 35 kDa subunit-like protein OS=Homo sapiens OX=9606 GN=U2AF1L5 PE=1 SV=1;sp|Q01081-2|U2AF1_HUMAN Isoform 2 of Splicing factor U2AF 35 kDa subunit OS=Homo sapiens OX=9606 GN=U2AF1;sp|Q01081|U2AF1_HUMAN Splicing fac
25.1478	25.1766	25.4078	25.0614	25.1352	25.4619	24.9038	25.9029	25.2103	25.7928	25.5083	25.2108	25.317	24.9114	24.9753	24.9195	25.1822	25.7194				6	6	6	45.6	45.6	45.6	16.837	0	323.31	6661700000	191	P0DP25;P0DP24;P0DP23;P27482	P0DP25;P0DP24;P0DP23			sp|P0DP25|CALM3_HUMAN Calmodulin-3 OS=Homo sapiens OX=9606 GN=CALM3 PE=1 SV=1;sp|P0DP24|CALM2_HUMAN Calmodulin-2 OS=Homo sapiens OX=9606 GN=CALM2 PE=1 SV=1;sp|P0DP23|CALM1_HUMAN Calmodulin-1 OS=Homo sapiens OX=9606 GN=CALM1 PE=1 SV=1
19.4993	19.5913	19.509	19.6207	19.7456	19.6829	19.6821	19.3917	19.4912	19.336	19.326	19.4449	19.3865	19.2757	19.6943	19.7444	19.7966	19.7922				8	8	8	16.6	16.6	16.6	80.179	0	33.723	151480000	62	P0DTA4;P05165-3;P05165-2;P05165	P0DTA4;P05165-3;P05165-2;P05165	Propionyl-CoA carboxylase alpha chain, mitochondrial	PCCA	sp|P0DTA4|PCCA_PIG Propionyl-CoA carboxylase alpha chain, mitochondrial OS=Sus scrofa OX=9823 GN=PCCA PE=1 SV=1;sp|P05165-3|PCCA_HUMAN Isoform 3 of Propionyl-CoA carboxylase alpha chain, mitochondrial OS=Homo sapiens OX=9606 GN=PCCA;sp|P05165-2|PCCA_HUMAN
19.9908	19.9811	20.1977	19.9429	19.5188	20.353	20.019	20.5192	19.3154	20.4211	20.0697	19.5171	20.1777	19.9889	20.277	19.7868	20.5121	19.9398				5	5	5	14.3	14.3	14.3	60.67	0	12.747	214210000	23	P10155;P10155-3;P10155-5;P10155-4;P10155-2	P10155;P10155-3;P10155-5;P10155-4	60 kDa SS-A/Ro ribonucleoprotein	TROVE2	sp|P10155|RO60_HUMAN 60 kDa SS-A/Ro ribonucleoprotein OS=Homo sapiens OX=9606 GN=RO60 PE=1 SV=2;sp|P10155-3|RO60_HUMAN Isoform 3 of 60 kDa SS-A/Ro ribonucleoprotein OS=Homo sapiens OX=9606 GN=RO60;sp|P10155-5|RO60_HUMAN Isoform 5 of 60 kDa SS-A/Ro ribonucl
23.6947	23.726	23.6419	23.8852	23.8392	23.7033	23.6963	23.7628	23.6487	23.6297	23.6197	23.7281	23.8263	23.8657	23.7572	23.914	23.8802	23.5434				13	13	13	51.2	51.2	51.2	50.101	0	323.31	2619600000	367	P10173-2;P10173;P07954-2;P07954	P10173-2;P10173;P07954-2;P07954	Fumarate hydratase, mitochondrial	FH	sp|P10173-2|FUMH_PIG Isoform Cytoplasmic of Fumarate hydratase, mitochondrial OS=Sus scrofa OX=9823 GN=FH;sp|P10173|FUMH_PIG Fumarate hydratase, mitochondrial OS=Sus scrofa OX=9823 GN=FH PE=1 SV=2;sp|P07954-2|FUMH_HUMAN Isoform Cytoplasmic of Fumarate hydr
21.5564	21.4603	21.5291	21.662	21.7013	21.6024	21.2658	21.4312	21.2769	21.4188	21.1653	21.6094	21.577	21.5268	21.4783	21.6161	21.616	21.298				7	7	7	16.8	16.8	16.8	68.996	0	21.178	561560000	118	P10515	P10515	Dihydrolipoyllysine-residue acetyltransferase component of pyruvate dehydrogenase complex, mitochondrial	DLAT	sp|P10515|ODP2_HUMAN Dihydrolipoyllysine-residue acetyltransferase component of pyruvate dehydrogenase complex, mitochondrial OS=Homo sapiens OX=9606 GN=DLAT PE=1 SV=3
25.3067	25.0064	25.2502	25.1121	24.7672	24.8981	25.0295	25.1088	25.2155	25.0447	25.0567	24.9836	25.0767	25.043	25.1129	25.0106	24.7854	25.0818				7	7	6	45.8	45.8	39.2	18.518	0	265.69	6667000000	408	P10668;P23528	P10668;P23528	Cofilin-1	CFL1	sp|P10668|COF1_PIG Cofilin-1 OS=Sus scrofa OX=9823 GN=CFL1 PE=1 SV=3;sp|P23528|COF1_HUMAN Cofilin-1 OS=Homo sapiens OX=9606 GN=CFL1 PE=1 SV=3
22.6751	22.5218	21.4211	23.165	22.8869	22.5943	22.4506	21.5848	22.6329	22.45	21.1385	22.9428	22.3982	21.9978	23.4332	23.3388	22.535	22.1802				5	5	5	4.9	4.9	4.9	135.36	0	24.113	1306500000	114	P10745	P10745	Retinol-binding protein 3	RBP3	sp|P10745|RET3_HUMAN Retinol-binding protein 3 OS=Homo sapiens OX=9606 GN=RBP3 PE=1 SV=2
22.2266	22.3158	21.9935	22.0083	21.9954	21.9016	22.256	21.8879	21.9927	21.5804	21.9447	21.9727	22.2144	22.3601	22.1974	22.0122	21.9241	21.7449				14	14	14	52.4	52.4	52.4	49.023	0	194.35	883800000	231	P10775	P10775			sp|P10775|RINI_PIG Ribonuclease inhibitor OS=Sus scrofa OX=9823 GN=RNH1 PE=1 SV=1
24.92	25.0341	24.917	24.9136	25.1023	25.054	24.6243	25.2328	25.1267	25.1704	24.7496	24.8616	24.8702	24.884	24.7873	25.054	24.9536	25.3827				18	18	18	49.9	49.9	49.9	61.054	0	323.31	5852600000	795	P10809;P10809-2	P10809	60 kDa heat shock protein, mitochondrial	HSPD1	sp|P10809|CH60_HUMAN 60 kDa heat shock protein, mitochondrial OS=Homo sapiens OX=9606 GN=HSPD1 PE=1 SV=2
19.9362	19.2605	20.7228	18.8962	19.3369	20.1636	19.2496	21.3852	20.3955	20.5285	20.8409	19.1996	18.9526	18.7688	18.9046	19.0163	19.1894	20.8008				5	5	5	17.3	17.3	17.3	48.803	0	41.552	123520000	64	P10909-4;P10909-6;P10909;P10909-5;P10909-2;P10909-3	P10909-4;P10909-6;P10909;P10909-5;P10909-2;P10909-3	Clusterin;Clusterin beta chain;Clusterin alpha chain	CLU	sp|P10909-4|CLUS_HUMAN Isoform 4 of Clusterin OS=Homo sapiens OX=9606 GN=CLU;sp|P10909-6|CLUS_HUMAN Isoform 6 of Clusterin OS=Homo sapiens OX=9606 GN=CLU;sp|P10909|CLUS_HUMAN Clusterin OS=Homo sapiens OX=9606 GN=CLU PE=1 SV=1;sp|P10909-5|CLUS_HUMAN Isoform
24.5898	24.5048	24.5189	24.6541	24.5762	24.5495	24.6921	24.4294	24.6595	24.6599	24.6354	24.673	24.6579	24.6945	24.7305	24.7295	24.6286	24.5737				19	18	18	37.2	37.2	37.2	72.332	0	323.31	5081600000	778	P11021;P34935	P11021	78 kDa glucose-regulated protein	HSPA5	sp|P11021|BIP_HUMAN Endoplasmic reticulum chaperone BiP OS=Homo sapiens OX=9606 GN=HSPA5 PE=1 SV=2
20.1717	20.063	20.2354	19.9072	19.9478	20.0776	20.0782	19.2885	20.0335	19.6468	20.1519	20.0596	19.7723	19.9376	20.2103	20.0193	19.8953	20.0169				11	11	11	9.2	9.2	9.2	177.6	0	273.68	208330000	157	P11047	P11047	Laminin subunit gamma-1	LAMC1	sp|P11047|LAMC1_HUMAN Laminin subunit gamma-1 OS=Homo sapiens OX=9606 GN=LAMC1 PE=1 SV=3
22.4919	22.5869	22.1382	22.5149	22.5395	22.5588	22.2402	22.387	22.0765	22.5717	22.605	22.3933	22.5655	22.6039	22.1836	22.3914	22.5299	22.4203				13	13	13	12.1	12.1	12.1	199.08	0	177.36	1036000000	202	P11137-3;P11137;P11137-2;P11137-4	P11137-3;P11137	Microtubule-associated protein 2	MAP2	sp|P11137-3|MTAP2_HUMAN Isoform 3 of Microtubule-associated protein 2 OS=Homo sapiens OX=9606 GN=MAP2;sp|P11137|MTAP2_HUMAN Microtubule-associated protein 2 OS=Homo sapiens OX=9606 GN=MAP2 PE=1 SV=4
26.6894	26.6244	26.7004	26.7546	26.7021	26.6676	26.7427	26.6618	26.6535	26.5448	26.7211	26.7957	26.8178	26.7778	26.8879	26.9014	26.8234	26.7596				21	21	14	46	46	32.2	70.897	0	323.31	21214000000	1119	P11142;P11142-2	P11142;P11142-2	Heat shock cognate 71 kDa protein	HSPA8	sp|P11142|HSP7C_HUMAN Heat shock cognate 71 kDa protein OS=Homo sapiens OX=9606 GN=HSPA8 PE=1 SV=1;sp|P11142-2|HSP7C_HUMAN Isoform 2 of Heat shock cognate 71 kDa protein OS=Homo sapiens OX=9606 GN=HSPA8
23.0688	23.133	22.8082	23.2302	23.3629	23.1066	22.7193	23.1743	23.3213	23.279	23.0827	22.9505	22.7595	22.7773	22.7843	22.8833	23.2284	23.1145				5	5	5	10.4	10.4	10.4	54.035	0	54.522	1566900000	247	P20303;P11166	P20303;P11166	Solute carrier family 2, facilitated glucose transporter member 1	SLC2A1	sp|P20303|GTR1_PIG Solute carrier family 2, facilitated glucose transporter member 1 OS=Sus scrofa OX=9823 GN=SLC2A1 PE=2 SV=2;sp|P11166|GTR1_HUMAN Solute carrier family 2, facilitated glucose transporter member 1 OS=Homo sapiens OX=9606 GN=SLC2A1 PE=1 SV=
19.0872	19.2976	18.7471	19.5218	19.0258	18.6184	19.0817	18.7033	18.9609	19.2285	18.4015	18.9239	19.027	19.2385	18.5634	19.0695	19.0707	18.5753				6	5	5	11.1	9.2	9.2	86.602	0	13.107	113020000	58	P11171-5;P11171-2;P11171;P11171-6;P11171-4;P11171-3;P11171-7	P11171-5;P11171-2;P11171;P11171-6;P11171-4;P11171-3;P11171-7	Protein 4.1	EPB41	sp|P11171-5|EPB41_HUMAN Isoform 5 of Protein 4.1 OS=Homo sapiens OX=9606 GN=EPB41;sp|P11171-2|EPB41_HUMAN Isoform 2 of Protein 4.1 OS=Homo sapiens OX=9606 GN=EPB41;sp|P11171|EPB41_HUMAN Protein 4.1 OS=Homo sapiens OX=9606 GN=EPB41 PE=1 SV=4;sp|P11171-6|EPB
21.4065	21.274	21.125	21.4735	21.4237	21.2515	21.0267	21.1688	20.8067	20.9595	21.0604	21.2097	21.2185	21.1141	21.1845	21.1958	21.3436	20.8088				6	6	6	21.1	21.1	21.1	37.514	0	87.638	458600000	142	P11177-3;P11177-2;P11177	P11177-3;P11177-2;P11177	Pyruvate dehydrogenase E1 component subunit beta, mitochondrial	PDHB	sp|P11177-3|ODPB_HUMAN Isoform 3 of Pyruvate dehydrogenase E1 component subunit beta, mitochondrial OS=Homo sapiens OX=9606 GN=PDHB;sp|P11177-2|ODPB_HUMAN Isoform 2 of Pyruvate dehydrogenase E1 component subunit beta, mitochondrial OS=Homo sapiens OX=9606
22.5963	22.986	22.5593	22.8021	22.743	22.6724	22.4198	22.3347	22.7491	22.6322	22.8411	22.9201	23.0617	22.7243	22.6293	22.8726	22.9547	22.7747				13	13	11	20.9	20.9	18.5	96.695	0	56.231	1469800000	198	P11216;P11217;P11217-2	P11216	Glycogen phosphorylase, brain form	PYGB	sp|P11216|PYGB_HUMAN Glycogen phosphorylase, brain form OS=Homo sapiens OX=9606 GN=PYGB PE=1 SV=5
18.3096	18.5437	17.9371	19.0649	18.9533	17.5038	18.5402	18.3617	NaN	NaN	NaN	18.6758	18.6547	18.8992	18.5542	18.7299	15.6091	20.2194				4	4	2	22.8	22.8	7.3	23.567	0	8.3227	36152000	6	P11233	P11233	Ras-related protein Ral-A	RALA	sp|P11233|RALA_HUMAN Ras-related protein Ral-A OS=Homo sapiens OX=9606 GN=RALA PE=1 SV=1
17.898	18.1199	17.9608	18.2011	18.1355	17.8248	18.0166	17.7191	19.4607	18.1077	18.397	17.9597	17.8329	18.0731	18.1364	18.208	18.033	17.8903				4	2	2	26.7	11.2	11.2	23.408	0	5.4116	56086000	31	P11234;P11234-3;P11234-2	P11234;P11234-3;P11234-2	Ras-related protein Ral-B	RALB	sp|P11234|RALB_HUMAN Ras-related protein Ral-B OS=Homo sapiens OX=9606 GN=RALB PE=1 SV=1;sp|P11234-3|RALB_HUMAN Isoform 3 of Ras-related protein Ral-B OS=Homo sapiens OX=9606 GN=RALB;sp|P11234-2|RALB_HUMAN Isoform 2 of Ras-related protein Ral-B OS=Homo sap
19.1224	18.9427	18.7564	18.7043	18.9874	19.2026	18.4124	19.1693	18.6608	18.8997	18.8141	19.1089	18.7226	19.0366	18.0173	18.7842	18.9959	18.6419				16	14	14	9.8	8.8	8.8	242.8	0	62.001	100870000	57	P11277-3;P11277;P11277-2	P11277-3;P11277;P11277-2	Spectrin beta chain, erythrocytic	SPTB	sp|P11277-3|SPTB1_HUMAN Isoform 3 of Spectrin beta chain, erythrocytic OS=Homo sapiens OX=9606 GN=SPTB;sp|P11277|SPTB1_HUMAN Spectrin beta chain, erythrocytic OS=Homo sapiens OX=9606 GN=SPTB PE=1 SV=5;sp|P11277-2|SPTB1_HUMAN Isoform 2 of Spectrin beta chai
17.8392	17.9852	18.1203	18.055	18.1067	18.0443	18.1804	NaN	NaN	18.0895	15.8899	18.026	17.8567	17.8097	18.0604	17.8331	18.2041	NaN				4	4	4	6.4	6.4	6.4	90.725	0	7.552	43354000	18	P11387;Q969P6-2;Q969P6	P11387	DNA topoisomerase 1	TOP1	sp|P11387|TOP1_HUMAN DNA topoisomerase 1 OS=Homo sapiens OX=9606 GN=TOP1 PE=1 SV=2
19.7369	19.4795	19.1526	19.4041	19.6808	19.5224	19.6102	18.8886	19.5298	17.7571	19.0499	19.2586	19.4443	19.5752	19.6022	19.4484	19.3981	18.7047				4	4	4	8.2	8.2	8.2	59.256	0	21.375	144400000	61	P11413;P11413-3;P11413-2	P11413;P11413-3;P11413-2	Glucose-6-phosphate 1-dehydrogenase	G6PD	sp|P11413|G6PD_HUMAN Glucose-6-phosphate 1-dehydrogenase OS=Homo sapiens OX=9606 GN=G6PD PE=1 SV=4;sp|P11413-3|G6PD_HUMAN Isoform 3 of Glucose-6-phosphate 1-dehydrogenase OS=Homo sapiens OX=9606 GN=G6PD;sp|P11413-2|G6PD_HUMAN Isoform Long of Glucose-6-phos
25.4644	25.3812	25.3926	25.2748	25.1644	25.5202	25.7582	25.4474	25.6186	25.0647	25.5953	25.7533	25.674	25.5078	25.9356	25.6715	25.8914	25.7689				11	11	8	44.9	44.9	33.7	40.04	0	323.31	9731700000	846	P11488;A8MTJ3	P11488	Guanine nucleotide-binding protein G(t) subunit alpha-1	GNAT1	sp|P11488|GNAT1_HUMAN Guanine nucleotide-binding protein G(t) subunit alpha-1 OS=Homo sapiens OX=9606 GN=GNAT1 PE=1 SV=5
20.3913	20.6827	20.676	20.6916	20.3977	20.6334	20.4026	19.7563	20.8816	20.4853	20.5686	20.6554	20.4826	20.3985	20.3292	20.6684	20.6962	20.4622				11	11	11	13.3	13.3	13.3	129.63	0	259.63	293620000	147	P11498;P11498-2	P11498	Pyruvate carboxylase, mitochondrial	PC	sp|P11498|PYC_HUMAN Pyruvate carboxylase, mitochondrial OS=Homo sapiens OX=9606 GN=PC PE=1 SV=2
19.3454	19.5066	19.1308	19.3459	19.3983	19.0566	19.3636	18.9817	19.3926	19.1708	19.3311	19.1491	19.0447	19.5352	19.6483	19.3046	19.877	19.9265				6	6	6	8	8	8	101.56	0	17.931	139480000	80	P11586	P11586	C-1-tetrahydrofolate synthase, cytoplasmic;Methylenetetrahydrofolate dehydrogenase;Methenyltetrahydrofolate cyclohydrolase;Formyltetrahydrofolate synthetase;C-1-tetrahydrofolate synthase, cytoplasmic, N-terminally processed	MTHFD1	sp|P11586|C1TC_HUMAN C-1-tetrahydrofolate synthase, cytoplasmic OS=Homo sapiens OX=9606 GN=MTHFD1 PE=1 SV=3
23.2713	23.2591	23.0733	23.1413	23.3301	23.4116	23.2427	23.1657	23.4996	23.3692	23.2774	23.2933	23.0392	23.2195	23.0254	23.2212	23.2738	23.3644				18	18	11	26.8	26.8	16.5	109.72	0	323.31	1691200000	302	P11607-2;P11607;P16615-5;P16615-2;P16615-3;P16615;P16615-4	P11607-2;P11607;P16615-5;P16615-2;P16615-3;P16615;P16615-4	Sarcoplasmic/endoplasmic reticulum calcium ATPase 2	ATP2A2	sp|P11607-2|AT2A2_PIG Isoform 2 of Sarcoplasmic/endoplasmic reticulum calcium ATPase 2 OS=Sus scrofa OX=9823 GN=ATP2A2;sp|P11607|AT2A2_PIG Sarcoplasmic/endoplasmic reticulum calcium ATPase 2 OS=Sus scrofa OX=9823 GN=ATP2A2 PE=1 SV=1;sp|P16615-5|AT2A2_HUMAN
25.1765	25.1222	25.2313	24.9479	25.0916	25.4538	25.0394	25.6341	25.3123	25.5908	25.5159	25.3108	25.4268	25.2648	25.1364	25.3115	25.3277	25.616				10	10	10	42.5	42.5	42.5	36.454	0	170.69	7471400000	297	P11708;P40925;P40925-3;P40925-2	P11708			sp|P11708|MDHC_PIG Malate dehydrogenase, cytoplasmic OS=Sus scrofa OX=9823 GN=MDH1 PE=1 SV=4
18.8824	19.5704	19.6083	19.6301	19.4989	19.8451	19.5398	19.3772	16.7562	16.1371	20.1019	20.2498	19.8814	19.7837	19.4497	19.4516	19.6955	19.4276				4	4	4	15	15	15	39.724	0	7.5003	156100000	37	P11766	P11766	Alcohol dehydrogenase class-3	ADH5	sp|P11766|ADHX_HUMAN Alcohol dehydrogenase class-3 OS=Homo sapiens OX=9606 GN=ADH5 PE=1 SV=4
17.5171	17.809	17.713	17.8679	17.7413	17.2596	17.6651	17.6057	17.5684	17.5567	18.0704	17.6927	17.8321	17.6647	18.0326	17.789	17.6178	17.6459				8	3	3	38.4	15.1	15.1	34.769	0	7.286	41440000	50	P11908;P11908-2;P21108	P11908;P11908-2;P21108	Ribose-phosphate pyrophosphokinase 2;Ribose-phosphate pyrophosphokinase 3	PRPS2;PRPS1L1	sp|P11908|PRPS2_HUMAN Ribose-phosphate pyrophosphokinase 2 OS=Homo sapiens OX=9606 GN=PRPS2 PE=1 SV=2;sp|P11908-2|PRPS2_HUMAN Isoform 2 of Ribose-phosphate pyrophosphokinase 2 OS=Homo sapiens OX=9606 GN=PRPS2;sp|P21108|PRPS3_HUMAN Ribose-phosphate pyrophos
20.8235	20.778	20.9117	21.0591	20.7899	20.8595	21.0749	20.0746	20.9064	20.6952	20.7932	20.811	20.9688	20.8528	21.1158	20.8806	20.8086	20.7882				13	13	8	28.1	28.1	18.4	70.67	0	38.241	380330000	136	P11940;P11940-2;Q9H361;Q4VXU2;Q4VXU2-2;Q96DU9-2;Q96DU9	P11940;P11940-2	Polyadenylate-binding protein 1	PABPC1	sp|P11940|PABP1_HUMAN Polyadenylate-binding protein 1 OS=Homo sapiens OX=9606 GN=PABPC1 PE=1 SV=2;sp|P11940-2|PABP1_HUMAN Isoform 2 of Polyadenylate-binding protein 1 OS=Homo sapiens OX=9606 GN=PABPC1
17.026	NaN	17.1426	NaN	17.2277	17.601	17.0718	17.2287	18.3396	17.7644	17.2364	17.4396	17.4773	17.1354	17.1584	17.3654	17.4495	17.2208				3	3	3	16.5	16.5	16.5	28.768	0	16.418	16283000	22	P12004	P12004	Proliferating cell nuclear antigen	PCNA	sp|P12004|PCNA_HUMAN Proliferating cell nuclear antigen OS=Homo sapiens OX=9606 GN=PCNA PE=1 SV=1
19.9711	23.9397	23.5189	23.3991	19.5875	22.4682	23.3719	23.7479	23.1451	20.9332	22.96	24.0055	23.2234	23.5656	22.469	21.0934	24.3381	23.8216				3	3	3	48.3	48.3	48.3	9.8962	0	6.6006	2133600000	39	P12026	P12026			sp|P12026|ACBP_PIG Acyl-CoA-binding protein OS=Sus scrofa OX=9823 GN=DBI PE=1 SV=2
20.6011	20.4017	21.1482	20.4553	19.601	21.4722	19.6836	22.0655	21.6858	22.4328	21.0824	20.5871	20.1943	20.5575	19.7998	20.8001	20.6974	21.1092				7	5	5	9.9	7.8	7.8	105.64	0	45.753	308290000	102	P12036-2;P12036;P12037	P12036-2;P12036	Neurofilament heavy polypeptide	NEFH	sp|P12036-2|NFH_HUMAN Isoform 2 of Neurofilament heavy polypeptide OS=Homo sapiens OX=9606 GN=NEFH;sp|P12036|NFH_HUMAN Neurofilament heavy polypeptide OS=Homo sapiens OX=9606 GN=NEFH PE=1 SV=4
18.341	18.775	20.0773	19.0751	18.5701	20.338	18.525	20.5186	19.76	19.7381	19.527	18.4499	18.4783	17.9944	19.0079	18.7316	18.9455	19.153				7	7	3	18	18	10	54.846	0	19.398	95134000	55	P12081-4;P12081;P12081-3;P12081-2	P12081-4;P12081;P12081-3;P12081-2	Histidine--tRNA ligase, cytoplasmic	HARS	sp|P12081-4|HARS1_HUMAN Isoform 4 of Histidine--tRNA ligase, cytoplasmic OS=Homo sapiens OX=9606 GN=HARS1;sp|P12081|HARS1_HUMAN Histidine--tRNA ligase, cytoplasmic OS=Homo sapiens OX=9606 GN=HARS1 PE=1 SV=2;sp|P12081-3|HARS1_HUMAN Isoform 3 of Histidine--t
19.2337	20.612	19.1701	20.8885	NaN	20.2971	18.9044	20.236	19.2846	19.5546	20.0259	18.026	18.4045	19.2896	19.1616	19.4954	19.0379	20.2273				8	2	2	32.9	6	6	33.064	0	4.5498	135300000	12	P12235	P12235	ADP/ATP translocase 1	SLC25A4	sp|P12235|ADT1_HUMAN ADP/ATP translocase 1 OS=Homo sapiens OX=9606 GN=SLC25A4 PE=1 SV=4
24.5083	24.5838	24.5791	24.5627	24.678	24.6174	24.273	24.7578	24.6323	24.6656	24.7157	24.645	24.4378	24.4685	24.3449	24.6284	24.654	24.8173				10	10	2	40.3	40.3	7.4	32.866	0	263.95	4461600000	511	P12236;Q6QRN9	P12236;Q6QRN9	ADP/ATP translocase 3;ADP/ATP translocase 3, N-terminally processed	SLC25A6	sp|P12236|ADT3_HUMAN ADP/ATP translocase 3 OS=Homo sapiens OX=9606 GN=SLC25A6 PE=1 SV=4;sp|Q6QRN9|ADT3_PIG ADP/ATP translocase 3 OS=Sus scrofa OX=9823 GN=SLC25A6 PE=2 SV=3
19.6389	19.4539	19.3988	19.5475	19.5576	19.5941	19.6112	17.8461	19.8493	19.5471	19.14	19.3369	19.0179	19.2665	19.4392	19.5277	19.6133	20.06				4	4	4	10.7	10.7	10.7	55.804	0	9.899	101170000	37	P12268	P12268	Inosine-5-monophosphate dehydrogenase 2	IMPDH2	sp|P12268|IMDH2_HUMAN Inosine-5-monophosphate dehydrogenase 2 OS=Homo sapiens OX=9606 GN=IMPDH2 PE=1 SV=2
20.5868	20.7303	20.5418	20.6691	20.7787	20.6089	20.8994	20.7749	20.8438	20.8688	20.5158	20.7633	20.4909	20.7421	20.8098	20.8099	20.7581	20.7362				21	21	21	12.1	12.1	12.1	267.29	0	151.77	340820000	212	P12270;P12270-2	P12270	Nucleoprotein TPR	TPR	sp|P12270|TPR_HUMAN Nucleoprotein TPR OS=Homo sapiens OX=9606 GN=TPR PE=1 SV=3
23.9323	23.4682	23.3257	23.9972	24.351	23.8453	24.2656	24.1853	23.9882	24.092	23.4971	23.9607	24.2447	24.213	24.2208	24.2072	23.9658	24.106				3	3	3	14.2	14.2	14.2	36.474	0	323.31	3800900000	364	P12271	P12271	Retinaldehyde-binding protein 1	RLBP1	sp|P12271|RLBP1_HUMAN Retinaldehyde-binding protein 1 OS=Homo sapiens OX=9606 GN=RLBP1 PE=1 SV=2
19.2956	19.1608	19.8136	19.0173	19.5533	19.4506	20.1963	19.4499	19.4494	19.2447	19.1777	19.1379	19.1631	19.3517	20.1385	19.0345	18.983	19.3864				2	2	2	23.6	23.6	23.6	11.828	0	8.9551	138400000	26	P12309	P12309			sp|P12309|GLRX1_PIG Glutaredoxin-1 OS=Sus scrofa OX=9823 GN=GLRX PE=1 SV=2
18.3802	18.0225	17.125	17.9301	18.2674	18.4412	18.7364	18.3684	18.068	18.9001	17.7261	17.9858	18.6599	18.4042	18.0557	18.0166	17.7251	17.7454				4	4	4	11.5	11.5	11.5	77.123	0	8.1604	64663000	17	P12675	P12675			sp|P12675|ICAL_PIG Calpastatin OS=Sus scrofa OX=9823 GN=CAST PE=1 SV=1
20.829	20.7255	20.8071	20.5982	20.7373	20.4495	21.1938	20.6525	20.7658	20.2299	20.2845	20.621	20.8707	21.143	21.0553	20.6757	20.6282	20.5366				22	12	11	31.9	18.2	16.7	102.71	0	200.94	382170000	140	P12814-2;P12814;P12814-3;P12814-4;P35609-2;P35609	P12814-2;P12814;P12814-3;P12814-4	Alpha-actinin-1	ACTN1	sp|P12814-2|ACTN1_HUMAN Isoform 2 of Alpha-actinin-1 OS=Homo sapiens OX=9606 GN=ACTN1;sp|P12814|ACTN1_HUMAN Alpha-actinin-1 OS=Homo sapiens OX=9606 GN=ACTN1 PE=1 SV=2;sp|P12814-3|ACTN1_HUMAN Isoform 3 of Alpha-actinin-1 OS=Homo sapiens OX=9606 GN=ACTN1;sp|
17.4759	17.0048	17.6778	17.1101	17.7267	16.8011	17.4629	NaN	17.5306	NaN	16.7893	17.2459	17.236	17.3725	17.1082	17.1216	17.2708	17.7071				3	3	2	8.2	8.2	6.7	59.834	0	7.3162	23619000	24	P12931;P12931-2;P07948-2;P08631-3;P08631-2;P07948;P08631-4;P08631;P07947	P12931;P12931-2	Proto-oncogene tyrosine-protein kinase Src	SRC	sp|P12931|SRC_HUMAN Proto-oncogene tyrosine-protein kinase Src OS=Homo sapiens OX=9606 GN=SRC PE=1 SV=3;sp|P12931-2|SRC_HUMAN Isoform 2 of Proto-oncogene tyrosine-protein kinase Src OS=Homo sapiens OX=9606 GN=SRC
23.2581	23.4786	23.1219	23.3556	23.4958	23.2449	23.0097	23.3996	23.1197	23.3745	23.1424	23.1516	23.0668	23.2553	22.9817	23.3042	23.3103	23.1753				7	7	7	12.3	12.3	12.3	80.311	0	124.31	1711900000	197	P13591-4;P13591-3;P13591-1;P13591;P13591-5;P13591-6	P13591-4;P13591-3;P13591-1;P13591;P13591-5;P13591-6	Neural cell adhesion molecule 1	NCAM1	sp|P13591-4|NCAM1_HUMAN Isoform 4 of Neural cell adhesion molecule 1 OS=Homo sapiens OX=9606 GN=NCAM1;sp|P13591-3|NCAM1_HUMAN Isoform 3 of Neural cell adhesion molecule 1 OS=Homo sapiens OX=9606 GN=NCAM1;sp|P13591-1|NCAM1_HUMAN Isoform 2 of Neural cell adh
20.9893	20.8428	20.6072	20.6714	21.8599	20.9222	21.2602	20.8849	21.0645	21.3523	20.6992	21.3991	19.9691	20.914	20.7982	21.8191	20.9355	20.3676				3	3	3	56.6	56.6	56.6	8.9299	0	14.782	404520000	67	P13618	P13618			sp|P13618|ATP5J_PIG ATP synthase-coupling factor 6, mitochondrial OS=Sus scrofa OX=9823 GN=ATP5PF PE=1 SV=1
26.7915	26.8734	26.6859	26.8576	26.8781	26.8577	26.5228	26.7509	26.7771	26.9888	26.8486	26.9907	26.851	26.7964	26.6243	26.9701	26.9878	26.5975				25	25	12	35.2	35.2	18.8	111.75	0	323.31	21776000000	1578	P13637;P13637-2;P13637-3;Q13733;P19156;P20648	P13637;P13637-2;P13637-3	Sodium/potassium-transporting ATPase subunit alpha-3	ATP1A3	sp|P13637|AT1A3_HUMAN Sodium/potassium-transporting ATPase subunit alpha-3 OS=Homo sapiens OX=9606 GN=ATP1A3 PE=1 SV=3;sp|P13637-2|AT1A3_HUMAN Isoform 2 of Sodium/potassium-transporting ATPase subunit alpha-3 OS=Homo sapiens OX=9606 GN=ATP1A3;sp|P13637-3|A
23.7436	23.6303	23.8067	23.7283	23.8353	23.8041	23.9737	23.7905	23.8563	23.7438	23.6468	23.6388	23.7076	23.8558	23.7877	23.7213	23.7502	23.769				24	24	24	34	34	34	95.337	0	323.31	2714100000	373	P13639	P13639	Elongation factor 2	EEF2	sp|P13639|EF2_HUMAN Elongation factor 2 OS=Homo sapiens OX=9606 GN=EEF2 PE=1 SV=4
19.6152	19.3689	19.455	19.4274	19.1212	19.3018	19.7435	19.4416	19.649	19.8049	19.4414	19.7209	19.5733	19.8268	19.8533	19.6271	19.428	19.7581				4	4	4	7.9	7.9	7.9	72.932	0	20.164	218290000	110	P13667	P13667	Protein disulfide-isomerase A4	PDIA4	sp|P13667|PDIA4_HUMAN Protein disulfide-isomerase A4 OS=Homo sapiens OX=9606 GN=PDIA4 PE=1 SV=2
18.8964	18.7433	18.4008	18.9468	19.1402	19.4288	18.8737	18.1831	18.3343	18.664	18.9929	19.099	18.859	19.0832	19.1009	19.1415	18.8887	18.9195				7	7	7	16.3	16.3	16.3	58.957	0	25.766	107620000	69	P13674-3;P13674-2;P13674	P13674-3;P13674-2;P13674	Prolyl 4-hydroxylase subunit alpha-1	P4HA1	sp|P13674-3|P4HA1_HUMAN Isoform 3 of Prolyl 4-hydroxylase subunit alpha-1 OS=Homo sapiens OX=9606 GN=P4HA1;sp|P13674-2|P4HA1_HUMAN Isoform 2 of Prolyl 4-hydroxylase subunit alpha-1 OS=Homo sapiens OX=9606 GN=P4HA1;sp|P13674|P4HA1_HUMAN Prolyl 4-hydroxylase
19.6519	19.9009	19.1291	19.8411	19.4764	19.0436	19.6144	19.3081	19.1825	18.9734	18.8068	19.5258	19.6656	19.5345	19.6613	19.5899	19.433	18.6699				3	3	3	23.3	23.3	23.3	19.595	0	73.764	165910000	55	P61288;P13693;P13693-2;Q56UQ5	P61288;P13693	Translationally-controlled tumor protein	TPT1	sp|P61288|TCTP_PIG Translationally-controlled tumor protein OS=Sus scrofa OX=9823 GN=TPT1 PE=2 SV=1;sp|P13693|TCTP_HUMAN Translationally-controlled tumor protein OS=Homo sapiens OX=9606 GN=TPT1 PE=1 SV=1
17.3503	17.0876	16.6915	17.5166	17.374	16.5811	17.0219	16.663	16.4554	NaN	16.7586	16.9686	17.2873	17.1353	17.2892	17.3585	16.9336	17.1805				3	3	3	11.8	11.8	11.8	36.294	0	4.8654	26100000	17	P13716;P13716-2	P13716;P13716-2	Delta-aminolevulinic acid dehydratase	ALAD	sp|P13716|HEM2_HUMAN Delta-aminolevulinic acid dehydratase OS=Homo sapiens OX=9606 GN=ALAD PE=1 SV=1;sp|P13716-2|HEM2_HUMAN Isoform 2 of Delta-aminolevulinic acid dehydratase OS=Homo sapiens OX=9606 GN=ALAD
19.5758	19.4083	19.9765	19.4649	19.7281	19.634	19.7822	18.7586	20.3847	18.8572	19.4779	18.1511	19.4939	19.8377	19.9089	19.3961	18.6057	19.7216				12	12	9	29	29	23.6	70.288	0	30.99	169150000	66	P13796;P13796-2	P13796	Plastin-2	LCP1	sp|P13796|PLSL_HUMAN Plastin-2 OS=Homo sapiens OX=9606 GN=LCP1 PE=1 SV=6
18.2784	18.8148	18.4091	18.7157	18.4582	18.1907	19.2478	18.8152	18.095	18.4282	18.2513	18.134	18.6449	18.6858	19.1363	18.468	17.636	18.2652				10	7	7	22.4	16.9	16.9	69.35	0	18.11	88089000	50	P13797-2;P13797;P13797-3	P13797-2;P13797;P13797-3	Plastin-3	PLS3	sp|P13797-2|PLST_HUMAN Isoform 2 of Plastin-3 OS=Homo sapiens OX=9606 GN=PLS3;sp|P13797|PLST_HUMAN Plastin-3 OS=Homo sapiens OX=9606 GN=PLS3 PE=1 SV=4;sp|P13797-3|PLST_HUMAN Isoform 3 of Plastin-3 OS=Homo sapiens OX=9606 GN=PLS3
22.1693	22.2782	22.0376	22.3525	22.4949	22.3508	22.3913	22.4287	22.6985	22.4107	21.9057	22.3295	22.4056	22.1022	22.1809	22.3397	22.275	22.181				4	4	4	20.7	20.7	20.7	35.079	0	192.43	988230000	107	P13804;P13804-2	P13804;P13804-2	Electron transfer flavoprotein subunit alpha, mitochondrial	ETFA	sp|P13804|ETFA_HUMAN Electron transfer flavoprotein subunit alpha, mitochondrial OS=Homo sapiens OX=9606 GN=ETFA PE=1 SV=1;sp|P13804-2|ETFA_HUMAN Isoform 2 of Electron transfer flavoprotein subunit alpha, mitochondrial OS=Homo sapiens OX=9606 GN=ETFA
16.1005	16.0828	16.1709	15.7788	16.4429	NaN	16.3848	NaN	NaN	15.0307	16.5774	16.0489	16.0064	16.2967	16.4022	16.0642	16.152	15.921				3	3	3	4.5	4.5	4.5	76.482	0	7.3396	13792000	25	P13807-2;P13807	P13807-2;P13807	Glycogen [starch] synthase, muscle	GYS1	sp|P13807-2|GYS1_HUMAN Isoform 2 of Glycogen [starch] synthase, muscle OS=Homo sapiens OX=9606 GN=GYS1;sp|P13807|GYS1_HUMAN Glycogen [starch] synthase, muscle OS=Homo sapiens OX=9606 GN=GYS1 PE=1 SV=2
22.7017	22.9119	22.8016	22.7408	22.9777	23.0045	23.1105	22.7033	23.022	22.791	22.6714	22.8549	23.0953	23.0225	23.1027	23.08	22.9198	22.9768				12	12	6	41.9	41.9	22	43.066	0	323.31	1464400000	208	P13861-2;P13861	P13861-2;P13861	cAMP-dependent protein kinase type II-alpha regulatory subunit	PRKAR2A	sp|P13861-2|KAP2_HUMAN Isoform 2 of cAMP-dependent protein kinase type II-alpha regulatory subunit OS=Homo sapiens OX=9606 GN=PRKAR2A;sp|P13861|KAP2_HUMAN cAMP-dependent protein kinase type II-alpha regulatory subunit OS=Homo sapiens OX=9606 GN=PRKAR2A PE=
26.7175	25.8583	26.5358	26.2579	26.3376	25.6586	26.946	25.9702	26.5121	26.3639	26.3853	26.3231	26.2764	26.7964	27.1534	26.3729	25.9653	26.7763				9	9	9	19.5	19.5	19.5	49.507	0	323.31	19320000000	347	P14136-3;P14136;P14136-2	P14136-3;P14136;P14136-2	Glial fibrillary acidic protein	GFAP	sp|P14136-3|GFAP_HUMAN Isoform 3 of Glial fibrillary acidic protein OS=Homo sapiens OX=9606 GN=GFAP;sp|P14136|GFAP_HUMAN Glial fibrillary acidic protein OS=Homo sapiens OX=9606 GN=GFAP PE=1 SV=1;sp|P14136-2|GFAP_HUMAN Isoform 2 of Glial fibrillary acidic p
18.7287	19.3442	21.1991	18.4418	19.2465	19.2704	21.1014	18.6821	19.824	19.1186	18.8622	19.8832	19.2625	20.2862	20.5816	18.2938	19.4652	19.2429				6	6	6	39.9	39.9	39.9	33.668	0	58.646	293820000	61	P14287	P14287			sp|P14287|OSTP_PIG Osteopontin OS=Sus scrofa OX=9823 GN=SPP1 PE=1 SV=1
20.0216	20.0776	19.8597	19.8814	20.2074	20.3365	20.3474	20.0352	20.5416	20.2614	19.779	20.0428	19.8347	19.9605	20.1099	20.3813	20.147	19.9752				3	3	3	6.9	6.9	6.9	59.177	0	23.172	238960000	63	P14314-2;P14314	P14314-2;P14314	Glucosidase 2 subunit beta	PRKCSH	sp|P14314-2|GLU2B_HUMAN Isoform 2 of Glucosidase 2 subunit beta OS=Homo sapiens OX=9606 GN=PRKCSH;sp|P14314|GLU2B_HUMAN Glucosidase 2 subunit beta OS=Homo sapiens OX=9606 GN=PRKCSH PE=1 SV=2
20.2176	21.4313	21.0746	21.0687	20.8325	NaN	21.0884	NaN	21.9509	20.4223	20.8764	20.4342	20.8726	21.3473	20.865	21.0644	20.8167	21.2616				3	2	2	13.6	10.8	10.8	27.805	0	84.492	402610000	47	P14332	P14332			sp|P14332|6PGD_PIG 6-phosphogluconate dehydrogenase, decarboxylating (Fragment) OS=Sus scrofa OX=9823 GN=PGD PE=2 SV=3
18.0984	17.5786	17.5878	17.5291	17.6768	17.5135	17.8853	17.5461	18.5198	17.7753	18.0096	17.4411	19.442	17.877	18.1423	17.6349	17.7311	17.7259				4	4	4	17.9	17.9	17.9	33.367	0	10.389	36810000	25	P14415	P14415	Sodium/potassium-transporting ATPase subunit beta-2	ATP1B2	sp|P14415|AT1B2_HUMAN Sodium/potassium-transporting ATPase subunit beta-2 OS=Homo sapiens OX=9606 GN=ATP1B2 PE=1 SV=3
21.5026	20.8873	20.7998	21.0477	21.0927	20.9831	21.0795	22.1836	20.7565	20.8243	20.8665	20.8628	21.3005	20.7916	20.7227	20.7556	21.0564	20.8861				19	2	2	42.7	5.1	5.1	57.936	0	5.419	425390000	46	P14618;P14618-3;P30613-2;P30613	P14618;P14618-3	Pyruvate kinase PKM	PKM	sp|P14618|KPYM_HUMAN Pyruvate kinase PKM OS=Homo sapiens OX=9606 GN=PKM PE=1 SV=4;sp|P14618-3|KPYM_HUMAN Isoform 3 of Pyruvate kinase PKM OS=Homo sapiens OX=9606 GN=PKM
28.0441	27.8751	27.9158	27.8619	28.0014	28.1029	27.852	28.1151	28.0129	28.1425	27.9743	27.9302	27.8925	27.8599	27.9182	27.9914	27.9775	28.2364				20	20	3	45.8	45.8	8.1	58.061	0	323.31	46943000000	1961	P14618-2	P14618-2	Pyruvate kinase PKM	PKM	sp|P14618-2|KPYM_HUMAN Isoform M1 of Pyruvate kinase PKM OS=Homo sapiens OX=9606 GN=PKM
19.415	19.16	18.5299	18.9703	19.0086	19.0991	19.5191	18.8071	18.7316	18.5896	18.7555	18.9009	19.0331	19.5705	19.5274	18.8112	19.406	18.7882				4	4	4	21.6	21.6	21.6	23.656	0	50.977	116920000	42	P14678-2;P14678;P14678-3;P63162;P63162-2	P14678-2;P14678;P14678-3;P63162;P63162-2	Small nuclear ribonucleoprotein-associated proteins B and B;Small nuclear ribonucleoprotein-associated protein N	SNRPB;SNRPN	sp|P14678-2|RSMB_HUMAN Isoform SM-B of Small nuclear ribonucleoprotein-associated proteins B and B OS=Homo sapiens OX=9606 GN=SNRPB;sp|P14678|RSMB_HUMAN Small nuclear ribonucleoprotein-associated proteins B and B OS=Homo sapiens OX=9606 GN=SNRPB PE=1 SV=
17.6004	17.2781	NaN	16.0966	17.9248	17.9215	18.1568	18.1092	17.7683	17.8301	17.6418	17.4854	17.5404	17.5552	17.5897	17.7023	17.8266	17.7859				4	4	4	5	5	5	117.97	0	7.2964	40336000	26	P14735	P14735	Insulin-degrading enzyme	IDE	sp|P14735|IDE_HUMAN Insulin-degrading enzyme OS=Homo sapiens OX=9606 GN=IDE PE=1 SV=4
22.4409	22.5934	22.1972	22.8667	22.5794	22.538	22.8697	22.1604	22.5901	22.5162	22.1891	22.53	22.6075	22.8041	23.0312	22.8271	22.7214	22.4764				11	11	11	40.4	40.4	40.4	50.56	0	136.29	1345900000	276	P14866-2;P14866	P14866-2;P14866	Heterogeneous nuclear ribonucleoprotein L	HNRNPL	sp|P14866-2|HNRPL_HUMAN Isoform 2 of Heterogeneous nuclear ribonucleoprotein L OS=Homo sapiens OX=9606 GN=HNRNPL;sp|P14866|HNRPL_HUMAN Heterogeneous nuclear ribonucleoprotein L OS=Homo sapiens OX=9606 GN=HNRNPL PE=1 SV=2
21.0616	21.2705	20.7505	21.2918	21.0346	21.01	21.0803	20.73	21.1497	20.9077	20.7648	21.0266	21.1284	21.1001	21.1731	21.1118	21.1042	20.7075				8	8	8	18.2	18.2	18.2	57.136	0	85.801	440810000	151	P14868;P14868-2	P14868;P14868-2	Aspartate--tRNA ligase, cytoplasmic	DARS	sp|P14868|SYDC_HUMAN Aspartate--tRNA ligase, cytoplasmic OS=Homo sapiens OX=9606 GN=DARS1 PE=1 SV=2;sp|P14868-2|SYDC_HUMAN Isoform 2 of Aspartate--tRNA ligase, cytoplasmic OS=Homo sapiens OX=9606 GN=DARS1
16.7633	17.4887	15.4997	17.5501	14.5264	NaN	17.2029	NaN	15.181	15.1101	17.957	15.7664	17.1298	16.9574	17.3053	17.8526	17.3304	15.4024				2	2	2	17.1	17.1	17.1	13.53	0	7.0508	23510000	8	P14927;P14927-2	P14927;P14927-2	Cytochrome b-c1 complex subunit 7	UQCRB	sp|P14927|QCR7_HUMAN Cytochrome b-c1 complex subunit 7 OS=Homo sapiens OX=9606 GN=UQCRB PE=1 SV=2;sp|P14927-2|QCR7_HUMAN Isoform 2 of Cytochrome b-c1 complex subunit 7 OS=Homo sapiens OX=9606 GN=UQCRB
21.2388	20.8098	20.7434	21.0219	21.1113	20.5201	20.7685	21.2994	21.2878	21.4464	21.6058	21.3763	20.4796	20.7191	20.5852	20.762	21.4296	22.0785				11	11	11	17.8	17.8	17.8	108.83	0	170.94	372790000	104	P15145	P15145			sp|P15145|AMPN_PIG Aminopeptidase N OS=Sus scrofa OX=9823 GN=ANPEP PE=1 SV=4
17.8243	18.0284	16.6989	18.6601	18.2454	18.4539	18.4684	18.2435	18.2912	18.1936	18.2854	18.1876	18.8082	18.2489	18.4507	17.9766	17.8559	17.8667				3	3	3	9.4	9.4	9.4	55.755	0	5.9595	64994000	25	P15170;P15170-2;P15170-3;Q8IYD1	P15170;P15170-2;P15170-3	Eukaryotic peptide chain release factor GTP-binding subunit ERF3A	GSPT1	sp|P15170|ERF3A_HUMAN Eukaryotic peptide chain release factor GTP-binding subunit ERF3A OS=Homo sapiens OX=9606 GN=GSPT1 PE=1 SV=1;sp|P15170-2|ERF3A_HUMAN Isoform 2 of Eukaryotic peptide chain release factor GTP-binding subunit ERF3A OS=Homo sapiens OX=960
19.0345	17.0687	19.5656	NaN	18.9632	19.3247	NaN	20.246	18.8055	19.1337	18.9831	17.9737	19.125	18.9928	18.7572	18.6543	18.8176	20.1752				5	2	2	10.2	5.8	5.8	69.412	0	9.5927	56718000	6	P15311	P15311	Ezrin	EZR	sp|P15311|EZRI_HUMAN Ezrin OS=Homo sapiens OX=9606 GN=EZR PE=1 SV=4
20.0427	20.3906	21.205	20.2798	20.3487	20.4876	20.8028	21.1242	20.9468	20.9329	20.8676	20.8437	20.3825	20.5732	20.5728	20.1656	20.4689	21.342				7	7	7	27.3	27.3	27.3	31.324	0	16.835	311370000	96	P15880	P15880	40S ribosomal protein S2	RPS2	sp|P15880|RS2_HUMAN 40S ribosomal protein S2 OS=Homo sapiens OX=9606 GN=RPS2 PE=1 SV=2
21.2112	21.0684	21.0002	20.924	21.1507	20.8608	21.118	20.9389	20.9557	20.7457	21.0111	21.0424	21.1085	21.2083	21.3889	21.1838	21.1283	21.0207				5	5	3	23.1	23.1	12.6	30.375	0	63.274	427180000	132	P16152;P16152-2;Q28960	P16152;P16152-2	Carbonyl reductase [NADPH] 1	CBR1	sp|P16152|CBR1_HUMAN Carbonyl reductase [NADPH] 1 OS=Homo sapiens OX=9606 GN=CBR1 PE=1 SV=3;sp|P16152-2|CBR1_HUMAN Isoform 2 of Carbonyl reductase [NADPH] 1 OS=Homo sapiens OX=9606 GN=CBR1
18.8231	18.6467	18.5013	19.025	18.8474	18.7174	18.5518	19.0376	18.708	19.1525	19.0704	19.1948	19.0182	19.3052	18.2669	19.2615	19.1839	18.1433				11	11	11	10.9	10.9	10.9	166.48	0	23.642	103200000	73	P16157-2;P16157-11;P16157-9;P16157-6;P16157-7;P16157-4;P16157-13;P16157-10;P16157-15;P16157-8;P16157-5;P16157-16;P16157-3;P16157;P16157-21;P16157-12;P16157-14	P16157-2;P16157-11;P16157-9;P16157-6;P16157-7;P16157-4;P16157-13;P16157-10;P16157-15;P16157-8;P16157-5;P16157-16;P16157-3;P16157;P16157-21;P16157-12;P16157-14	Ankyrin-1	ANK1	sp|P16157-2|ANK1_HUMAN Isoform Er16 of Ankyrin-1 OS=Homo sapiens OX=9606 GN=ANK1;sp|P16157-11|ANK1_HUMAN Isoform Er10 of Ankyrin-1 OS=Homo sapiens OX=9606 GN=ANK1;sp|P16157-9|ANK1_HUMAN Isoform Er8 of Ankyrin-1 OS=Homo sapiens OX=9606 GN=ANK1;sp|P16157-6|A
17.9293	17.4855	17.318	17.634	17.3992	17.2762	17.5551	17.6949	17.7802	17.6113	17.6538	17.2922	17.3739	17.4775	17.7544	17.595	17.6576	17.2486				2	2	2	13.1	13.1	13.1	35.136	0	5.5561	36529000	23	P16220;P16220-1;P16220-3	P16220;P16220-1;P16220-3	Cyclic AMP-responsive element-binding protein 1	CREB1	sp|P16220|CREB1_HUMAN Cyclic AMP-responsive element-binding protein 1 OS=Homo sapiens OX=9606 GN=CREB1 PE=1 SV=3;sp|P16220-1|CREB1_HUMAN Isoform 2 of Cyclic AMP-responsive element-binding protein 1 OS=Homo sapiens OX=9606 GN=CREB1;sp|P16220-3|CREB1_HUMAN I
25.7533	25.9924	25.8277	26.0224	26.0525	25.8772	25.6553	25.6662	25.6382	25.9624	25.8303	25.9564	25.7877	25.7766	25.5057	26.0221	26.1802	25.749				22	22	10	41.1	41.1	19.5	85.76	0	323.31	10660000000	628	P16276	P16276			sp|P16276|ACON_PIG Aconitate hydratase, mitochondrial OS=Sus scrofa OX=9823 GN=ACO2 PE=1 SV=1
17.5085	17.9932	NaN	17.9756	18.2408	NaN	17.837	17.8386	17.5344	17.566	17.6393	18.0351	17.6252	17.8305	17.9058	18.0766	16.9283	17.9285				8	4	4	17.4	9.5	9.5	59.024	0	8.7925	42549000	24	P16298;P16298-4;P16298-2;P16298-3	P16298;P16298-4;P16298-2;P16298-3	Serine/threonine-protein phosphatase 2B catalytic subunit beta isoform	PPP3CB	sp|P16298|PP2BB_HUMAN Serine/threonine-protein phosphatase 2B catalytic subunit beta isoform OS=Homo sapiens OX=9606 GN=PPP3CB PE=1 SV=2;sp|P16298-4|PP2BB_HUMAN Isoform 4 of Serine/threonine-protein phosphatase 2B catalytic subunit beta isoform OS=Homo sap
22.3878	22.2195	22.2739	22.1523	22.3811	22.4394	22.3752	23.4196	22.2184	20.8442	22.6846	22.3566	22.0672	22.1414	22.3324	22.1207	22.4729	22.7822				4	4	4	14.6	14.6	14.6	22.58	0	8.457	1058600000	26	P16401	P16401	Histone H1.5	HIST1H1B	sp|P16401|H15_HUMAN Histone H1.5 OS=Homo sapiens OX=9606 GN=H1-5 PE=1 SV=3
26.1469	25.9771	26.3334	26.1346	26.2979	26.3798	26.4388	26.3611	26.2848	26.0205	27.9887	26.3642	26.0288	26.1867	26.323	26.3983	26.53	26.6087				5	5	4	23	23	17.8	21.364	0	34.02	21897000000	202	P16403;P10412;P16402	P16403;P10412;P16402	Histone H1.2;Histone H1.4;Histone H1.3	HIST1H1C;HIST1H1E;HIST1H1D	sp|P16403|H12_HUMAN Histone H1.2 OS=Homo sapiens OX=9606 GN=H1-2 PE=1 SV=2;sp|P10412|H14_HUMAN Histone H1.4 OS=Homo sapiens OX=9606 GN=H1-4 PE=1 SV=2;sp|P16402|H13_HUMAN Histone H1.3 OS=Homo sapiens OX=9606 GN=H1-3 PE=1 SV=2
21.8438	22.3471	22.2388	22.4747	22.3441	22.2884	22.5576	22.3749	22.3873	22.122	22.3522	22.6763	21.9054	21.9491	22.6133	22.107	22.6824	22.7347				14	14	10	18.1	18.1	13.3	99.546	0	323.31	962740000	232	P16499	P16499	Rod cGMP-specific 3,5-cyclic phosphodiesterase subunit alpha	PDE6A	sp|P16499|PDE6A_HUMAN Rod cGMP-specific 3,5-cyclic phosphodiesterase subunit alpha OS=Homo sapiens OX=9606 GN=PDE6A PE=2 SV=4
23.262	22.7253	23.8122	22.8414	23.4586	24.0268	22.7887	24.6228	23.6983	24.146	23.2051	22.8743	23.2015	22.9909	22.9311	22.9087	23.4118	24.1735				6	6	6	37.1	37.1	37.1	37.221	0	301.47	1561300000	124	P16520;P16520-2	P16520;P16520-2	Guanine nucleotide-binding protein G(I)/G(S)/G(T) subunit beta-3	GNB3	sp|P16520|GBB3_HUMAN Guanine nucleotide-binding protein G(I)/G(S)/G(T) subunit beta-3 OS=Homo sapiens OX=9606 GN=GNB3 PE=1 SV=1;sp|P16520-2|GBB3_HUMAN Isoform 2 of Guanine nucleotide-binding protein G(I)/G(S)/G(T) subunit beta-3 OS=Homo sapiens OX=9606 GN=
15.5707	16.7224	17.4746	16.7998	16.331	17.0126	17.1297	16.8677	16.1637	16.6379	17.2214	16.9882	16.7828	16.8816	17.1339	17.0663	16.7784	16.9949				2	2	2	6	6	6	38.614	0.0030315	3.3183	20785000	5	P16930-2;P16930	P16930-2;P16930	Fumarylacetoacetase	FAH	sp|P16930-2|FAAA_HUMAN Isoform 2 of Fumarylacetoacetase OS=Homo sapiens OX=9606 GN=FAH;sp|P16930|FAAA_HUMAN Fumarylacetoacetase OS=Homo sapiens OX=9606 GN=FAH PE=1 SV=2
21.5225	21.3623	21.2116	21.4556	21.4382	21.1553	21.4948	21.201	21.3794	21.118	21.2604	21.2129	21.1927	21.3055	21.4964	21.3945	21.4083	21.7021				3	3	3	22.8	22.8	22.8	17.302	0	22.744	512800000	95	Q6DUB7;P16949;P16949-2;Q93045;Q93045-2	Q6DUB7;P16949;P16949-2	Stathmin	STMN1	sp|Q6DUB7|STMN1_PIG Stathmin OS=Sus scrofa OX=9823 GN=STMN1 PE=2 SV=3;sp|P16949|STMN1_HUMAN Stathmin OS=Homo sapiens OX=9606 GN=STMN1 PE=1 SV=3;sp|P16949-2|STMN1_HUMAN Isoform 2 of Stathmin OS=Homo sapiens OX=9606 GN=STMN1
18.7973	18.675	18.1623	18.7356	18.6714	18.1361	18.1991	18.9209	18.3406	18.8898	18.3402	18.1578	18.0655	17.8843	18.5679	18.2581	18.4958	18.8393				2	2	2	5.6	5.6	5.6	46.564	0	6.6125	64870000	29	P17050	P17050	Alpha-N-acetylgalactosaminidase	NAGA	sp|P17050|NAGAB_HUMAN Alpha-N-acetylgalactosaminidase OS=Homo sapiens OX=9606 GN=NAGA PE=1 SV=2
16.9209	16.9996	17.1343	NaN	16.8845	17.2105	16.5738	17.7124	17.0885	17.1488	17.0351	16.9181	16.0511	17.3941	17.0293	16.63	17.0699	17.2424				2	2	2	12.5	12.5	12.5	21.541	0.0090561	2.7159	20502000	7	P17152	P17152	Transmembrane protein 11, mitochondrial	TMEM11	sp|P17152|TMM11_HUMAN Transmembrane protein 11, mitochondrial OS=Homo sapiens OX=9606 GN=TMEM11 PE=1 SV=1
20.7577	21.0086	20.4055	20.9651	20.7855	20.8657	21.1143	20.9631	20.9666	20.8982	20.4166	20.9043	20.7685	20.6175	20.7637	20.8501	20.9001	20.3538				8	8	4	17.6	17.6	8.3	76.749	0	50.503	368880000	94	P17252;P05129-2;P05129	P17252	Protein kinase C alpha type	PRKCA	sp|P17252|KPCA_HUMAN Protein kinase C alpha type OS=Homo sapiens OX=9606 GN=PRKCA PE=1 SV=4
17.5468	17.9148	17.6826	17.8846	17.5237	17.4318	17.6927	17.8055	17.3608	17.5097	17.6353	17.6799	17.1375	17.7412	17.8585	18.0173	17.7519	17.8359				3	3	3	5.5	5.5	5.5	84.936	0	9.1514	42400000	39	P17480-2;P17480	P17480-2;P17480	Nucleolar transcription factor 1	UBTF	sp|P17480-2|UBF1_HUMAN Isoform UBF2 of Nucleolar transcription factor 1 OS=Homo sapiens OX=9606 GN=UBTF;sp|P17480|UBF1_HUMAN Nucleolar transcription factor 1 OS=Homo sapiens OX=9606 GN=UBTF PE=1 SV=1
21.541	21.7208	21.239	21.7946	21.5492	21.3584	20.852	21.2101	20.8003	21.4392	21.2187	21.7208	21.7665	21.5033	20.9104	21.5566	21.7414	20.7512				11	11	10	28.7	28.7	26.4	74.111	0	164.72	567880000	190	P17600;P17600-2	P17600;P17600-2	Synapsin-1	SYN1	sp|P17600|SYN1_HUMAN Synapsin-1 OS=Homo sapiens OX=9606 GN=SYN1 PE=1 SV=3;sp|P17600-2|SYN1_HUMAN Isoform IB of Synapsin-1 OS=Homo sapiens OX=9606 GN=SYN1
19.0819	18.9555	19.3672	19.1106	18.8531	19.1257	19.4448	18.6292	19.6073	NaN	18.892	18.8483	18.7509	19.1902	19.2626	19.0905	18.7284	18.4988				4	2	2	6.9	3.3	3.3	79.994	0	26.635	102810000	32	P17655;P17655-2	P17655;P17655-2	Calpain-2 catalytic subunit	CAPN2	sp|P17655|CAN2_HUMAN Calpain-2 catalytic subunit OS=Homo sapiens OX=9606 GN=CAPN2 PE=1 SV=6;sp|P17655-2|CAN2_HUMAN Isoform 2 of Calpain-2 catalytic subunit OS=Homo sapiens OX=9606 GN=CAPN2
19.3824	19.6103	18.5114	19.5804	19.3197	19.7346	19.0531	19.4083	19.6212	19.6377	19.1347	19.3269	19.1065	18.1845	19.884	19.5057	19.0799	18.9954				3	2	2	17.1	11.4	11.4	24.133	0	11.398	134510000	28	P17741;P26583	P17741;P26583	High mobility group protein B2	HMGB2	sp|P17741|HMGB2_PIG High mobility group protein B2 OS=Sus scrofa OX=9823 GN=HMGB2 PE=1 SV=2;sp|P26583|HMGB2_HUMAN High mobility group protein B2 OS=Homo sapiens OX=9606 GN=HMGB2 PE=1 SV=2
20.2841	20.2112	20.0515	20.3135	20.1368	20.4796	20.4802	19.1695	20.0688	19.9521	20.0508	20.3649	20.4169	20.4977	20.4278	20.4073	20.3671	20.2117				13	9	9	26.5	17.8	17.8	60.563	0	31.108	264360000	104	P17844-2;P17844	P17844-2;P17844	Probable ATP-dependent RNA helicase DDX5	DDX5	sp|P17844-2|DDX5_HUMAN Isoform 2 of Probable ATP-dependent RNA helicase DDX5 OS=Homo sapiens OX=9606 GN=DDX5;sp|P17844|DDX5_HUMAN Probable ATP-dependent RNA helicase DDX5 OS=Homo sapiens OX=9606 GN=DDX5 PE=1 SV=1
21.3146	21.5213	21.0228	21.7525	21.4895	20.2035	21.655	19.9465	21.5443	21.33	21.1922	21.1544	21.3668	21.7202	21.3252	21.4022	21.4797	21.1974				8	6	6	15.9	12.3	12.3	85.018	0	45.561	568250000	110	P17858;P17858-2	P17858;P17858-2	ATP-dependent 6-phosphofructokinase, liver type	PFKL	sp|P17858|PFKAL_HUMAN ATP-dependent 6-phosphofructokinase, liver type OS=Homo sapiens OX=9606 GN=PFKL PE=1 SV=6;sp|P17858-2|PFKAL_HUMAN Isoform 2 of ATP-dependent 6-phosphofructokinase, liver type OS=Homo sapiens OX=9606 GN=PFKL
17.4064	18.1777	18.6587	17.9116	18.5476	15.5981	19.7188	17.1901	18.0076	17.8726	16.7065	17.7117	18.5878	18.8599	19.3002	18.7424	16.3744	18.4156				4	4	4	20.4	20.4	20.4	26.152	0	7.6963	103020000	30	P17931	P17931	Galectin-3	LGALS3	sp|P17931|LEG3_HUMAN Galectin-3 OS=Homo sapiens OX=9606 GN=LGALS3 PE=1 SV=5
21.0491	21.0799	21.2113	20.9799	20.9785	20.9698	21.1971	21.015	21.0391	20.6869	20.7855	21.0485	20.8756	21.0987	21.2434	21.1462	21.0249	20.9124				12	12	12	41.9	41.9	41.9	49.203	0	28.84	413570000	128	P17980	P17980	26S protease regulatory subunit 6A	PSMC3	sp|P17980|PRS6A_HUMAN 26S proteasome regulatory subunit 6A OS=Homo sapiens OX=9606 GN=PSMC3 PE=1 SV=3
22.9263	23.0068	23.0366	23.0833	23.114	23.0455	22.9701	23.0499	22.9717	22.9023	22.9957	22.9695	22.9566	22.9691	23.0027	23.0837	23.0773	23.1738				18	18	18	49.8	49.8	49.8	60.343	0	280.68	1540500000	333	P17987	P17987	T-complex protein 1 subunit alpha	TCP1	sp|P17987|TCPA_HUMAN T-complex protein 1 subunit alpha OS=Homo sapiens OX=9606 GN=TCP1 PE=1 SV=1
18.59	18.4154	18.1784	18.6735	18.179	17.9265	18.6901	NaN	NaN	18.3318	18.4654	18.7138	18.8466	NaN	18.4872	18.3942	18.3981	18.4498				4	2	2	31.7	13.9	13.9	20.511	0.0015582	3.5763	60784000	14	P18085	P18085	ADP-ribosylation factor 4	ARF4	sp|P18085|ARF4_HUMAN ADP-ribosylation factor 4 OS=Homo sapiens OX=9606 GN=ARF4 PE=1 SV=3
21.0653	20.915	21.1932	21.0879	21.0282	21.0472	21.0619	20.8722	21.3596	21.0996	21.3261	21.0884	20.9857	21.1284	21.0996	21.0592	21.1072	21.3271				4	4	4	18.5	18.5	18.5	29.225	0	11.573	421870000	72	P18124	P18124	60S ribosomal protein L7	RPL7	sp|P18124|RL7_HUMAN 60S ribosomal protein L7 OS=Homo sapiens OX=9606 GN=RPL7 PE=1 SV=1
15.9242	NaN	NaN	16.0847	16.1311	15.9815	16.32	15.884	16.1343	15.3369	15.6992	15.5002	15.6107	15.7545	15.6543	16.0185	16.92	16.1814				2	2	2	9.7	9.7	9.7	43.239	0.0004268	4.4503	10734000	14	P18615;P18615-3;P18615-4	P18615;P18615-3;P18615-4	Negative elongation factor E	NELFE	sp|P18615|NELFE_HUMAN Negative elongation factor E OS=Homo sapiens OX=9606 GN=NELFE PE=1 SV=3;sp|P18615-3|NELFE_HUMAN Isoform 2 of Negative elongation factor E OS=Homo sapiens OX=9606 GN=NELFE;sp|P18615-4|NELFE_HUMAN Isoform 3 of Negative elongation factor
21.95	22.3098	21.4303	21.677	21.4546	21.1818	21.25	21.3671	21.4185	21.6496	21.4516	21.3205	21.2502	20.8142	20.7968	20.9965	21.4706	21.3579				4	4	4	28.3	28.3	28.3	21.397	0	10.797	503020000	48	P18621;P18621-3;P18621-2	P18621;P18621-3;P18621-2	60S ribosomal protein L17	RPL17	sp|P18621|RL17_HUMAN 60S ribosomal protein L17 OS=Homo sapiens OX=9606 GN=RPL17 PE=1 SV=3;sp|P18621-3|RL17_HUMAN Isoform 3 of 60S ribosomal protein L17 OS=Homo sapiens OX=9606 GN=RPL17;sp|P18621-2|RL17_HUMAN Isoform 2 of 60S ribosomal protein L17 OS=Homo s
22.7132	22.4913	23.7432	22.2531	22.1139	22.518	22.5161	23.4981	22.744	22.7947	22.1556	23.0309	22.6987	22.892	22.4824	22.4672	22.3726	21.8014				10	10	7	43.4	43.4	27.9	30.325	0	147.18	2723300000	200	P18648	P18648			sp|P18648|APOA1_PIG Apolipoprotein A-I OS=Sus scrofa OX=9823 GN=APOA1 PE=1 SV=4
17.4933	18.6392	18.9792	18.3374	18.2822	17.7475	19.0003	NaN	18.1169	18.2036	16.2238	18.3868	18.8011	18.9626	18.9839	18.6147	18.7367	17.9388				7	7	7	33.1	33.1	33.1	36.599	0	136.98	154800000	71	P18650	P18650			sp|P18650|APOE_PIG Apolipoprotein E OS=Sus scrofa OX=9823 GN=APOE PE=1 SV=2
25.4055	25.5363	25.4413	25.8851	25.6815	25.8213	25.7569	25.9917	25.9549	26.2132	25.7681	25.8421	25.9552	25.8624	25.9076	25.9607	25.8302	26.0387				8	8	7	52.8	52.8	47.2	28.804	0	323.31	10607000000	465	P18669;Q8N0Y7	P18669	Phosphoglycerate mutase 1	PGAM1	sp|P18669|PGAM1_HUMAN Phosphoglycerate mutase 1 OS=Homo sapiens OX=9606 GN=PGAM1 PE=1 SV=2
16.4639	16.4077	16.4634	NaN	16.2797	16.4209	16.6158	17.8759	15.7951	15.9602	16.3373	16.5257	16.8783	16.0031	16.4823	16.1908	16.1041	NaN				2	2	2	10.9	10.9	10.9	44.969	0	5.8043	12577000	5	P18754;P18754-2	P18754;P18754-2	Regulator of chromosome condensation	RCC1	sp|P18754|RCC1_HUMAN Regulator of chromosome condensation OS=Homo sapiens OX=9606 GN=RCC1 PE=1 SV=1;sp|P18754-2|RCC1_HUMAN Isoform 2 of Regulator of chromosome condensation OS=Homo sapiens OX=9606 GN=RCC1
21.1448	21.0388	20.6485	21.1778	21.46	20.7592	21.3597	20.3706	21.1391	20.4911	21.0629	21.2618	21.2963	21.3916	21.5053	21.4934	21.4031	21.2306				11	11	11	22.6	22.6	22.6	97.039	0	45.701	517760000	92	P19022-2;P19022;P55283-2;P55283	P19022-2;P19022	Cadherin-2	CDH2	sp|P19022-2|CADH2_HUMAN Isoform 2 of Cadherin-2 OS=Homo sapiens OX=9606 GN=CDH2;sp|P19022|CADH2_HUMAN Cadherin-2 OS=Homo sapiens OX=9606 GN=CDH2 PE=1 SV=4
19.7656	20.3824	20.1238	20.144	19.9148	20.088	19.5562	19.8861	19.4591	19.7798	19.2382	19.479	20.3507	20.0952	19.9488	20.063	20.0769	19.1619				6	6	6	24.8	24.8	24.8	40.923	0	34.056	190440000	52	P19086	P19086	Guanine nucleotide-binding protein G(z) subunit alpha	GNAZ	sp|P19086|GNAZ_HUMAN Guanine nucleotide-binding protein G(z) subunit alpha OS=Homo sapiens OX=9606 GN=GNAZ PE=1 SV=3
20.6207	21.0449	21.3865	19.0036	19.1907	19.2506	22.1687	20.1828	19.2726	19.6742	18.5453	17.624	22.3739	23.1169	19.7492	19.3389	18.0721	16.0719				3	3	3	64.1	64.1	64.1	8.7839	0	48.575	997730000	59	P19133	P19133			sp|P19133|FRIL_PIG Ferritin light chain (Fragment) OS=Sus scrofa OX=9823 GN=FTL PE=1 SV=1
19.8222	19.8056	19.3443	19.7627	19.802	19.8177	19.9246	19.7944	19.7787	19.5517	19.4877	19.5846	19.6615	19.6279	19.4763	19.5302	19.8628	19.7083				9	9	9	20.8	20.8	20.8	81.243	0	46.515	159910000	89	P19205;P13798	P19205			sp|P19205|ACPH_PIG Acylamino-acid-releasing enzyme OS=Sus scrofa OX=9823 GN=APEH PE=1 SV=2
22.8385	22.7471	22.8249	22.9445	22.8643	22.7248	22.9808	22.525	23.0459	22.7666	22.7587	22.8473	22.856	22.8423	23.0555	22.8684	22.9924	23.0702				7	7	7	10.1	10.1	10.1	76.613	0	62.071	1429100000	197	P19338	P19338	Nucleolin	NCL	sp|P19338|NUCL_HUMAN Nucleolin OS=Homo sapiens OX=9606 GN=NCL PE=1 SV=3
25.3496	25.3334	24.9722	25.4192	25.3264	25.3212	25.1535	25.0908	25.2987	25.1593	25.1558	25.3358	25.3055	25.2584	25.211	25.3034	25.4142	25.0275				17	17	12	21.8	21.8	15.8	101.08	0	323.31	7283100000	657	P19367-4;P19367-2;P19367;P19367-3	P19367-4;P19367-2;P19367;P19367-3	Hexokinase-1	HK1	sp|P19367-4|HXK1_HUMAN Isoform 4 of Hexokinase-1 OS=Homo sapiens OX=9606 GN=HK1;sp|P19367-2|HXK1_HUMAN Isoform 2 of Hexokinase-1 OS=Homo sapiens OX=9606 GN=HK1;sp|P19367|HXK1_HUMAN Hexokinase-1 OS=Homo sapiens OX=9606 GN=HK1 PE=1 SV=3;sp|P19367-3|HXK1_HUMA
16.4381	17.0225	17.2934	17.7504	16.8245	16.9082	17.8011	NaN	16.9907	17.0306	16.7765	16.8041	17.6107	17.0801	16.9971	17.1726	17.348	17.0557				3	3	3	20.4	20.4	20.4	31.441	0	10.032	27432000	14	P19387	P19387	DNA-directed RNA polymerase II subunit RPB3	POLR2C	sp|P19387|RPB3_HUMAN DNA-directed RNA polymerase II subunit RPB3 OS=Homo sapiens OX=9606 GN=POLR2C PE=1 SV=2
17.5168	17.2492	17.25	17.1274	17.3933	17.6036	17.4804	17.1813	NaN	17.3621	17.5182	17.2137	17.3909	17.5625	17.4986	17.3351	17.4817	NaN				2	2	2	14.8	14.8	14.8	24.551	0	20.809	30347000	2	P19388	P19388	DNA-directed RNA polymerases I, II, and III subunit RPABC1	POLR2E	sp|P19388|RPAB1_HUMAN DNA-directed RNA polymerases I, II, and III subunit RPABC1 OS=Homo sapiens OX=9606 GN=POLR2E PE=1 SV=4
22.3084	22.4674	22.1006	22.3098	22.5136	22.6124	21.9794	22.5545	22.74	22.6115	22.4184	22.4058	21.9838	22.1887	22.039	22.3479	22.5565	22.7009				6	6	6	32.1	32.1	32.1	27.391	0	217.81	924880000	136	P19404	P19404	NADH dehydrogenase [ubiquinone] flavoprotein 2, mitochondrial	NDUFV2	sp|P19404|NDUV2_HUMAN NADH dehydrogenase [ubiquinone] flavoprotein 2, mitochondrial OS=Homo sapiens OX=9606 GN=NDUFV2 PE=1 SV=2
22.8187	22.3625	22.8501	22.5381	22.6402	22.3045	23.3214	22.675	22.9642	22.5857	22.4054	22.3433	22.6145	22.9832	23.3623	22.4426	22.2621	23.2869				10	10	10	37.6	37.6	37.6	38.759	0	323.31	1671300000	192	P19619;P04083	P19619			sp|P19619|ANXA1_PIG Annexin A1 OS=Sus scrofa OX=9823 GN=ANXA1 PE=1 SV=3
23.1921	23.1144	23.7545	22.9691	23.2847	22.7869	23.9044	23.3404	23.5136	23.2133	23.1612	22.8432	23.1587	23.6641	24.1186	23.1684	22.693	23.7017				15	15	15	49.3	49.3	49.3	38.422	0	306.75	2390800000	344	P19620;P07355;P07355-2;A6NMY6	P19620;P07355;P07355-2;A6NMY6	Annexin A2;Putative annexin A2-like protein	ANXA2;ANXA2P2	sp|P19620|ANXA2_PIG Annexin A2 OS=Sus scrofa OX=9823 GN=ANXA2 PE=1 SV=4;sp|P07355|ANXA2_HUMAN Annexin A2 OS=Homo sapiens OX=9606 GN=ANXA2 PE=1 SV=2;sp|P07355-2|ANXA2_HUMAN Isoform 2 of Annexin A2 OS=Homo sapiens OX=9606 GN=ANXA2;sp|A6NMY6|AXA2L_HUMAN Putat
19.0454	19.0765	19.052	18.9899	19.3022	19.2645	19.2752	19.4278	19.6473	19.6073	19.2465	19.1726	18.8817	19.1916	18.5869	19.1713	19.1496	19.5373				6	6	6	23.1	23.1	23.1	38.388	0	44.804	112550000	63	P20042	P20042	Eukaryotic translation initiation factor 2 subunit 2	EIF2S2	sp|P20042|IF2B_HUMAN Eukaryotic translation initiation factor 2 subunit 2 OS=Homo sapiens OX=9606 GN=EIF2S2 PE=1 SV=2
17.8369	17.7285	18.135	17.6809	17.5219	17.5221	17.9413	17.9151	18.0751	NaN	17.9425	17.8259	17.3636	NaN	18.2727	17.9781	17.7702	18.2299				3	3	3	7.1	7.1	7.1	50.315	0	6.1239	40477000	16	P20073-2;P20073	P20073-2;P20073	Annexin A7	ANXA7	sp|P20073-2|ANXA7_HUMAN Isoform 2 of Annexin A7 OS=Homo sapiens OX=9606 GN=ANXA7;sp|P20073|ANXA7_HUMAN Annexin A7 OS=Homo sapiens OX=9606 GN=ANXA7 PE=1 SV=3
18.8992	18.6913	18.7751	18.1445	18.6634	17.8457	18.1802	18.3451	18.7022	18.866	18.4076	18.6992	18.294	18.2698	18.2935	18.4697	18.3811	18.2108				5	5	5	26	26	26	34.239	0	26.772	76476000	51	P20112;P09486	P20112;P09486	SPARC	SPARC	sp|P20112|SPRC_PIG SPARC OS=Sus scrofa OX=9823 GN=SPARC PE=1 SV=2;sp|P09486|SPRC_HUMAN SPARC OS=Homo sapiens OX=9606 GN=SPARC PE=1 SV=1
17.8527	19.4941	17.6536	18.2107	17.9872	18.095	18.6757	18.1712	18.4065	18.5321	18.0274	17.9308	18.0152	18.6415	17.3229	18.7789	18.619	18.1806				2	2	2	32.7	32.7	32.7	17.699	0	10.183	71082000	34	P20290-2;P20290	P20290-2;P20290	Transcription factor BTF3	BTF3	sp|P20290-2|BTF3_HUMAN Isoform 2 of Transcription factor BTF3 OS=Homo sapiens OX=9606 GN=BTF3;sp|P20290|BTF3_HUMAN Transcription factor BTF3 OS=Homo sapiens OX=9606 GN=BTF3 PE=1 SV=1
22.2101	22.2732	22.4963	22.2537	22.3785	21.9135	22.5825	22.21	22.1146	22.1393	22.0141	22.117	22.5433	22.8069	22.598	22.1113	22.1692	22.5619				11	11	11	30.8	30.8	30.8	80.738	0	319.71	1194600000	186	P20305-2;P20305;P06396-2;P06396-4;P06396-3;P06396;CON__Q3SX14	P20305-2;P20305			sp|P20305-2|GELS_PIG Isoform 2 of Gelsolin OS=Sus scrofa OX=9823 GN=GSN;sp|P20305|GELS_PIG Gelsolin (Fragment) OS=Sus scrofa OX=9823 GN=GSN PE=1 SV=1
23.7485	23.9137	22.7582	23.7513	23.9817	23.8088	23.4575	22.3514	23.3923	24.0429	23.8278	23.8566	23.7884	23.9106	23.5336	23.9462	23.8514	23.4862				6	6	4	39.1	39.1	26.8	24.97	0	323.31	2584700000	234	Q06AU3;P20336	Q06AU3;P20336	Ras-related protein Rab-3A	RAB3A	sp|Q06AU3|RAB3A_PIG Ras-related protein Rab-3A OS=Sus scrofa OX=9823 GN=RAB3A PE=2 SV=1;sp|P20336|RAB3A_HUMAN Ras-related protein Rab-3A OS=Homo sapiens OX=9606 GN=RAB3A PE=1 SV=1
17.5146	17.8272	16.6402	17.2237	18.0711	17.2714	17.8374	NaN	16.7021	17.5577	17.0444	17.9034	17.8646	17.6377	17.366	17.5085	17.7085	16.6556				2	2	2	12.4	12.4	12.4	24.389	0	13.383	34440000	24	P20338	P20338	Ras-related protein Rab-4A	RAB4A	sp|P20338|RAB4A_HUMAN Ras-related protein Rab-4A OS=Homo sapiens OX=9606 GN=RAB4A PE=1 SV=3
21.9637	21.9948	21.8795	22.0078	22.0026	21.8433	21.995	21.9028	21.8353	22.0138	21.9422	22.1224	22.154	21.9504	21.8803	22.0863	22.0852	22.2799				7	7	4	53.5	53.5	38.6	23.747	0	77.615	788960000	153	Q06AU6;P20339;P20339-2	Q06AU6;P20339;P20339-2	Ras-related protein Rab-5A	RAB5A	sp|Q06AU6|RAB5A_PIG Ras-related protein Rab-5A OS=Sus scrofa OX=9823 GN=RAB5A PE=2 SV=1;sp|P20339|RAB5A_HUMAN Ras-related protein Rab-5A OS=Homo sapiens OX=9606 GN=RAB5A PE=1 SV=2;sp|P20339-2|RAB5A_HUMAN Isoform 2 of Ras-related protein Rab-5A OS=Homo sapi
20.365	20.163	20.9274	20.3138	20.1269	20.3524	20.3067	20.365	20.1244	20.311	20.0587	20.3006	20.4991	20.2831	20.2744	20.0719	20.4659	20.1862				5	2	2	28.8	12.5	12.5	23.548	0	5.387	230770000	13	P20340-2;P20340;P20340-4;P20340-3;Q14964	P20340-2;P20340;P20340-4	Ras-related protein Rab-6A	RAB6A	sp|P20340-2|RAB6A_HUMAN Isoform 2 of Ras-related protein Rab-6A OS=Homo sapiens OX=9606 GN=RAB6A;sp|P20340|RAB6A_HUMAN Ras-related protein Rab-6A OS=Homo sapiens OX=9606 GN=RAB6A PE=1 SV=3;sp|P20340-4|RAB6A_HUMAN Isoform 4 of Ras-related protein Rab-6A OS=
19.7552	19.1512	18.6051	19.1561	18.8662	19.1824	18.7516	19.2417	19.5078	18.955	18.815	19.3237	19.6072	19.1631	18.6994	19.1596	19.2931	18.4512				3	3	3	19.1	19.1	19.1	12.059	0	27.058	111400000	38	P20472	P20472	Parvalbumin alpha	PVALB	sp|P20472|PRVA_HUMAN Parvalbumin alpha OS=Homo sapiens OX=9606 GN=PVALB PE=1 SV=2
16.2382	16.9025	16.4977	17.0775	16.6602	16.6851	16.6694	15.9476	16.2708	16.5355	16.2858	16.7442	16.684	16.6174	17.0747	16.7863	16.6016	16.6658				2	2	2	2.3	2.3	2.3	127.41	0	5.8078	19077000	24	P20585	P20585	DNA mismatch repair protein Msh3	MSH3	sp|P20585|MSH3_HUMAN DNA mismatch repair protein Msh3 OS=Homo sapiens OX=9606 GN=MSH3 PE=1 SV=4
20.5318	20.556	20.6275	20.743	20.2341	20.5579	20.8279	20.0682	20.5798	20.595	20.5723	20.4805	20.6541	20.6526	20.9522	20.7137	20.5317	20.6579				6	6	6	38.2	38.2	38.2	26.489	0	58.157	332870000	112	P20618	P20618	Proteasome subunit beta type-1	PSMB1	sp|P20618|PSB1_HUMAN Proteasome subunit beta type-1 OS=Homo sapiens OX=9606 GN=PSMB1 PE=1 SV=2
23.3149	23.276	23.0916	23.2935	23.2559	23.2115	23.4769	23.1333	23.3444	23.0408	23.2221	23.3147	23.2065	23.2786	23.4794	23.3125	23.4828	23.307				13	13	13	30	30	30	66.408	0	323.31	1967700000	359	P20700	P20700	Lamin-B1	LMNB1	sp|P20700|LMNB1_HUMAN Lamin-B1 OS=Homo sapiens OX=9606 GN=LMNB1 PE=1 SV=2
22.7436	23.0824	22.5499	23.0818	23.006	22.7831	23.0665	22.7561	22.7067	22.7105	22.8014	22.9921	22.7058	22.7243	23.1067	23.1125	23.2687	23.1272				8	8	8	24.3	24.3	24.3	55.405	0	135.48	1533400000	249	P20839;P20839-3;P20839-7;P20839-5;P20839-6;P20839-2;P20839-4	P20839;P20839-3;P20839-7;P20839-5;P20839-6;P20839-2;P20839-4	Inosine-5-monophosphate dehydrogenase 1	IMPDH1	sp|P20839|IMDH1_HUMAN Inosine-5-monophosphate dehydrogenase 1 OS=Homo sapiens OX=9606 GN=IMPDH1 PE=1 SV=2;sp|P20839-3|IMDH1_HUMAN Isoform 3 of Inosine-5-monophosphate dehydrogenase 1 OS=Homo sapiens OX=9606 GN=IMPDH1;sp|P20839-7|IMDH1_HUMAN Isoform 7 of
17.0372	17.3362	16.6516	17.3466	17.505	16.9592	17.6149	17.1373	16.9598	16.9803	16.363	17.4231	17.1744	17.2497	17.0757	17.2359	17.3122	16.8763				3	3	3	4.5	4.5	4.5	100.4	0	16.784	31279000	25	P20936-2;P20936-4;P20936;P20936-3	P20936-2;P20936-4;P20936	Ras GTPase-activating protein 1	RASA1	sp|P20936-2|RASA1_HUMAN Isoform 2 of Ras GTPase-activating protein 1 OS=Homo sapiens OX=9606 GN=RASA1;sp|P20936-4|RASA1_HUMAN Isoform 4 of Ras GTPase-activating protein 1 OS=Homo sapiens OX=9606 GN=RASA1;sp|P20936|RASA1_HUMAN Ras GTPase-activating protein
24.1423	24.3383	24.2667	24.2329	24.3182	24.2908	23.9626	24.2799	24.2889	24.4311	24.3579	24.373	24.2478	24.3018	23.8689	24.215	24.3421	24.1071				16	16	16	50.3	50.3	50.3	56.5	0	323.31	3438000000	391	P21281;P15313	P21281	V-type proton ATPase subunit B, brain isoform	ATP6V1B2	sp|P21281|VATB2_HUMAN V-type proton ATPase subunit B, brain isoform OS=Homo sapiens OX=9606 GN=ATP6V1B2 PE=1 SV=3
22.4761	22.4774	22.4156	22.4162	22.5077	22.4575	22.1451	22.3331	22.4187	22.6119	22.3282	22.5202	22.3063	22.3359	22.0295	22.2587	22.5069	22.2586				10	10	10	29.1	29.1	29.1	43.941	0	127.35	930140000	200	P21283;Q8NEY4-2;Q8NEY4	P21283	V-type proton ATPase subunit C 1	ATP6V1C1	sp|P21283|VATC1_HUMAN V-type proton ATPase subunit C 1 OS=Homo sapiens OX=9606 GN=ATP6V1C1 PE=1 SV=4
19.2623	19.3523	NaN	19.6295	19.3924	19.7707	19.9268	NaN	19.517	19.3338	19.1784	19.7366	19.9182	20.2641	20.0378	19.7216	19.5131	19.4569				4	4	4	30.1	30.1	30.1	20.567	0	19.449	170550000	56	P21291	P21291	Cysteine and glycine-rich protein 1	CSRP1	sp|P21291|CSRP1_HUMAN Cysteine and glycine-rich protein 1 OS=Homo sapiens OX=9606 GN=CSRP1 PE=1 SV=3
23.65	23.4274	23.9639	23.4269	23.4302	23.4016	24.318	23.6359	23.7263	23.3499	23.4011	23.2733	23.6507	23.9761	24.137	23.4762	23.1686	23.9157				49	49	44	30.3	30.3	27.8	280.01	0	323.31	2914700000	730	P21333-2;P21333	P21333-2;P21333	Filamin-A	FLNA	sp|P21333-2|FLNA_HUMAN Isoform 2 of Filamin-A OS=Homo sapiens OX=9606 GN=FLNA;sp|P21333|FLNA_HUMAN Filamin-A OS=Homo sapiens OX=9606 GN=FLNA PE=1 SV=4
15.2484	15.7366	15.1847	15.8199	15.4552	15.0117	15.5017	NaN	15.5195	15.6779	15.3013	15.2348	15.6409	15.5103	15.0766	15.4958	15.2835	15.467				3	3	3	2.6	2.6	2.6	180.21	0	4.9886	6040600	12	P21359-4;P21359-2;P21359-6;P21359;P21359-3;P21359-5	P21359-4;P21359-2;P21359-6;P21359;P21359-3;P21359-5	Neurofibromin;Neurofibromin truncated	NF1	sp|P21359-4|NF1_HUMAN Isoform 4 of Neurofibromin OS=Homo sapiens OX=9606 GN=NF1;sp|P21359-2|NF1_HUMAN Isoform I of Neurofibromin OS=Homo sapiens OX=9606 GN=NF1;sp|P21359-6|NF1_HUMAN Isoform 6 of Neurofibromin OS=Homo sapiens OX=9606 GN=NF1;sp|P21359|NF1_HU
17.3064	17.9366	17.0692	17.5091	17.2022	17.0058	17.3339	NaN	NaN	17.2672	16.7126	17.075	17.2653	17.4635	17.5258	17.283	17.6381	17.0799				3	3	3	2.8	2.8	2.8	98.398	0	25.331	33925000	48	P21399	P21399	Cytoplasmic aconitate hydratase	ACO1	sp|P21399|ACOC_HUMAN Cytoplasmic aconitate hydratase OS=Homo sapiens OX=9606 GN=ACO1 PE=1 SV=3
23.304	23.4895	23.2519	23.5617	23.453	23.4764	22.9508	23.1786	23.1786	23.4312	23.5143	23.6375	23.5267	23.4683	23.1638	23.5359	23.7532	22.8074				13	13	9	36	36	26.3	47.573	0	259.38	2111700000	290	P21579	P21579	Synaptotagmin-1	SYT1	sp|P21579|SYT1_HUMAN Synaptotagmin-1 OS=Homo sapiens OX=9606 GN=SYT1 PE=1 SV=1
17.0359	15.7335	16.82	17.3077	16.8127	16.5457	16.9616	16.4544	17.0188	16.6426	16.4087	16.7652	16.9645	16.9408	16.4036	16.9047	16.9889	16.7394				3	3	3	8.7	8.7	8.7	43.122	0	8.1889	21617000	25	P21953;P21953-2	P21953	2-oxoisovalerate dehydrogenase subunit beta, mitochondrial	BCKDHB	sp|P21953|ODBB_HUMAN 2-oxoisovalerate dehydrogenase subunit beta, mitochondrial OS=Homo sapiens OX=9606 GN=BCKDHB PE=1 SV=2
17.7968	18.1905	18.1552	17.8307	18.6216	17.5554	NaN	NaN	17.6715	18.6144	17.6966	17.8904	17.9665	17.8551	17.0273	18.3507	18.3511	17.898				4	4	4	8.1	8.1	8.1	89.42	0	18.337	40997000	24	P22059;Q969R2-5;Q969R2-4;Q969R2-6;Q969R2-3;Q969R2-2;Q969R2	P22059	Oxysterol-binding protein 1	OSBP	sp|P22059|OSBP1_HUMAN Oxysterol-binding protein 1 OS=Homo sapiens OX=9606 GN=OSBP PE=1 SV=1
19.2984	18.8936	18.9267	19.0022	19.1458	18.9525	18.962	19.2352	19.2468	19.1378	19.3428	18.5376	19.1108	18.8402	19.1394	18.9273	19.1787	19.5618				3	3	3	11.8	11.8	11.8	33.784	0	4.7244	80630000	10	P22087	P22087	rRNA 2-O-methyltransferase fibrillarin	FBL	sp|P22087|FBRL_HUMAN rRNA 2-O-methyltransferase fibrillarin OS=Homo sapiens OX=9606 GN=FBL PE=1 SV=2
19.1313	18.706	19.0266	18.6404	18.9443	18.6087	18.766	18.6855	19.0318	18.2176	18.6928	18.4939	18.9087	18.6714	18.9675	18.6018	19.107	19.0952				6	6	6	18.1	18.1	18.1	47.079	0	17.744	83065000	47	P22234;P22234-2	P22234;P22234-2	Multifunctional protein ADE2;Phosphoribosylaminoimidazole-succinocarboxamide synthase;Phosphoribosylaminoimidazole carboxylase	PAICS	sp|P22234|PUR6_HUMAN Multifunctional protein ADE2 OS=Homo sapiens OX=9606 GN=PAICS PE=1 SV=3;sp|P22234-2|PUR6_HUMAN Isoform 2 of Multifunctional protein ADE2 OS=Homo sapiens OX=9606 GN=PAICS
18.2855	18.4601	18.324	18.7461	18.3855	18.2455	19.1548	19.6697	18.5042	17.5245	18.6941	18.7155	18.2131	18.527	18.8641	18.9204	18.4068	19.1078				3	3	3	19.3	19.3	19.3	15.079	0	7.4891	71976000	34	P22307-6;P22307-2;P22307-4;P22307-7;P22307-8;P22307	P22307-6;P22307-2;P22307-4;P22307-7;P22307-8;P22307	Non-specific lipid-transfer protein	SCP2	sp|P22307-6|SCP2_HUMAN Isoform 6 of Sterol carrier protein 2 OS=Homo sapiens OX=9606 GN=SCP2;sp|P22307-2|SCP2_HUMAN Isoform SCP2 of Sterol carrier protein 2 OS=Homo sapiens OX=9606 GN=SCP2;sp|P22307-4|SCP2_HUMAN Isoform 4 of Sterol carrier protein 2 OS=Hom
24.1901	24.173	24.1073	24.1907	24.215	24.2623	24.1837	24.3063	24.3834	24.223	24.1493	24.3101	24.2252	24.37	24.371	24.4319	24.3583	24.2531				20	20	20	31.4	31.4	31.4	113.8	0	323.31	3803700000	399	P22314-2;P22314	P22314-2;P22314	Ubiquitin-like modifier-activating enzyme 1	UBA1	sp|P22314-2|UBA1_HUMAN Isoform 2 of Ubiquitin-like modifier-activating enzyme 1 OS=Homo sapiens OX=9606 GN=UBA1;sp|P22314|UBA1_HUMAN Ubiquitin-like modifier-activating enzyme 1 OS=Homo sapiens OX=9606 GN=UBA1 PE=1 SV=3
22.3511	22.5154	22.0717	22.4301	22.5005	22.1903	22.683	21.6468	22.1947	21.8609	21.0427	22.4154	22.0964	22.1648	22.5377	22.4791	22.6773	21.786				6	2	2	41.9	12.7	12.7	30.137	0	6.5522	1106400000	83	P22392-2;P22392;P15531;P15531-2;O60361	P22392-2;P22392;P15531;P15531-2;O60361	Nucleoside diphosphate kinase B;Nucleoside diphosphate kinase A;Putative nucleoside diphosphate kinase	NME2;NME1;NME2P1	sp|P22392-2|NDKB_HUMAN Isoform 3 of Nucleoside diphosphate kinase B OS=Homo sapiens OX=9606 GN=NME2;sp|P22392|NDKB_HUMAN Nucleoside diphosphate kinase B OS=Homo sapiens OX=9606 GN=NME2 PE=1 SV=1;sp|P15531|NDKA_HUMAN Nucleoside diphosphate kinase A OS=Homo
25.1292	25.1491	25.2193	25.1958	25.3213	25.3468	25.3476	25.137	25.2004	25.3251	25.2552	25.2375	25.1623	25.0684	25.2312	25.098	25.2096	25.3486				8	8	8	35.7	35.7	35.7	37.429	0	323.31	7309900000	526	P22626;P22626-2	P22626;P22626-2	Heterogeneous nuclear ribonucleoproteins A2/B1	HNRNPA2B1	sp|P22626|ROA2_HUMAN Heterogeneous nuclear ribonucleoproteins A2/B1 OS=Homo sapiens OX=9606 GN=HNRNPA2B1 PE=1 SV=2;sp|P22626-2|ROA2_HUMAN Isoform A2 of Heterogeneous nuclear ribonucleoproteins A2/B1 OS=Homo sapiens OX=9606 GN=HNRNPA2B1
23.8928	23.8243	23.7856	23.8484	23.7328	23.7319	23.0509	23.9359	23.8253	24.0128	24.1475	24.1136	24.0374	23.9457	23.4291	23.7567	23.9151	23.5674				8	8	7	27.3	27.3	23.2	31.54	0	323.31	2692200000	175	P22676	P22676	Calretinin	CALB2	sp|P22676|CALB2_HUMAN Calretinin OS=Homo sapiens OX=9606 GN=CALB2 PE=2 SV=2
22.5447	22.1805	21.6217	22.0509	22.0397	22.0345	21.8606	21.9495	21.9101	21.6553	21.6266	22.4353	22.2097	22.2361	22.1601	22.3209	22.5043	21.7207				3	3	3	10.4	10.4	10.4	48.442	0	300.93	830070000	83	P22695	P22695	Cytochrome b-c1 complex subunit 2, mitochondrial	UQCRC2	sp|P22695|QCR2_HUMAN Cytochrome b-c1 complex subunit 2, mitochondrial OS=Homo sapiens OX=9606 GN=UQCRC2 PE=1 SV=3
20.0462	19.8162	19.5572	19.9662	20.0321	19.6042	19.7949	19.0991	19.8771	19.7098	19.7578	19.8033	19.8585	19.958	20.0349	19.84	19.9563	19.2782				5	5	5	20.6	20.6	20.6	33.969	0	75.012	187090000	80	P23193;P23193-2	P23193;P23193-2	Transcription elongation factor A protein 1	TCEA1	sp|P23193|TCEA1_HUMAN Transcription elongation factor A protein 1 OS=Homo sapiens OX=9606 GN=TCEA1 PE=1 SV=2;sp|P23193-2|TCEA1_HUMAN Isoform 2 of Transcription elongation factor A protein 1 OS=Homo sapiens OX=9606 GN=TCEA1
23.277	23.3758	23.2792	23.2874	23.4179	23.4692	23.1364	23.3066	23.4589	23.4635	23.5508	23.6171	23.3556	23.3428	23.1581	23.348	23.5267	23.2966				25	25	3	29.6	29.6	3.6	134.71	0	323.31	1933800000	444	P23220	P23220			sp|P23220|AT2B1_PIG Plasma membrane calcium-transporting ATPase 1 OS=Sus scrofa OX=9823 GN=ATP2B1 PE=2 SV=1
22.6466	22.7216	22.6581	22.7117	22.6968	22.6729	22.8955	22.582	22.4171	22.6556	22.5394	22.6287	22.8225	22.7307	22.9665	22.7858	22.7604	22.4876				7	7	7	19.2	19.2	19.2	76.149	0	37.022	1359400000	133	P23246;P23246-2	P23246;P23246-2	Splicing factor, proline- and glutamine-rich	SFPQ	sp|P23246|SFPQ_HUMAN Splicing factor, proline- and glutamine-rich OS=Homo sapiens OX=9606 GN=SFPQ PE=1 SV=2;sp|P23246-2|SFPQ_HUMAN Isoform Short of Splicing factor, proline- and glutamine-rich OS=Homo sapiens OX=9606 GN=SFPQ
18.0439	18.4335	18.0101	17.8259	18.2213	17.9077	17.8334	18.0801	18.2936	18.2782	17.6433	17.7303	17.7914	18.0558	18.0603	18.0733	17.8112	18.191				6	6	6	22.8	22.8	22.8	51.091	0	14.098	65385000	29	Q9NRH3;P23258;P23257	Q9NRH3;P23258	Tubulin gamma-2 chain;Tubulin gamma-1 chain	TUBG2;TUBG1	sp|Q9NRH3|TBG2_HUMAN Tubulin gamma-2 chain OS=Homo sapiens OX=9606 GN=TUBG2 PE=2 SV=1;sp|P23258|TBG1_HUMAN Tubulin gamma-1 chain OS=Homo sapiens OX=9606 GN=TUBG1 PE=1 SV=2
22.1904	22.3964	22.0509	22.3151	22.2611	22.1233	22.4539	21.997	22.289	21.9847	21.6888	22.2593	22.1892	22.1609	22.4243	22.351	22.2803	22.1116				6	6	6	32.9	32.9	32.9	23.742	0	189.64	972770000	174	P23284	P23284	Peptidyl-prolyl cis-trans isomerase B	PPIB	sp|P23284|PPIB_HUMAN Peptidyl-prolyl cis-trans isomerase B OS=Homo sapiens OX=9606 GN=PPIB PE=1 SV=2
25.1867	25.0967	25.5671	25.3666	25.1802	25.0317	25.2253	25.2094	25.4025	24.8858	25.4001	25.414	25.5422	25.4004	25.8052	25.0954	24.7702	25.6399				2	2	2	38.3	38.3	38.3	10.546	0	323.31	8859000000	389	P23297	P23297	Protein S100-A1	S100A1	sp|P23297|S10A1_HUMAN Protein S100-A1 OS=Homo sapiens OX=9606 GN=S100A1 PE=1 SV=2
17.937	17.8783	18.0846	18.1897	17.6465	17.49	18.0092	17.6371	18.277	17.24	18.2156	18.1657	17.8463	17.6793	18.156	17.9878	17.9393	18.3205				4	4	4	5.7	5.7	5.7	112.73	0	15.867	47229000	37	P23378	P23378	Glycine dehydrogenase (decarboxylating), mitochondrial	GLDC	sp|P23378|GCSP_HUMAN Glycine dehydrogenase (decarboxylating), mitochondrial OS=Homo sapiens OX=9606 GN=GLDC PE=1 SV=2
19.7157	19.6776	19.8756	19.6213	19.7777	20.0506	20.041	19.2231	19.7377	19.6558	19.6318	19.525	19.6893	19.9945	20.0128	19.7119	19.5904	19.1511				3	3	3	9.8	9.8	9.8	48.851	0	288.72	169230000	69	P23381-2;P23381	P23381-2;P23381	Tryptophan--tRNA ligase, cytoplasmic;T1-TrpRS;T2-TrpRS	WARS	sp|P23381-2|SYWC_HUMAN Isoform 2 of Tryptophan--tRNA ligase, cytoplasmic OS=Homo sapiens OX=9606 GN=WARS1;sp|P23381|SYWC_HUMAN Tryptophan--tRNA ligase, cytoplasmic OS=Homo sapiens OX=9606 GN=WARS1 PE=1 SV=2
22.7246	22.649	22.4677	22.7955	22.8248	22.4662	22.7034	22.7093	22.5449	22.4264	22.5412	22.7515	22.7693	22.7546	22.7755	22.7402	22.7099	22.5723				12	12	12	60.5	60.5	60.5	26.688	0	132.7	1393200000	239	Q0Z8U2;P23396;P23396-2	Q0Z8U2;P23396;P23396-2	40S ribosomal protein S3	RPS3	sp|Q0Z8U2|RS3_PIG 40S ribosomal protein S3 OS=Sus scrofa OX=9823 GN=RPS3 PE=1 SV=1;sp|P23396|RS3_HUMAN 40S ribosomal protein S3 OS=Homo sapiens OX=9606 GN=RPS3 PE=1 SV=2;sp|P23396-2|RS3_HUMAN Isoform 2 of 40S ribosomal protein S3 OS=Homo sapiens OX=9606 GN
19.6127	19.4896	19.2932	19.3736	19.6542	19.3834	19.5897	19.284	19.552	19.3489	19.088	19.6584	19.5886	19.5817	19.5758	19.6099	19.6325	18.9472				2	2	2	17.3	17.3	17.3	18.884	0	12.781	145160000	39	P23434	P23434	Glycine cleavage system H protein, mitochondrial	GCSH	sp|P23434|GCSH_HUMAN Glycine cleavage system H protein, mitochondrial OS=Homo sapiens OX=9606 GN=GCSH PE=1 SV=2
18.7239	18.7117	17.8329	19.0957	18.8186	18.7988	18.1592	NaN	18.7504	18.5313	18.3904	18.8525	18.9401	18.4281	18.5144	18.9428	18.8709	18.6379				11	11	8	12.7	12.7	10	156.09	0	21.12	85140000	55	P23468-3;P23468-7;P23468-5;P23468-6;P23468-2;P23468;P23468-4;Q13332-7;Q13332-5;Q13332-6;Q13332-3;Q13332-4;Q13332-2;Q13332	P23468-3;P23468-7;P23468-5;P23468-6;P23468-2;P23468;P23468-4	Receptor-type tyrosine-protein phosphatase delta	PTPRD	sp|P23468-3|PTPRD_HUMAN Isoform 3 of Receptor-type tyrosine-protein phosphatase delta OS=Homo sapiens OX=9606 GN=PTPRD;sp|P23468-7|PTPRD_HUMAN Isoform 7 of Receptor-type tyrosine-protein phosphatase delta OS=Homo sapiens OX=9606 GN=PTPRD;sp|P23468-5|PTPRD_
17.4134	17.6049	NaN	17.7112	17.7697	17.4876	17.2464	NaN	17.7348	17.3594	17.1966	17.9201	17.2983	17.1374	16.8408	17.7201	17.8727	16.9544				2	2	2	1.9	1.9	1.9	162.66	0	5.1281	33461000	18	P23471-3;P23471-2;P23471	P23471-3;P23471-2;P23471	Receptor-type tyrosine-protein phosphatase zeta	PTPRZ1	sp|P23471-3|PTPRZ_HUMAN Isoform 3 of Receptor-type tyrosine-protein phosphatase zeta OS=Homo sapiens OX=9606 GN=PTPRZ1;sp|P23471-2|PTPRZ_HUMAN Isoform 2 of Receptor-type tyrosine-protein phosphatase zeta OS=Homo sapiens OX=9606 GN=PTPRZ1;sp|P23471|PTPRZ_HU
21.8379	21.7556	21.7895	21.7675	21.8054	21.8281	22.0387	21.8788	21.9975	21.9439	21.6131	21.7556	21.7584	21.8472	22.1568	21.8185	21.8176	21.8025				19	19	19	39.6	39.6	39.6	80.769	0	199.94	775350000	279	P23687;P48147	P23687;P48147	Prolyl endopeptidase	PREP	sp|P23687|PPCE_PIG Prolyl endopeptidase OS=Sus scrofa OX=9823 GN=PREP PE=1 SV=1;sp|P48147|PPCE_HUMAN Prolyl endopeptidase OS=Homo sapiens OX=9606 GN=PREP PE=1 SV=2
16.9311	16.8197	16.4065	17.7257	17.1947	16.3908	16.2356	NaN	17.1038	16.0393	16.79	16.6646	16.6405	17.0123	16.0177	16.7336	16.8309	NaN				2	2	2	28.4	28.4	28.4	12.657	0	38.437	17978000	30	P23763-2;P23763-3;P23763	P23763-2;P23763-3;P23763	Vesicle-associated membrane protein 1	VAMP1	sp|P23763-2|VAMP1_HUMAN Isoform 3 of Vesicle-associated membrane protein 1 OS=Homo sapiens OX=9606 GN=VAMP1;sp|P23763-3|VAMP1_HUMAN Isoform 2 of Vesicle-associated membrane protein 1 OS=Homo sapiens OX=9606 GN=VAMP1;sp|P23763|VAMP1_HUMAN Vesicle-associated
21.1644	21.1568	20.9957	21.2531	21.3362	21.2657	21.5543	21.0727	21.5816	19.6874	20.468	21.5841	21.1917	21.0043	21.6464	21.1673	21.4594	21.4559				2	2	2	5.8	5.8	5.8	39.186	0	38.34	466650000	80	P23942	P23942	Peripherin-2	PRPH2	sp|P23942|PRPH2_HUMAN Peripherin-2 OS=Homo sapiens OX=9606 GN=PRPH2 PE=1 SV=1
22.0463	22.0872	21.4991	22.1683	21.8229	21.8909	22.0417	21.821	21.7228	21.5548	21.7313	21.6861	21.9532	22.0124	22.0787	22.0774	22.0481	21.7656				4	3	2	25.3	20.4	13.8	24.763	0	323.31	781920000	95	P24534	P24534	Elongation factor 1-beta	EEF1B2	sp|P24534|EF1B_HUMAN Elongation factor 1-beta OS=Homo sapiens OX=9606 GN=EEF1B2 PE=1 SV=3
18.4251	19.3486	18.6376	19.7322	17.7255	17.3217	19.1156	NaN	18.8792	17.6246	17.7851	19.4064	18.9418	19.4208	19.2022	18.1738	17.883	17.5114				2	2	2	7.8	7.8	7.8	28.908	0.0012116	3.884	98956000	29	P24539	P24539	ATP synthase F(0) complex subunit B1, mitochondrial	ATP5F1	sp|P24539|AT5F1_HUMAN ATP synthase F(0) complex subunit B1, mitochondrial OS=Homo sapiens OX=9606 GN=ATP5PB PE=1 SV=2
19.9836	19.4679	19.9628	19.742	19.9166	20.0759	19.5196	21.0067	20.1452	19.8094	19.8313	19.7042	19.7908	19.9562	20.0451	19.8491	19.8601	20.0836				3	3	3	52.5	52.5	52.5	11.427	0	32.04	195190000	42	P24540;P24540-2;P07311	P24540;P24540-2			sp|P24540|ACYP1_PIG Acylphosphatase-1 OS=Sus scrofa OX=9823 GN=ACYP1 PE=1 SV=2;sp|P24540-2|ACYP1_PIG Isoform ACYA of Acylphosphatase-1 OS=Sus scrofa OX=9823 GN=ACYP1
18.6677	18.5037	NaN	18.5141	18.8852	19.1716	18.833	17.7689	NaN	19.155	18.3382	18.371	18.5272	18.4645	18.2161	18.3975	18.6177	18.8203				2	2	2	19.1	19.1	19.1	17.175	0	5.673	67405000	38	P24752-2;P24752	P24752-2;P24752	Acetyl-CoA acetyltransferase, mitochondrial	ACAT1	sp|P24752-2|THIL_HUMAN Isoform 2 of Acetyl-CoA acetyltransferase, mitochondrial OS=Homo sapiens OX=9606 GN=ACAT1;sp|P24752|THIL_HUMAN Acetyl-CoA acetyltransferase, mitochondrial OS=Homo sapiens OX=9606 GN=ACAT1 PE=1 SV=1
16.206	15.9539	NaN	16.3843	16.0861	16.1748	16.5412	15.3365	15.8434	16.152	15.7692	16.6566	15.9892	15.7398	16.0005	16.3375	16.8923	16.075				6	2	2	51.2	18	18	19.827	0	5.045	11512000	14	P29269;P24844;P24844-2	P29269;P24844;P24844-2	Myosin regulatory light polypeptide 9	MYL9	sp|P29269|MYL9_PIG Myosin regulatory light polypeptide 9 OS=Sus scrofa OX=9823 GN=MYL9 PE=1 SV=2;sp|P24844|MYL9_HUMAN Myosin regulatory light polypeptide 9 OS=Homo sapiens OX=9606 GN=MYL9 PE=1 SV=4;sp|P24844-2|MYL9_HUMAN Isoform 2 of Myosin regulatory ligh
18.9179	18.4874	19.1747	18.7807	19.2837	19.3789	19.2872	19.3894	19.1106	18.8245	19.0462	18.8976	18.4976	18.705	19.0517	18.9022	19.0282	19.013				13	13	13	12.1	12.1	12.1	217.17	0	33.989	90800000	66	P24928;P24928-2	P24928;P24928-2	DNA-directed RNA polymerase II subunit RPB1	POLR2A	sp|P24928|RPB1_HUMAN DNA-directed RNA polymerase II subunit RPB1 OS=Homo sapiens OX=9606 GN=POLR2A PE=1 SV=2;sp|P24928-2|RPB1_HUMAN Isoform 2 of DNA-directed RNA polymerase II subunit RPB1 OS=Homo sapiens OX=9606 GN=POLR2A
21.6193	21.5709	22.468	21.7182	21.7236	21.3083	21.7523	23.0936	22.0166	22.0737	21.8981	21.4659	21.451	21.839	21.6167	21.8618	21.5412	23.2564				4	4	4	48.5	48.5	48.5	14.515	0	323.31	691950000	111	P46405;P25398	P46405;P25398	40S ribosomal protein S12	RPS12	sp|P46405|RS12_PIG 40S ribosomal protein S12 OS=Sus scrofa OX=9823 GN=RPS12 PE=1 SV=2;sp|P25398|RS12_HUMAN 40S ribosomal protein S12 OS=Homo sapiens OX=9606 GN=RPS12 PE=1 SV=3
17.9524	18.378	18.1231	18.165	18.3188	18.2405	18.5263	18.3712	18.4698	18.5497	18.9537	18.3491	18.3467	18.313	18.4335	18.5655	18.6921	18.7724				6	6	6	23.2	23.2	23.2	38.044	0	14.511	60412000	46	P25685;P25685-2;Q9UDY4	P25685;P25685-2	DnaJ homolog subfamily B member 1	DNAJB1	sp|P25685|DNJB1_HUMAN DnaJ homolog subfamily B member 1 OS=Homo sapiens OX=9606 GN=DNAJB1 PE=1 SV=4;sp|P25685-2|DNJB1_HUMAN Isoform 2 of DnaJ homolog subfamily B member 1 OS=Homo sapiens OX=9606 GN=DNAJB1
17.9263	17.745	18.0689	18.114	17.9907	18.0173	17.8655	18.7334	18.3254	18.0205	17.9939	18.0202	17.6436	18.3802	18.134	18.3879	18.1465	18.4409				2	2	2	8.3	8.3	8.3	30.568	0	61.601	57332000	14	P25686-2;P25686	P25686-2;P25686	DnaJ homolog subfamily B member 2	DNAJB2	sp|P25686-2|DNJB2_HUMAN Isoform 2 of DnaJ homolog subfamily B member 2 OS=Homo sapiens OX=9606 GN=DNAJB2;sp|P25686|DNJB2_HUMAN DnaJ homolog subfamily B member 2 OS=Homo sapiens OX=9606 GN=DNAJB2 PE=1 SV=3
20.3589	20.5412	20.1889	20.4649	20.7104	20.0876	20.8382	19.9913	20.3263	20.093	19.7667	20.4435	20.9051	20.7892	20.9268	20.6962	20.7433	20.416				5	5	5	23.2	23.2	23.2	29.555	0	13.091	326310000	72	P25786;P25786-2	P25786;P25786-2	Proteasome subunit alpha type-1	PSMA1	sp|P25786|PSA1_HUMAN Proteasome subunit alpha type-1 OS=Homo sapiens OX=9606 GN=PSMA1 PE=1 SV=1;sp|P25786-2|PSA1_HUMAN Isoform Long of Proteasome subunit alpha type-1 OS=Homo sapiens OX=9606 GN=PSMA1
19.8792	20.1263	20.2772	20.1473	19.7363	20.075	20.5255	19.5592	19.6576	20.2251	20.2085	20.006	19.6008	20.139	20.7262	20.5685	19.739	20.4603				5	5	5	38	38	38	25.898	0	24.21	178370000	41	P25787	P25787	Proteasome subunit alpha type-2	PSMA2	sp|P25787|PSA2_HUMAN Proteasome subunit alpha type-2 OS=Homo sapiens OX=9606 GN=PSMA2 PE=1 SV=2
19.6941	19.6679	19.6939	19.3495	19.6238	19.5707	19.9066	19.9671	19.5742	18.9887	19.5956	19.3697	19.863	19.9118	19.753	19.6292	19.4931	19.6028				5	5	5	25	25	25	27.647	0	22.661	176420000	89	P25788-2;P25788	P25788-2;P25788	Proteasome subunit alpha type-3	PSMA3	sp|P25788-2|PSA3_HUMAN Isoform 2 of Proteasome subunit alpha type-3 OS=Homo sapiens OX=9606 GN=PSMA3;sp|P25788|PSA3_HUMAN Proteasome subunit alpha type-3 OS=Homo sapiens OX=9606 GN=PSMA3 PE=1 SV=2
21.3015	21.2184	21.8862	21.1254	21.5985	21.8355	21.5852	21.6257	21.5383	22.0969	21.9491	21.3395	21.4524	21.4406	21.2753	21.3211	21.325	22.1267				6	6	6	33.7	33.7	33.7	29.483	0	160.47	525900000	117	P25789;P25789-2	P25789;P25789-2	Proteasome subunit alpha type-4	PSMA4	sp|P25789|PSA4_HUMAN Proteasome subunit alpha type-4 OS=Homo sapiens OX=9606 GN=PSMA4 PE=1 SV=1;sp|P25789-2|PSA4_HUMAN Isoform 2 of Proteasome subunit alpha type-4 OS=Homo sapiens OX=9606 GN=PSMA4
21.078	21.0624	21.1541	21.2889	21.2025	20.9058	21.54	20.4623	20.8469	20.7395	20.7516	20.9092	21.0859	21.4532	21.4978	21.0703	20.962	21.0266				6	6	3	11.6	11.6	7.1	67.66	0	50.283	472490000	132	P26042;P26038	P26042;P26038	Moesin	MSN	sp|P26042|MOES_PIG Moesin OS=Sus scrofa OX=9823 GN=MSN PE=2 SV=3;sp|P26038|MOES_HUMAN Moesin OS=Homo sapiens OX=9606 GN=MSN PE=1 SV=3
18.9472	18.634	18.9633	18.797	18.7593	18.7943	18.7753	NaN	18.7443	18.8173	18.6876	18.9505	18.9878	19.0662	18.7296	18.7143	18.363	18.7226				6	3	3	12.2	7.7	7.7	68.549	0	46.252	89707000	66	P26044;P35241;P35241-5;P35241-4;P35241-3;P35241-2	P26044;P35241;P35241-5;P35241-4	Radixin	RDX	sp|P26044|RADI_PIG Radixin OS=Sus scrofa OX=9823 GN=RDX PE=2 SV=1;sp|P35241|RADI_HUMAN Radixin OS=Homo sapiens OX=9606 GN=RDX PE=1 SV=1;sp|P35241-5|RADI_HUMAN Isoform 5 of Radixin OS=Homo sapiens OX=9606 GN=RDX;sp|P35241-4|RADI_HUMAN Isoform 4 of Radixin O
20.7495	21.112	20.7661	21.2936	21.1616	20.6153	21.1323	19.0172	20.2325	19.8989	20.0077	20.8948	21.029	21.1623	21.0571	20.9944	21.032	20.1987				7	7	7	19.7	19.7	19.7	54.416	0	26.018	409760000	114	P26196	P26196	Probable ATP-dependent RNA helicase DDX6	DDX6	sp|P26196|DDX6_HUMAN Probable ATP-dependent RNA helicase DDX6 OS=Homo sapiens OX=9606 GN=DDX6 PE=1 SV=2
20.4945	20.8606	20.6859	20.6555	20.8029	20.9292	20.1188	20.9224	20.6864	21.1361	20.9642	20.4556	20.6027	20.7799	20.3499	20.7088	20.7108	20.7166				19	15	15	32.9	27.4	27.4	100.45	0	53.83	292920000	93	P26232-2;P26232-5;P26232;P26232-3;P26232-4;P26232-6	P26232-2;P26232-5;P26232;P26232-3;P26232-4;P26232-6	Catenin alpha-2	CTNNA2	sp|P26232-2|CTNA2_HUMAN Isoform 2 of Catenin alpha-2 OS=Homo sapiens OX=9606 GN=CTNNA2;sp|P26232-5|CTNA2_HUMAN Isoform 5 of Catenin alpha-2 OS=Homo sapiens OX=9606 GN=CTNNA2;sp|P26232|CTNA2_HUMAN Catenin alpha-2 OS=Homo sapiens OX=9606 GN=CTNNA2 PE=1 SV=5;
22.5257	22.3349	22.5071	22.2851	22.3851	22.2719	22.6325	22.3799	22.6144	22.3389	22.3064	22.3636	22.4169	22.5441	22.7351	22.4682	22.2685	22.6012				28	28	28	39.6	39.6	39.6	116.88	0	204.7	1173500000	320	P26234-2;P26234;P18206-2;P18206;P18206-3	P26234-2;P26234;P18206-2;P18206	Vinculin	VCL	sp|P26234-2|VINC_PIG Isoform 1 of Vinculin OS=Sus scrofa OX=9823 GN=VCL;sp|P26234|VINC_PIG Vinculin OS=Sus scrofa OX=9823 GN=VCL PE=1 SV=4;sp|P18206-2|VINC_HUMAN Isoform 1 of Vinculin OS=Homo sapiens OX=9606 GN=VCL;sp|P18206|VINC_HUMAN Vinculin OS=Homo sap
16.3248	16.6433	NaN	16.7189	16.2403	NaN	15.9655	NaN	16.3316	16.8538	16.0062	16.4224	16.7059	16.9772	16.392	17.1043	16.6409	NaN				2	2	2	7.8	7.8	7.8	46.683	0	4.5411	16224000	12	P26367;P26367-2	P26367;P26367-2	Paired box protein Pax-6	PAX6	sp|P26367|PAX6_HUMAN Paired box protein Pax-6 OS=Homo sapiens OX=9606 GN=PAX6 PE=1 SV=2;sp|P26367-2|PAX6_HUMAN Isoform 5a of Paired box protein Pax-6 OS=Homo sapiens OX=9606 GN=PAX6
21.3473	21.2833	21.3862	21.2765	21.2386	21.422	21.4895	21.1103	21.222	21.3467	21.1749	21.2393	21.4434	21.286	21.4244	21.301	21.3952	21.438				8	8	8	35.2	35.2	35.2	53.12	0	42.684	503100000	156	P26368-2;P26368	P26368-2;P26368	Splicing factor U2AF 65 kDa subunit	U2AF2	sp|P26368-2|U2AF2_HUMAN Isoform 2 of Splicing factor U2AF 65 kDa subunit OS=Homo sapiens OX=9606 GN=U2AF2;sp|P26368|U2AF2_HUMAN Splicing factor U2AF 65 kDa subunit OS=Homo sapiens OX=9606 GN=U2AF2 PE=1 SV=4
18.9794	19.1248	19.6147	19.3397	19.228	19.2695	19.5982	NaN	19.673	18.2516	19.1572	18.9499	19.1639	19.0996	19.6539	19.7264	19.3897	19.4527				2	2	2	9	9	9	24.261	0	7.7401	129540000	32	P26373;P26373-2	P26373;P26373-2	60S ribosomal protein L13	RPL13	sp|P26373|RL13_HUMAN 60S ribosomal protein L13 OS=Homo sapiens OX=9606 GN=RPL13 PE=1 SV=4;sp|P26373-2|RL13_HUMAN Isoform 2 of 60S ribosomal protein L13 OS=Homo sapiens OX=9606 GN=RPL13
19.4061	19.6163	19.4195	19.2593	19.4407	19.4545	19.2749	19.1874	19.5269	19.5011	19.2645	18.9955	19.1273	19.3066	19.1955	19.2288	19.2992	19.1582				2	2	2	6.3	6.3	6.3	43.055	0	21.747	113690000	50	P26440-2;P26440	P26440-2;P26440	Isovaleryl-CoA dehydrogenase, mitochondrial	IVD	sp|P26440-2|IVD_HUMAN Isoform 2 of Isovaleryl-CoA dehydrogenase, mitochondrial OS=Homo sapiens OX=9606 GN=IVD;sp|P26440|IVD_HUMAN Isovaleryl-CoA dehydrogenase, mitochondrial OS=Homo sapiens OX=9606 GN=IVD PE=1 SV=2
21.4725	21.3633	21.3558	21.4867	21.606	21.6371	21.5421	21.4531	21.6886	21.5734	21.4436	21.5366	21.3278	21.2468	21.3703	21.515	21.5267	21.681				9	9	8	14.8	14.8	13.7	83.434	0	48.779	510550000	132	P26639;P26639-2	P26639;P26639-2	Threonine--tRNA ligase, cytoplasmic	TARS	sp|P26639|SYTC_HUMAN Threonine--tRNA ligase 1, cytoplasmic OS=Homo sapiens OX=9606 GN=TARS1 PE=1 SV=3;sp|P26639-2|SYTC_HUMAN Isoform 2 of Threonine--tRNA ligase 1, cytoplasmic OS=Homo sapiens OX=9606 GN=TARS1
20.0132	19.4648	20.0228	19.6919	19.7523	19.8076	19.9398	19.7872	20.1412	19.5097	19.9331	19.6696	19.8315	19.8877	19.944	19.5974	19.7256	19.8953				8	8	8	8.8	8.8	8.8	140.47	0	20.442	171470000	83	P26640;P26640-2	P26640	Valine--tRNA ligase	VARS	sp|P26640|SYVC_HUMAN Valine--tRNA ligase OS=Homo sapiens OX=9606 GN=VARS1 PE=1 SV=4
20.1612	20.1969	19.5363	20.2134	20.3613	19.6922	19.9673	NaN	16.4231	19.7729	19.071	20.3551	19.9215	20.0414	20.2714	20.2498	19.9803	19.3032				2	2	2	18.3	18.3	18.3	15.649	0	16.087	190010000	32	P26885	P26885	Peptidyl-prolyl cis-trans isomerase FKBP2	FKBP2	sp|P26885|FKBP2_HUMAN Peptidyl-prolyl cis-trans isomerase FKBP2 OS=Homo sapiens OX=9606 GN=FKBP2 PE=1 SV=2
18.1443	17.813	NaN	17.4543	17.9065	17.3078	18.3885	16.8771	NaN	17.7783	17.0788	17.5352	18.112	18.7229	18.1819	17.85	17.6862	16.9458				3	3	3	16.3	16.3	16.3	31.73	0	51.286	54310000	49	P27105;P27105-2	P27105;P27105-2	Erythrocyte band 7 integral membrane protein	STOM	sp|P27105|STOM_HUMAN Stomatin OS=Homo sapiens OX=9606 GN=STOM PE=1 SV=3;sp|P27105-2|STOM_HUMAN Isoform 2 of Stomatin OS=Homo sapiens OX=9606 GN=STOM
17.9766	16.9815	19.9247	17.9616	17.4485	17.8869	16.5877	20.4186	19.483	19.4857	20.1276	17.5968	17.3658	17.1305	16.8261	16.9162	17.2471	20.3203				5	5	5	20.6	20.6	20.6	39.731	0	10.686	61170000	19	P27169	P27169	Serum paraoxonase/arylesterase 1	PON1	sp|P27169|PON1_HUMAN Serum paraoxonase/arylesterase 1 OS=Homo sapiens OX=9606 GN=PON1 PE=1 SV=3
24.8918	24.5484	24.7846	24.275	24.7234	25.0108	24.4143	25.0513	25.0169	25.566	25.3645	24.9291	24.7913	24.6878	24.5676	24.5583	24.7415	25.2235				8	6	6	42	34.7	34.7	27.764	0	323.31	5209800000	215	P27348	P27348	14-3-3 protein theta	YWHAQ	sp|P27348|1433T_HUMAN 14-3-3 protein theta OS=Homo sapiens OX=9606 GN=YWHAQ PE=1 SV=1
17.5704	17.8601	18.8582	16.958	NaN	NaN	16.8406	NaN	18.3767	18.1041	18.6776	18.2288	17.4188	17.4695	18.2198	16.5174	17.2205	18.0957				6	5	5	21.6	17.7	17.7	43.135	0	10.3	39368000	17	P27361;P27361-3;P27361-2	P27361;P27361-3;P27361-2	Mitogen-activated protein kinase 3	MAPK3	sp|P27361|MK03_HUMAN Mitogen-activated protein kinase 3 OS=Homo sapiens OX=9606 GN=MAPK3 PE=1 SV=4;sp|P27361-3|MK03_HUMAN Isoform 3 of Mitogen-activated protein kinase 3 OS=Homo sapiens OX=9606 GN=MAPK3;sp|P27361-2|MK03_HUMAN Isoform 2 of Mitogen-activated
18.0785	16.6971	16.7596	16.693	16.9934	16.9791	17.5943	17.0568	16.84	16.9472	16.8467	15.9166	17.349	16.6486	17.4586	17.0005	16.6335	17.0295				4	4	4	8	8	8	74.09	0	13.283	28239000	14	P27448-8;P27448-3;P27448-4;P27448-2;P27448;P27448-6;P27448-7;Q7KZI7-10;Q96L34-2;Q7KZI7-13;Q7KZI7-7;Q7KZI7-2;Q7KZI7-15;Q7KZI7-5;Q7KZI7-16;Q7KZI7-4;Q7KZI7-9;Q7KZI7-12;Q7KZI7-14;Q7KZI7-3;Q96L34;Q7KZI7-6;Q7KZI7-11;Q7KZI7-8;Q7KZI7;Q9P0L2	P27448-8;P27448-3;P27448-4;P27448-2;P27448;P27448-6;P27448-7	MAP/microtubule affinity-regulating kinase 3	MARK3	sp|P27448-8|MARK3_HUMAN Isoform 7 of MAP/microtubule affinity-regulating kinase 3 OS=Homo sapiens OX=9606 GN=MARK3;sp|P27448-3|MARK3_HUMAN Isoform 3 of MAP/microtubule affinity-regulating kinase 3 OS=Homo sapiens OX=9606 GN=MARK3;sp|P27448-4|MARK3_HUMAN Is
NaN	21.8413	21.9439	20.8643	20.9501	23.2242	22.7314	20.0655	20.6465	19.8201	19.5069	20.1236	18.2937	18.6608	19.758	19.1378	19.2112	18.386				12	12	7	23.8	23.8	13.4	75.586	0	128.74	254780000	100	P27594;P20592-2;P20592	P27594			sp|P27594|MX1_PIG Interferon-induced GTP-binding protein Mx1 OS=Sus scrofa OX=9823 GN=MX1 PE=2 SV=1
21.9303	22.4664	22.0588	22.0745	22.4934	22.3458	22.7683	19.9282	21.5751	22.3989	21.8267	22.1893	22.2675	22.3826	22.4051	22.4538	22.6016	22.5609				7	7	7	30.5	30.5	30.5	35.554	0	322.61	843140000	82	P27695	P27695	DNA-(apurinic or apyrimidinic site) lyase;DNA-(apurinic or apyrimidinic site) lyase, mitochondrial	APEX1	sp|P27695|APEX1_HUMAN DNA-(apurinic or apyrimidinic site) endonuclease OS=Homo sapiens OX=9606 GN=APEX1 PE=1 SV=2
18.7422	18.9533	19.0813	19.0962	19.1562	18.8107	19.0924	17.9593	19.0688	19.0891	19.1517	18.999	18.9086	19.1346	19.1214	19.1438	18.9757	19.0634				12	12	12	6.9	6.9	6.9	242.98	0	28.131	100390000	78	P27708	P27708	CAD protein;Glutamine-dependent carbamoyl-phosphate synthase;Aspartate carbamoyltransferase;Dihydroorotase	CAD	sp|P27708|PYR1_HUMAN CAD protein OS=Homo sapiens OX=9606 GN=CAD PE=1 SV=3
23.0608	23.1493	22.6539	23.1946	22.987	22.8022	23.2235	22.6465	23.0348	22.8699	22.7367	23.2163	23.1656	23.2234	23.2005	23.2523	23.0896	22.6616				3	3	3	6.4	6.4	6.4	67.567	0	87.715	1727100000	150	P27824;P27824-2;P27824-3	P27824;P27824-2	Calnexin	CANX	sp|P27824|CALX_HUMAN Calnexin OS=Homo sapiens OX=9606 GN=CANX PE=1 SV=2;sp|P27824-2|CALX_HUMAN Isoform 2 of Calnexin OS=Homo sapiens OX=9606 GN=CANX
16.5471	15.9888	13.9902	16.0946	15.7252	15.7986	16.0752	17.674	16.8255	16.9247	14.1764	15.8978	16.53	16.7162	16.4956	16.311	15.8834	15.5278				2	2	2	28.1	28.1	28.1	10.704	0	4.7292	26949000	12	P27917	P27917			sp|P27917|APOC3_PIG Apolipoprotein C-III OS=Sus scrofa OX=9823 GN=APOC3 PE=1 SV=2
21.0128	21.1061	20.8359	20.7976	20.5969	21.005	21.3693	21.0371	20.7308	20.8511	20.8822	20.9477	21.0929	20.6514	21.2489	20.7066	20.7574	21.0597				6	6	6	33.2	33.2	33.2	26.411	0	52.512	409710000	57	P28066;P28066-2	P28066;P28066-2	Proteasome subunit alpha type-5	PSMA5	sp|P28066|PSA5_HUMAN Proteasome subunit alpha type-5 OS=Homo sapiens OX=9606 GN=PSMA5 PE=1 SV=3;sp|P28066-2|PSA5_HUMAN Isoform 2 of Proteasome subunit alpha type-5 OS=Homo sapiens OX=9606 GN=PSMA5
19.4065	19.3416	15.0902	19.1358	19.121	18.8887	19.3709	18.6879	NaN	14.7834	19.65	19.0426	19.082	17.6985	18.575	19.1719	19.2685	19.4772				2	2	2	8.8	8.8	8.8	25.357	0.0016045	3.8031	88074000	15	P28072	P28072	Proteasome subunit beta type-6	PSMB6	sp|P28072|PSB6_HUMAN Proteasome subunit beta type-6 OS=Homo sapiens OX=9606 GN=PSMB6 PE=1 SV=4
18.9928	19.0774	19.3123	19.238	19.1748	18.9329	19.1657	19.5309	19.1545	19.0794	19.183	19.2095	19.3385	19.2044	19.3257	19.4473	19.3683	19.1297				3	3	3	16	16	16	28.48	0	8.4271	111900000	19	P28074;P28074-3;P28074-2	P28074;P28074-3	Proteasome subunit beta type-5	PSMB5	sp|P28074|PSB5_HUMAN Proteasome subunit beta type-5 OS=Homo sapiens OX=9606 GN=PSMB5 PE=1 SV=3;sp|P28074-3|PSB5_HUMAN Isoform 3 of Proteasome subunit beta type-5 OS=Homo sapiens OX=9606 GN=PSMB5
23.2192	23.3669	23.2737	23.3193	23.2367	23.2384	22.9944	23.4178	23.1467	23.2056	23.4172	23.3751	23.1512	23.09	23.1687	23.2667	23.4775	23.2954				14	14	14	27.3	27.3	27.3	73.527	0	217.18	1838300000	316	P28331-4;P28331;P28331-2;P28331-5;P28331-3	P28331-4;P28331;P28331-2;P28331-5;P28331-3	NADH-ubiquinone oxidoreductase 75 kDa subunit, mitochondrial	NDUFS1	sp|P28331-4|NDUS1_HUMAN Isoform 4 of NADH-ubiquinone oxidoreductase 75 kDa subunit, mitochondrial OS=Homo sapiens OX=9606 GN=NDUFS1;sp|P28331|NDUS1_HUMAN NADH-ubiquinone oxidoreductase 75 kDa subunit, mitochondrial OS=Homo sapiens OX=9606 GN=NDUFS1 PE=1 SV
22.6235	22.3495	22.4692	22.4236	22.5329	22.429	22.5689	22.8053	22.6983	22.6758	22.3266	22.5811	22.3658	22.7566	22.6416	22.7298	22.4985	22.3163				10	10	9	42.2	42.2	38.1	41.389	0	103.52	1094600000	194	P28482;P28482-2	P28482;P28482-2	Mitogen-activated protein kinase 1	MAPK1	sp|P28482|MK01_HUMAN Mitogen-activated protein kinase 1 OS=Homo sapiens OX=9606 GN=MAPK1 PE=1 SV=3;sp|P28482-2|MK01_HUMAN Isoform 2 of Mitogen-activated protein kinase 1 OS=Homo sapiens OX=9606 GN=MAPK1
24.1915	24.314	23.79	24.4026	24.4108	23.9492	24.3827	24.1415	24.2547	24.2895	23.9563	24.4105	24.1465	24.3903	24.3063	24.4909	24.3956	23.8931				9	9	9	37.6	37.6	37.6	48.287	0	323.31	4091800000	414	P28491;P27797	P28491;P27797	Calreticulin	CALR	sp|P28491|CALR_PIG Calreticulin OS=Sus scrofa OX=9823 GN=CALR PE=1 SV=3;sp|P27797|CALR_HUMAN Calreticulin OS=Homo sapiens OX=9606 GN=CALR PE=1 SV=1
20.8374	21.0983	21.2259	21.0672	20.9838	20.7934	20.7407	20.7601	20.9015	20.1589	20.9804	21.3388	20.7295	20.6057	20.9217	21.0403	21.0569	20.6974				3	3	2	16	16	10.4	15.638	0	11.936	381890000	73	P28768	P28768			sp|P28768|SODM_PIG Superoxide dismutase [Mn], mitochondrial (Fragment) OS=Sus scrofa OX=9823 GN=SOD2 PE=2 SV=1
21.151	21.442	21.3793	21.3967	21.5027	21.3364	21.6906	21.3217	21.4176	21.6582	21.6269	21.3432	21.0833	21.1479	21.473	21.4407	21.398	21.6854				17	17	17	43.7	43.7	43.7	56.046	0	82.089	567730000	197	P28839;P28838-2;P28838	P28839			sp|P28839|AMPL_PIG Cytosol aminopeptidase OS=Sus scrofa OX=9823 GN=LAP3 PE=1 SV=2
18.5815	18.5909	19.1988	18.6858	18.8743	18.7678	19.2809	18.51	18.2094	18.4553	18.9582	18.3145	17.4029	19.6778	20.5041	19.2916	18.2451	19.7604				2	2	2	6.8	6.8	6.8	32.401	0	7.8812	109550000	11	P28845	P28845	Corticosteroid 11-beta-dehydrogenase isozyme 1	HSD11B1	sp|P28845|DHI1_HUMAN Corticosteroid 11-beta-dehydrogenase isozyme 1 OS=Homo sapiens OX=9606 GN=HSD11B1 PE=1 SV=3
17.4199	17.4816	17.4347	17.173	17.5744	16.8527	17.1129	NaN	17.1741	16.8663	17.2189	17.4464	17.4723	17.2748	17.0527	17.2661	17.4023	17.4983				5	5	5	4.9	4.9	4.9	138.35	0	11.015	31062000	23	P29144	P29144	Tripeptidyl-peptidase 2	TPP2	sp|P29144|TPP2_HUMAN Tripeptidyl-peptidase 2 OS=Homo sapiens OX=9606 GN=TPP2 PE=1 SV=4
15.9544	NaN	16.1032	15.7475	16.2299	16.1022	14.0656	16.458	15.3219	16.0148	16.6684	16.3177	15.9915	15.5451	15.4794	15.7554	15.7137	16.4113				3	2	2	3.8	2.7	2.7	108.27	0.00081433	3.9685	10221000	20	P29317;Q9UF33-2;Q9UF33-3;P54760	P29317	Ephrin type-A receptor 2	EPHA2	sp|P29317|EPHA2_HUMAN Ephrin type-A receptor 2 OS=Homo sapiens OX=9606 GN=EPHA2 PE=1 SV=2
19.7502	19.7125	19.5983	19.651	19.8149	19.68	19.526	19.9962	19.9886	19.7606	19.8389	19.8427	19.7684	19.6919	19.3631	19.4934	19.7841	19.5614				11	11	10	15.4	15.4	14.3	109.87	0	79.557	159400000	124	P29323-2;P29323-3;P29323;P54762-5;P54762;Q15375-2;Q15375-4;Q15375	P29323-2;P29323-3;P29323	Ephrin type-B receptor 2	EPHB2	sp|P29323-2|EPHB2_HUMAN Isoform 2 of Ephrin type-B receptor 2 OS=Homo sapiens OX=9606 GN=EPHB2;sp|P29323-3|EPHB2_HUMAN Isoform 3 of Ephrin type-B receptor 2 OS=Homo sapiens OX=9606 GN=EPHB2;sp|P29323|EPHB2_HUMAN Ephrin type-B receptor 2 OS=Homo sapiens OX=
22.5433	22.0016	22.2172	22.0357	21.9694	21.9754	22.1762	22.3468	22.1031	21.9393	21.9033	21.8938	22.2243	22.2532	22.0844	21.5996	21.8877	22.1483				4	4	4	13.5	13.5	13.5	67.877	0	97.553	769690000	155	P29401;P29401-2	P29401;P29401-2	Transketolase	TKT	sp|P29401|TKT_HUMAN Transketolase OS=Homo sapiens OX=9606 GN=TKT PE=1 SV=3;sp|P29401-2|TKT_HUMAN Isoform 2 of Transketolase OS=Homo sapiens OX=9606 GN=TKT
21.0879	21.1369	21.3394	20.9122	21.3371	21.257	21.2516	21.633	21.6126	21.5126	21.5274	21.0989	20.8124	21.0932	21.1602	21.4336	21.0854	21.6796				5	5	4	28.8	28.8	24.5	28.558	0	143.3	439390000	81	P29692-3;P29692;P29692-2;P29692-4	P29692-3;P29692;P29692-2;P29692-4	Elongation factor 1-delta	EEF1D	sp|P29692-3|EF1D_HUMAN Isoform 3 of Elongation factor 1-delta OS=Homo sapiens OX=9606 GN=EEF1D;sp|P29692|EF1D_HUMAN Elongation factor 1-delta OS=Homo sapiens OX=9606 GN=EEF1D PE=1 SV=5;sp|P29692-2|EF1D_HUMAN Isoform 2 of Elongation factor 1-delta OS=Homo s
20.5507	20.3513	21.6695	19.836	19.7776	20.2572	20.3162	21.3947	20.3477	20.3995	19.6259	20.4479	20.4554	20.5542	20.1464	19.9811	19.8066	19.9225				5	5	5	25.7	25.7	25.7	38.424	0	77.406	498460000	82	P29700	P29700			sp|P29700|FETUA_PIG Alpha-2-HS-glycoprotein (Fragment) OS=Sus scrofa OX=9823 GN=AHSG PE=1 SV=1
23.7939	23.1267	22.8655	23.0716	22.8912	23.0704	22.7369	23.5707	23.2853	23.2763	23.5147	23.2739	23.5647	23.4336	23.0102	23.4058	23.1381	22.8251				5	5	5	48.2	48.2	48.2	15.565	0	113.03	1865700000	111	P29762	P29762	Cellular retinoic acid-binding protein 1	CRABP1	sp|P29762|RABP1_HUMAN Cellular retinoic acid-binding protein 1 OS=Homo sapiens OX=9606 GN=CRABP1 PE=1 SV=2
22.5173	22.5107	22.2343	22.4631	22.4614	22.5333	22.2622	22.1093	22.199	22.1635	22.2527	22.4724	22.4121	22.3625	22.2831	22.6187	22.5563	22.0685				11	11	11	42.4	42.4	42.4	43.121	0	263.83	1054700000	192	P29804;P08559;P08559-4;P08559-3;P08559-2;P29803	P29804;P08559;P08559-4;P08559-3;P08559-2	Pyruvate dehydrogenase E1 component subunit alpha, somatic form, mitochondrial	PDHA1	sp|P29804|ODPA_PIG Pyruvate dehydrogenase E1 component subunit alpha, somatic form, mitochondrial (Fragment) OS=Sus scrofa OX=9823 GN=PDHA1 PE=1 SV=1;sp|P08559|ODPA_HUMAN Pyruvate dehydrogenase E1 component subunit alpha, somatic form, mitochondrial OS=Hom
19.7224	19.6485	19.3558	19.7943	20.0043	19.9656	20.3397	19.9311	20.1127	19.6898	19.7718	20.1474	19.5106	19.5562	20.1072	19.9151	20.1317	20.0072				6	6	6	9.9	9.9	9.9	79.585	0	159.78	173620000	86	P29973;P29973-2	P29973;P29973-2	cGMP-gated cation channel alpha-1	CNGA1	sp|P29973|CNGA1_HUMAN cGMP-gated cation channel alpha-1 OS=Homo sapiens OX=9606 GN=CNGA1 PE=1 SV=3;sp|P29973-2|CNGA1_HUMAN Isoform 2 of cGMP-gated cation channel alpha-1 OS=Homo sapiens OX=9606 GN=CNGA1
19.8132	19.6275	20.2511	19.5264	19.6727	19.7566	19.4034	19.8094	20.3262	20.2923	20.4705	20.2244	19.6412	19.7264	19.8132	19.5376	19.5521	20.4146				5	5	5	25.3	25.3	25.3	28.993	0	62.104	209120000	113	P30040	P30040	Endoplasmic reticulum resident protein 29	ERP29	sp|P30040|ERP29_HUMAN Endoplasmic reticulum resident protein 29 OS=Homo sapiens OX=9606 GN=ERP29 PE=1 SV=4
17.0328	19.963	18.3881	17.3786	17.1051	NaN	20.1039	19.7675	NaN	NaN	18.4602	17.8648	18.4309	19.8434	17.8362	18.9027	17.6378	NaN				2	2	2	18.9	18.9	18.9	22.119	0	15.615	139310000	16	P30043	P30043	Flavin reductase (NADPH)	BLVRB	sp|P30043|BLVRB_HUMAN Flavin reductase (NADPH) OS=Homo sapiens OX=9606 GN=BLVRB PE=1 SV=3
22.9845	22.8442	22.9586	22.6337	22.5657	23.0311	22.7281	22.7494	22.5573	22.6087	22.7804	22.7813	22.8817	22.9437	22.7545	23.0378	22.927	22.8543				5	5	5	40.7	40.7	40.7	17.031	0	323.31	1332500000	131	P30044-2;P30044;P30044-3;P30044-4	P30044-2;P30044;P30044-3	Peroxiredoxin-5, mitochondrial	PRDX5	sp|P30044-2|PRDX5_HUMAN Isoform Cytoplasmic+peroxisomal of Peroxiredoxin-5, mitochondrial OS=Homo sapiens OX=9606 GN=PRDX5;sp|P30044|PRDX5_HUMAN Peroxiredoxin-5, mitochondrial OS=Homo sapiens OX=9606 GN=PRDX5 PE=1 SV=4;sp|P30044-3|PRDX5_HUMAN Isoform 3 of
21.7401	21.9429	21.5724	22.0448	21.8852	21.8829	21.913	21.5367	21.5199	21.2927	21.4069	21.877	21.7057	21.7539	22.1878	22.0784	21.8952	21.169				3	3	3	16.8	16.8	16.8	25.838	0	64.26	701230000	82	P30048-2;P30048	P30048-2;P30048	Thioredoxin-dependent peroxide reductase, mitochondrial	PRDX3	sp|P30048-2|PRDX3_HUMAN Isoform 2 of Thioredoxin-dependent peroxide reductase, mitochondrial OS=Homo sapiens OX=9606 GN=PRDX3;sp|P30048|PRDX3_HUMAN Thioredoxin-dependent peroxide reductase, mitochondrial OS=Homo sapiens OX=9606 GN=PRDX3 PE=1 SV=3
21.456	21.9254	21.8798	21.9641	21.4712	21.8903	21.7434	21.6897	21.886	21.3173	21.9628	21.723	21.9384	21.7968	21.5244	21.7192	21.4489	22.3077				6	6	6	54.5	54.5	54.5	17.818	0	57.087	707000000	102	P30050;P30050-2	P30050;P30050-2	60S ribosomal protein L12	RPL12	sp|P30050|RL12_HUMAN 60S ribosomal protein L12 OS=Homo sapiens OX=9606 GN=RPL12 PE=1 SV=1;sp|P30050-2|RL12_HUMAN Isoform 2 of 60S ribosomal protein L12 OS=Homo sapiens OX=9606 GN=RPL12
24.7834	24.7655	24.6877	24.6885	24.8551	24.7803	24.7376	24.6439	24.8539	24.9289	24.8617	24.8483	24.7675	24.694	24.9103	24.8708	24.8599	24.9617				2	2	2	18.2	18.2	18.2	21.057	0	323.31	5490900000	273	P30086	P30086	Phosphatidylethanolamine-binding protein 1;Hippocampal cholinergic neurostimulating peptide	PEBP1	sp|P30086|PEBP1_HUMAN Phosphatidylethanolamine-binding protein 1 OS=Homo sapiens OX=9606 GN=PEBP1 PE=1 SV=3
24.41	24.3604	24.4614	24.47	24.4138	24.3037	24.6161	24.3454	24.4965	24.4078	24.5202	24.4511	24.4643	24.4992	24.7135	24.4603	24.3909	24.3065				11	11	11	25.1	25.1	25.1	56.782	0	271.47	4360000000	283	P30101	P30101	Protein disulfide-isomerase A3	PDIA3	sp|P30101|PDIA3_HUMAN Protein disulfide-isomerase A3 OS=Homo sapiens OX=9606 GN=PDIA3 PE=1 SV=4
23.7097	23.6248	24.2743	23.5782	23.4749	23.9866	23.2514	24.1658	23.8473	24.1986	24.0474	23.7051	23.8965	23.5613	23.4996	23.428	23.4743	24.1104				16	16	16	40.7	40.7	40.7	65.322	0	323.31	2542200000	242	P54612;P30153;P54613;P30154-4;P30154;P30154-2;P30154-5;P30154-3	P54612;P30153	Serine/threonine-protein phosphatase 2A 65 kDa regulatory subunit A alpha isoform	PPP2R1A	sp|P54612|2AAA_PIG Serine/threonine-protein phosphatase 2A 65 kDa regulatory subunit A alpha isoform OS=Sus scrofa OX=9823 GN=PPP2R1A PE=2 SV=2;sp|P30153|2AAA_HUMAN Serine/threonine-protein phosphatase 2A 65 kDa regulatory subunit A alpha isoform OS=Homo s
18.0178	17.9257	17.8531	18.2421	17.8557	18.171	17.906	17.8163	17.7962	17.9767	17.9862	18.1393	18.1995	18.4829	18.6516	18.2383	18.1614	17.9545				3	2	2	15.3	11.1	11.1	32.837	0	13.571	54265000	32	P30519-2;P30519	P30519-2;P30519	Heme oxygenase 2	HMOX2	sp|P30519-2|HMOX2_HUMAN Isoform 2 of Heme oxygenase 2 OS=Homo sapiens OX=9606 GN=HMOX2;sp|P30519|HMOX2_HUMAN Heme oxygenase 2 OS=Homo sapiens OX=9606 GN=HMOX2 PE=1 SV=2
18.9912	20.2236	19.3505	19.9252	19.3861	18.5158	18.5362	NaN	19.2127	NaN	19.5098	19.937	17.1755	18.8987	19.0121	19.2488	19.809	18.9044				2	2	2	3.8	3.8	3.8	67.073	0	5.155	131920000	28	P30531	P30531	Sodium- and chloride-dependent GABA transporter 1	SLC6A1	sp|P30531|SC6A1_HUMAN Sodium- and chloride-dependent GABA transporter 1 OS=Homo sapiens OX=9606 GN=SLC6A1 PE=1 SV=2
16.4631	15.1653	15.9162	NaN	16.4456	16.8368	16.4836	16.7082	NaN	16.7753	NaN	16.4133	16.6535	17.115	17.0359	16.7946	16.9992	NaN				5	5	2	4.6	4.6	2	162.24	0	7.1578	18118000	11	P30622;P30622-2;P30622-1	P30622;P30622-2;P30622-1	CAP-Gly domain-containing linker protein 1	CLIP1	sp|P30622|CLIP1_HUMAN CAP-Gly domain-containing linker protein 1 OS=Homo sapiens OX=9606 GN=CLIP1 PE=1 SV=2;sp|P30622-2|CLIP1_HUMAN Isoform 3 of CAP-Gly domain-containing linker protein 1 OS=Homo sapiens OX=9606 GN=CLIP1;sp|P30622-1|CLIP1_HUMAN Isoform 2 o
19.732	19.4997	19.1554	19.1383	18.9855	19.4565	19.678	18.8341	19.1748	19.2224	18.8804	19.2808	19.7734	20.02	19.6574	19.545	19.4926	18.3465				4	4	4	23.3	23.3	23.3	20.006	0	31.816	147510000	45	P30626-3;P30626-2;P30626	P30626-3;P30626-2;P30626	Sorcin	SRI	sp|P30626-3|SORCN_HUMAN Isoform 3 of Sorcin OS=Homo sapiens OX=9606 GN=SRI;sp|P30626-2|SORCN_HUMAN Isoform 2 of Sorcin OS=Homo sapiens OX=9606 GN=SRI;sp|P30626|SORCN_HUMAN Sorcin OS=Homo sapiens OX=9606 GN=SRI PE=1 SV=1
19.1056	19.0231	19.091	19.0088	19.0903	18.9294	19.1343	18.8286	18.9256	18.6803	18.9193	19.0851	18.9518	19.0463	19.1731	18.8149	19.03	19.4371				7	7	7	8.2	8.2	8.2	133.9	0	14.411	109340000	44	P30876	P30876	DNA-directed RNA polymerase II subunit RPB2	POLR2B	sp|P30876|RPB2_HUMAN DNA-directed RNA polymerase II subunit RPB2 OS=Homo sapiens OX=9606 GN=POLR2B PE=1 SV=1
23.3643	23.1714	23.8061	23.0388	23.4253	23.7012	23.2847	24.1196	23.9692	24.1565	23.7596	23.3156	23.3906	23.221	23.3104	23.4252	23.5089	23.981				6	6	3	39.9	39.9	19.2	21.921	0	88.608	2244200000	279	P31006;Q16774-2;Q16774-3	P31006;Q16774-2;Q16774-3	Guanylate kinase	GUK1	sp|P31006|KGUA_PIG Guanylate kinase OS=Sus scrofa OX=9823 GN=GUK1 PE=1 SV=2;sp|Q16774-2|KGUA_HUMAN Isoform 2 of Guanylate kinase OS=Homo sapiens OX=9606 GN=GUK1;sp|Q16774-3|KGUA_HUMAN Isoform 3 of Guanylate kinase OS=Homo sapiens OX=9606 GN=GUK1
15.6172	16.5371	NaN	15.7541	17.236	16.1457	16.9697	NaN	15.8103	17.0093	15.4554	15.6305	15.757	16.216	16.2501	15.4903	NaN	NaN				2	2	2	5.6	5.6	5.6	51.026	0.00083682	4.2021	13707000	7	P31146	P31146	Coronin-1A	CORO1A	sp|P31146|COR1A_HUMAN Coronin-1A OS=Homo sapiens OX=9606 GN=CORO1A PE=1 SV=4
24.2096	24.1876	24.4096	23.9805	24.2109	24.4805	23.6535	24.4486	23.9442	24.5039	24.6485	24.363	24.2709	24.3635	24.282	24.3996	24.3202	23.9502				12	7	7	40.3	25.5	25.5	50.582	0	323.31	3435900000	299	P60028;P31150	P60028;P31150	Rab GDP dissociation inhibitor alpha	GDI1	sp|P60028|GDIA_PANTR Rab GDP dissociation inhibitor alpha OS=Pan troglodytes OX=9598 GN=GDI1 PE=2 SV=1;sp|P31150|GDIA_HUMAN Rab GDP dissociation inhibitor alpha OS=Homo sapiens OX=9606 GN=GDI1 PE=1 SV=2
20.434	20.5316	20.1846	20.1865	20.7534	20.434	20.487	19.9257	20.3275	20.5686	20.1305	20.4645	20.5334	20.2899	20.3856	20.4958	20.2275	20.4708				4	4	4	18.7	18.7	18.7	43.66	0	15.256	265530000	56	P31153;P31153-2	P31153;P31153-2	S-adenosylmethionine synthase isoform type-2	MAT2A	sp|P31153|METK2_HUMAN S-adenosylmethionine synthase isoform type-2 OS=Homo sapiens OX=9606 GN=MAT2A PE=1 SV=1;sp|P31153-2|METK2_HUMAN Isoform 2 of S-adenosylmethionine synthase isoform type-2 OS=Homo sapiens OX=9606 GN=MAT2A
20.4738	20.7059	20.7402	20.7094	20.9334	21.415	21.3645	20.292	20.9836	20.7864	20.686	20.2297	20.529	20.9708	20.9594	20.6785	20.6889	20.7751				7	5	5	22.5	15.6	15.6	46.302	0	46.319	335990000	65	P31323	P31323	cAMP-dependent protein kinase type II-beta regulatory subunit	PRKAR2B	sp|P31323|KAP3_HUMAN cAMP-dependent protein kinase type II-beta regulatory subunit OS=Homo sapiens OX=9606 GN=PRKAR2B PE=1 SV=3
19.7675	20.493	20.397	20.5877	20.7449	20.6473	20.5467	20.9656	20.731	20.7507	20.7642	20.8258	20.7458	20.7032	20.3933	20.8144	20.5752	20.6071				8	8	8	35.5	35.5	35.5	44.868	0	45.334	293510000	121	P31689;P31689-2	P31689;P31689-2	DnaJ homolog subfamily A member 1	DNAJA1	sp|P31689|DNJA1_HUMAN DnaJ homolog subfamily A member 1 OS=Homo sapiens OX=9606 GN=DNAJA1 PE=1 SV=2;sp|P31689-2|DNJA1_HUMAN Isoform 2 of DnaJ homolog subfamily A member 1 OS=Homo sapiens OX=9606 GN=DNAJA1
22.0516	22.725	22.2206	22.6727	22.2891	22.3933	22.4981	21.9989	22.3663	22.6251	22.097	22.5502	22.3946	22.458	22.2275	22.4741	22.3069	21.4684				5	5	5	12.5	12.5	12.5	52.645	0	20.759	1027100000	144	P31930	P31930	Cytochrome b-c1 complex subunit 1, mitochondrial	UQCRC1	sp|P31930|QCR1_HUMAN Cytochrome b-c1 complex subunit 1, mitochondrial OS=Homo sapiens OX=9606 GN=UQCRC1 PE=1 SV=3
18.7534	18.5866	16.8213	18.1525	18.7828	18.5888	18.8855	19.1934	19.3642	18.6371	18.4152	18.4456	18.8241	18.897	18.8564	18.8671	18.4031	18.4225				3	3	3	8.5	8.5	8.5	64.523	0	8.0556	76940000	24	P31939-2;P31939	P31939-2;P31939	Bifunctional purine biosynthesis protein PURH;Phosphoribosylaminoimidazolecarboxamide formyltransferase;IMP cyclohydrolase	ATIC	sp|P31939-2|PUR9_HUMAN Isoform 2 of Bifunctional purine biosynthesis protein ATIC OS=Homo sapiens OX=9606 GN=ATIC;sp|P31939|PUR9_HUMAN Bifunctional purine biosynthesis protein ATIC OS=Homo sapiens OX=9606 GN=ATIC PE=1 SV=3
21.8998	21.8052	21.5125	22.0433	22.0087	21.6574	21.9855	21.4535	21.885	21.5557	21.1412	21.9377	22.0882	21.8909	21.9751	22.0602	21.7587	21.2347				6	6	6	39.7	39.7	39.7	31.525	0	177.87	715380000	74	P31942-3;P31942-2;P31942;P31942-4;P31942-6;P31942-5	P31942-3;P31942-2;P31942;P31942-4	Heterogeneous nuclear ribonucleoprotein H3	HNRNPH3	sp|P31942-3|HNRH3_HUMAN Isoform 3 of Heterogeneous nuclear ribonucleoprotein H3 OS=Homo sapiens OX=9606 GN=HNRNPH3;sp|P31942-2|HNRH3_HUMAN Isoform 2 of Heterogeneous nuclear ribonucleoprotein H3 OS=Homo sapiens OX=9606 GN=HNRNPH3;sp|P31942|HNRH3_HUMAN Hete
24.0681	23.9749	23.9725	24.066	24.0211	24.0109	24.0838	23.8245	23.8369	24.0623	23.8708	24.1174	24.2202	24.1689	24.0918	24.0379	24.1495	23.8705				10	10	7	32.1	32.1	21.6	49.229	0	323.31	3061800000	252	P31943	P31943	Heterogeneous nuclear ribonucleoprotein H;Heterogeneous nuclear ribonucleoprotein H, N-terminally processed	HNRNPH1	sp|P31943|HNRH1_HUMAN Heterogeneous nuclear ribonucleoprotein H OS=Homo sapiens OX=9606 GN=HNRNPH1 PE=1 SV=4
24.9342	24.8992	24.8364	24.8641	24.923	25.0356	24.2916	24.9661	24.8549	25.4362	25.4609	25.2403	25.2222	25.0608	24.7027	24.9075	24.8523	25.1251				6	4	4	35.2	27.9	27.9	27.85	0	323.31	5687100000	221	P31946-2;P31946	P31946-2;P31946	14-3-3 protein beta/alpha;14-3-3 protein beta/alpha, N-terminally processed	YWHAB	sp|P31946-2|1433B_HUMAN Isoform Short of 14-3-3 protein beta/alpha OS=Homo sapiens OX=9606 GN=YWHAB;sp|P31946|1433B_HUMAN 14-3-3 protein beta/alpha OS=Homo sapiens OX=9606 GN=YWHAB PE=1 SV=3
22.1843	22.4536	22.1342	22.3374	22.3357	22.2629	22.3728	22.2274	22.5094	22.14	21.8974	22.433	22.1975	22.3003	22.3241	22.5569	22.4348	22.1399				9	9	9	18	18	18	62.639	0	67.126	964420000	189	P31948;P31948-3;P31948-2	P31948;P31948-3;P31948-2	Stress-induced-phosphoprotein 1	STIP1	sp|P31948|STIP1_HUMAN Stress-induced-phosphoprotein 1 OS=Homo sapiens OX=9606 GN=STIP1 PE=1 SV=1;sp|P31948-3|STIP1_HUMAN Isoform 3 of Stress-induced-phosphoprotein 1 OS=Homo sapiens OX=9606 GN=STIP1;sp|P31948-2|STIP1_HUMAN Isoform 2 of Stress-induced-phosp
16.7997	17.4209	16.9772	17.2965	NaN	16.835	16.0541	NaN	17.4775	16.8937	17.4771	17.2902	17.5495	17.3415	15.9201	17.9558	17.5171	16.7739				3	3	3	2.5	2.5	2.5	138.91	0	5.8381	24030000	8	P32004-3;P32004-2;P32004	P32004-3;P32004-2;P32004	Neural cell adhesion molecule L1	L1CAM	sp|P32004-3|L1CAM_HUMAN Isoform 3 of Neural cell adhesion molecule L1 OS=Homo sapiens OX=9606 GN=L1CAM;sp|P32004-2|L1CAM_HUMAN Isoform 2 of Neural cell adhesion molecule L1 OS=Homo sapiens OX=9606 GN=L1CAM;sp|P32004|L1CAM_HUMAN Neural cell adhesion molecul
21.7634	22.0925	21.8345	22.1481	21.8221	21.3405	22.2533	21.2405	21.9579	21.8949	21.8617	21.9997	22.5299	21.1918	22.3059	21.6475	21.8454	22.2806				4	3	2	29.3	23.7	19.7	21.892	0	5.9811	851220000	54	P32119	P32119	Peroxiredoxin-2	PRDX2	sp|P32119|PRDX2_HUMAN Peroxiredoxin-2 OS=Homo sapiens OX=9606 GN=PRDX2 PE=1 SV=5
16.8768	18.0799	16.7307	18.3107	16.7079	17.2787	16.1974	17.198	17.0775	17.221	17.2861	17.1581	17.4903	17.0973	16.9111	16.728	17.9519	16.9809				3	3	3	8.2	8.2	8.2	57.488	0	6.1795	29913000	11	P32189-1;P32189-4;P32189-2;P32189;Q14409	P32189-1;P32189-4;P32189-2;P32189;Q14409	Glycerol kinase;Putative glycerol kinase 3	GK;GK3P	sp|P32189-1|GLPK_HUMAN Isoform 1 of Glycerol kinase OS=Homo sapiens OX=9606 GN=GK;sp|P32189-4|GLPK_HUMAN Isoform 4 of Glycerol kinase OS=Homo sapiens OX=9606 GN=GK;sp|P32189-2|GLPK_HUMAN Isoform 2 of Glycerol kinase OS=Homo sapiens OX=9606 GN=GK;sp|P32189|
17.6865	17.7203	17.595	NaN	17.797	17.5212	18.1789	18.2715	18.4041	18.423	17.2748	17.0483	17.0934	17.3431	17.5849	18.0754	17.634	16.684				2	2	2	14.3	14.3	14.3	16.478	0.00082136	4.0568	33993000	14	P32195;P49934;P49933;P32196;P32194;P49932;P51524;P51525;P15175;P49930;P49931;P80054	P32195;P49934;P49933;P32196;P32194;P49932;P51524;P51525;P15175;P49930;P49931;P80054			sp|P32195|PG2_PIG Protegrin-2 OS=Sus scrofa OX=9823 GN=NPG2 PE=1 SV=2;sp|P49934|PG5_PIG Protegrin-5 OS=Sus scrofa OX=9823 GN=NPG5 PE=1 SV=1;sp|P49933|PG4_PIG Protegrin-4 OS=Sus scrofa OX=9823 GN=NPG4 PE=1 SV=1;sp|P32196|PG3_PIG Protegrin-3 OS=Sus scrofa OX
17.7633	17.7471	17.703	17.6001	17.805	17.7932	17.9339	16.7616	17.8292	17.2311	16.9201	17.7651	17.8487	18.2652	18.0028	18.1175	18.0437	16.8212				5	5	4	21.5	21.5	17.4	33.073	0	17.297	65937000	27	P32394	P32394			sp|P32394|HMOX1_PIG Heme oxygenase 1 OS=Sus scrofa OX=9823 GN=HMOX1 PE=2 SV=1
20.8577	20.7644	20.9109	20.7423	20.9082	20.8576	20.9282	20.8771	20.7551	20.8392	20.9888	20.7325	20.9222	21.0023	20.9818	20.9358	20.9364	20.8639				4	4	4	36.5	36.5	36.5	21.877	0	20.347	314310000	62	Q5IFJ7;P32969	Q5IFJ7;P32969	60S ribosomal protein L9	RPL9	sp|Q5IFJ7|RL9_MACFA 60S ribosomal protein L9 OS=Macaca fascicularis OX=9541 GN=RPL9 PE=2 SV=1;sp|P32969|RL9_HUMAN 60S ribosomal protein L9 OS=Homo sapiens OX=9606 GN=RPL9 PE=1 SV=1
21.0425	21.1421	21.0584	21.0323	21.2671	21.0836	21.2236	20.8715	21.1551	21.1544	20.981	20.997	20.9852	21.0433	20.9397	20.8576	21.0213	21.0187				17	13	13	26.3	20	20	109.68	0	323.31	418030000	180	P33176	P33176	Kinesin-1 heavy chain	KIF5B	sp|P33176|KINH_HUMAN Kinesin-1 heavy chain OS=Homo sapiens OX=9606 GN=KIF5B PE=1 SV=1
21.5767	22.2771	22.2865	22.3663	22.2776	21.7828	22.0666	22.288	22.2611	22.0552	22.1337	22.2462	21.7486	21.8088	21.8232	21.9789	22.4774	22.1798				11	11	4	36.6	36.6	12.6	47.526	0	323.31	802500000	228	P33198	P33198			sp|P33198|IDHP_PIG Isocitrate dehydrogenase [NADP], mitochondrial (Fragment) OS=Sus scrofa OX=9823 GN=IDH2 PE=1 SV=1
18.0167	NaN	17.7442	NaN	17.8865	17.7831	NaN	17.9355	17.6655	17.7293	18.0392	17.5889	17.8348	17.5161	18.0849	17.4055	17.7311	17.9485				3	3	3	7.9	7.9	7.9	53.454	0	8.9585	32209000	11	P34897-3;P34897-2;P34897;P34896-4;P34896-3;P34896-2;P34896	P34897-3;P34897-2;P34897	Serine hydroxymethyltransferase, mitochondrial	SHMT2	sp|P34897-3|GLYM_HUMAN Isoform 3 of Serine hydroxymethyltransferase, mitochondrial OS=Homo sapiens OX=9606 GN=SHMT2;sp|P34897-2|GLYM_HUMAN Isoform 2 of Serine hydroxymethyltransferase, mitochondrial OS=Homo sapiens OX=9606 GN=SHMT2;sp|P34897|GLYM_HUMAN Ser
23.9797	24.1002	23.9213	24.1327	24.1138	24.1678	24.2415	24.0178	24.0266	23.9341	23.9146	24.1175	24.0595	24.1539	24.2033	24.1514	24.1424	24.0238				17	17	15	30.5	30.5	26.9	94.33	0	323.31	3158300000	382	P34932;P34932-2	P34932	Heat shock 70 kDa protein 4	HSPA4	sp|P34932|HSP74_HUMAN Heat shock 70 kDa protein 4 OS=Homo sapiens OX=9606 GN=HSPA4 PE=1 SV=4
19.7122	19.3466	19.1135	19.3905	19.2493	19.6128	19.4325	18.3819	18.8852	19.5274	18.3531	19.0517	18.516	19.5706	18.9593	18.7711	19.2561	18.8512				2	2	2	6.1	6.1	6.1	46.655	0	282.17	112290000	44	P34949;P34949-2	P34949;P34949-2	Mannose-6-phosphate isomerase	MPI	sp|P34949|MPI_HUMAN Mannose-6-phosphate isomerase OS=Homo sapiens OX=9606 GN=MPI PE=1 SV=2;sp|P34949-2|MPI_HUMAN Isoform 2 of Mannose-6-phosphate isomerase OS=Homo sapiens OX=9606 GN=MPI
16.9807	16.7594	16.8544	16.6075	16.739	16.6898	16.2388	NaN	16.976	16.7992	16.7159	16.9072	16.5025	16.6619	16.1534	16.7505	16.9518	17.1669				2	2	2	12.8	12.8	12.8	32.973	0.0040546	3.1065	17208000	9	P35219	P35219	Carbonic anhydrase-related protein	CA8	sp|P35219|CAH8_HUMAN Carbonic anhydrase-related protein OS=Homo sapiens OX=9606 GN=CA8 PE=1 SV=3
22.8149	22.6821	22.9397	22.6835	22.8245	22.6879	23.0141	22.7699	22.9791	22.6591	22.685	22.6917	22.5941	22.7566	22.9002	22.6948	22.6079	23.0421				23	23	18	40.5	40.5	33.8	100.07	0	223.96	1374500000	279	P35221;P35221-2;P35221-3	P35221;P35221-2;P35221-3	Catenin alpha-1	CTNNA1	sp|P35221|CTNA1_HUMAN Catenin alpha-1 OS=Homo sapiens OX=9606 GN=CTNNA1 PE=1 SV=1;sp|P35221-2|CTNA1_HUMAN Isoform 2 of Catenin alpha-1 OS=Homo sapiens OX=9606 GN=CTNNA1;sp|P35221-3|CTNA1_HUMAN Isoform 3 of Catenin alpha-1 OS=Homo sapiens OX=9606 GN=CTNNA1
21.9157	21.8994	21.8024	21.8872	21.9602	21.8557	22.0361	21.9327	21.8155	21.4499	21.52	21.8208	21.6339	21.8736	22.0891	22.0506	21.8474	21.7536				19	19	16	35	35	31.8	85.496	0	167.05	802580000	207	P35222	P35222	Catenin beta-1	CTNNB1	sp|P35222|CTNB1_HUMAN Catenin beta-1 OS=Homo sapiens OX=9606 GN=CTNNB1 PE=1 SV=1
22.6277	22.6246	22.6938	22.6983	22.6243	22.6197	22.5179	22.7612	22.8182	22.6697	22.733	22.7234	22.6909	22.6167	22.5521	22.6858	22.7129	22.7256				7	7	7	34.2	34.2	34.2	29.804	0	323.31	1111800000	113	P35232;P35232-2	P35232	Prohibitin	PHB	sp|P35232|PHB_HUMAN Prohibitin OS=Homo sapiens OX=9606 GN=PHB PE=1 SV=1
23.0058	22.6595	23.8412	22.9791	23.2862	23.4895	22.8505	24.5832	23.4033	23.8917	24.1877	23.4148	23.055	22.3883	22.6837	22.4547	22.7414	23.838				3	3	3	18.5	18.5	18.5	23.13	0	323.31	1633600000	96	P35243	P35243	Recoverin	RCVRN	sp|P35243|RECO_HUMAN Recoverin OS=Homo sapiens OX=9606 GN=RCVRN PE=1 SV=2
22.4497	22.2248	22.4033	22.2178	22.4963	22.5824	22.2609	22.4527	22.6327	22.4461	22.7957	22.508	22.1899	22.3891	22.3592	22.2958	22.4578	22.7141				4	4	4	50.8	50.8	50.8	14.759	0	100.97	1060100000	101	P67985;P35268	P67985;P35268	60S ribosomal protein L22	RPL22	sp|P67985|RL22_PIG 60S ribosomal protein L22 OS=Sus scrofa OX=9823 GN=RPL22 PE=1 SV=2;sp|P35268|RL22_HUMAN 60S ribosomal protein L22 OS=Homo sapiens OX=9606 GN=RPL22 PE=1 SV=2
17.1033	17.3657	17.3875	17.0247	16.9716	16.7597	17.4483	16.9147	16.7284	NaN	17.0518	17.0166	16.9277	17.1733	17.002	17.1743	17.2535	17.2669				2	2	2	6	6	6	58.24	0	9.4826	24555000	31	P35269	P35269	General transcription factor IIF subunit 1	GTF2F1	sp|P35269|T2FA_HUMAN General transcription factor IIF subunit 1 OS=Homo sapiens OX=9606 GN=GTF2F1 PE=1 SV=2
21.0096	21.2057	20.7	21.3439	21.4432	20.6473	20.7164	20.4394	20.9019	20.9517	21.1396	21.1728	21.1445	20.8629	21.1091	21.2985	21.0475	20.9919				16	16	16	12	12	12	174.76	0	78.008	436730000	179	P35573;P35573-2;P35573-3	P35573;P35573-2;P35573-3	Glycogen debranching enzyme;4-alpha-glucanotransferase;Amylo-alpha-1,6-glucosidase	AGL	sp|P35573|GDE_HUMAN Glycogen debranching enzyme OS=Homo sapiens OX=9606 GN=AGL PE=1 SV=3;sp|P35573-2|GDE_HUMAN Isoform 5 of Glycogen debranching enzyme OS=Homo sapiens OX=9606 GN=AGL;sp|P35573-3|GDE_HUMAN Isoform 6 of Glycogen debranching enzyme OS=Homo sa
23.2285	23.3153	23.1735	23.1914	23.2871	23.0824	23.6751	23.1699	23.355	23.0675	22.9161	23.0373	23.1885	23.5068	23.3841	23.1474	23.1752	23.1881				43	43	34	29	29	22.9	226.53	0	323.31	2129300000	530	P35579;P35579-2	P35579;P35579-2	Myosin-9	MYH9	sp|P35579|MYH9_HUMAN Myosin-9 OS=Homo sapiens OX=9606 GN=MYH9 PE=1 SV=4;sp|P35579-2|MYH9_HUMAN Isoform 2 of Myosin-9 OS=Homo sapiens OX=9606 GN=MYH9
22.4855	22.4924	22.4685	22.494	22.6752	22.5901	22.3303	22.5495	22.5869	22.5701	22.6705	22.7621	22.477	22.5421	22.3692	22.5988	22.6175	22.4397				42	35	32	30.4	25.7	24.2	229	0	323.31	1139800000	460	P35580;P35580-5;P35580-2;P35580-3;P35580-4	P35580;P35580-5;P35580-2;P35580-3;P35580-4	Myosin-10	MYH10	sp|P35580|MYH10_HUMAN Myosin-10 OS=Homo sapiens OX=9606 GN=MYH10 PE=1 SV=3;sp|P35580-5|MYH10_HUMAN Isoform 5 of Myosin-10 OS=Homo sapiens OX=9606 GN=MYH10;sp|P35580-2|MYH10_HUMAN Isoform 2 of Myosin-10 OS=Homo sapiens OX=9606 GN=MYH10;sp|P35580-3|MYH10_HUM
19.3782	20.1366	19.2708	19.5737	19.7152	19.7396	19.8773	19.3039	19.2329	19.5971	19.5819	19.7095	19.6667	19.8496	19.8224	19.7287	19.4685	19.5206				13	13	13	18.2	18.2	18.2	99.045	0	62.835	170590000	93	P35606-2;P35606	P35606-2;P35606	Coatomer subunit beta	COPB2	sp|P35606-2|COPB2_HUMAN Isoform 2 of Coatomer subunit beta OS=Homo sapiens OX=9606 GN=COPB2;sp|P35606|COPB2_HUMAN Coatomer subunit beta OS=Homo sapiens OX=9606 GN=COPB2 PE=1 SV=2
21.1081	20.9454	20.8823	20.7047	21.1245	21.0824	21.1419	20.7509	21.0817	21.2327	20.7265	20.8773	20.8919	20.9435	21.0734	20.7451	20.9692	20.9062				4	3	3	10.6	9.4	9.4	69.984	0	11.079	369690000	57	P35611-2;P35611-6;P35611;P35611-3;P35611-4;P35611-5	P35611-2;P35611-6;P35611;P35611-3;P35611-4;P35611-5	Alpha-adducin	ADD1	sp|P35611-2|ADDA_HUMAN Isoform 2 of Alpha-adducin OS=Homo sapiens OX=9606 GN=ADD1;sp|P35611-6|ADDA_HUMAN Isoform 6 of Alpha-adducin OS=Homo sapiens OX=9606 GN=ADD1;sp|P35611|ADDA_HUMAN Alpha-adducin OS=Homo sapiens OX=9606 GN=ADD1 PE=1 SV=2;sp|P35611-3|ADD
20.367	20.4255	20.0109	20.1572	20.3023	20.2795	19.7649	19.7343	20.0346	20.1854	19.3312	19.8704	20.2386	20.2746	19.999	20.3675	20.2648	19.5053				6	6	5	13.8	13.8	12.3	62.466	0	43.382	216910000	74	P35612-2;P35612-8;P35612-9;P35612-4;P35612-3;P35612;P35612-5;P35612-6;P35612-7	P35612-2;P35612-8;P35612-9;P35612-4;P35612-3;P35612;P35612-5;P35612-6	Beta-adducin	ADD2	sp|P35612-2|ADDB_HUMAN Isoform 2 of Beta-adducin OS=Homo sapiens OX=9606 GN=ADD2;sp|P35612-8|ADDB_HUMAN Isoform 8 of Beta-adducin OS=Homo sapiens OX=9606 GN=ADD2;sp|P35612-9|ADDB_HUMAN Isoform 9 of Beta-adducin OS=Homo sapiens OX=9606 GN=ADD2;sp|P35612-4|A
22.2017	22.4349	22.1488	22.3529	22.1292	22.087	22.347	22.079	22.2917	22.0937	21.7937	22.3509	22.4543	22.3404	22.4751	22.3132	22.3452	22.2301				6	6	6	15.8	15.8	15.8	53.354	0	77.693	960260000	77	P35637-2;P35637;Q92804-2;Q92804	P35637-2;P35637	RNA-binding protein FUS	FUS	sp|P35637-2|FUS_HUMAN Isoform Short of RNA-binding protein FUS OS=Homo sapiens OX=9606 GN=FUS;sp|P35637|FUS_HUMAN RNA-binding protein FUS OS=Homo sapiens OX=9606 GN=FUS PE=1 SV=1
15.771	15.6116	NaN	15.4087	15.9418	15.4013	16.092	16.3055	15.983	15.8371	15.911	15.8538	15.6113	15.8829	15.8364	15.8485	15.7929	16.1366				2	2	2	1.2	1.2	1.2	212.57	0.0015736	3.6465	9071800	12	P35658-2;P35658-4;P35658;P35658-3;P35658-5	P35658-2;P35658-4;P35658;P35658-3;P35658-5	Nuclear pore complex protein Nup214	NUP214	sp|P35658-2|NU214_HUMAN Isoform 2 of Nuclear pore complex protein Nup214 OS=Homo sapiens OX=9606 GN=NUP214;sp|P35658-4|NU214_HUMAN Isoform 4 of Nuclear pore complex protein Nup214 OS=Homo sapiens OX=9606 GN=NUP214;sp|P35658|NU214_HUMAN Nuclear pore complex
20.7374	20.7363	20.4394	20.7049	20.566	20.7944	21.0203	20.3363	20.8106	20.4771	20.499	20.7908	20.7399	20.8094	21.2557	20.9835	20.7459	20.8846				5	5	5	15.5	15.5	15.5	42.674	0	35.93	355020000	91	P35659;P35659-2	P35659;P35659-2	Protein DEK	DEK	sp|P35659|DEK_HUMAN Protein DEK OS=Homo sapiens OX=9606 GN=DEK PE=1 SV=1;sp|P35659-2|DEK_HUMAN Isoform 2 of Protein DEK OS=Homo sapiens OX=9606 GN=DEK
18.5865	19.1056	17.9422	18.0681	18.302	18.3217	18.4873	18.312	18.4127	NaN	17.5341	18.3743	18.34	18.9695	18.4968	18.2024	18.9483	18.1635				20	12	12	14.6	9.6	9.6	223.57	0	54.845	70428000	75	P35749-4;P35749-3;P35749;P35749-2;P81271	P35749-4;P35749-3;P35749;P35749-2	Myosin-11	MYH11	sp|P35749-4|MYH11_HUMAN Isoform 4 of Myosin-11 OS=Homo sapiens OX=9606 GN=MYH11;sp|P35749-3|MYH11_HUMAN Isoform 3 of Myosin-11 OS=Homo sapiens OX=9606 GN=MYH11;sp|P35749|MYH11_HUMAN Myosin-11 OS=Homo sapiens OX=9606 GN=MYH11 PE=1 SV=3;sp|P35749-2|MYH11_HUM
20.3793	20.073	20.7239	20.5295	20.601	20.1269	20.6891	19.0478	20.359	20.2604	20.8392	20.543	20.5488	20.7971	20.6148	20.631	20.3941	20.4071				12	12	12	24.1	24.1	24.1	81.738	0	32.316	277160000	88	P35750;P07384	P35750;P07384	Calpain-1 catalytic subunit	CAPN1	sp|P35750|CAN1_PIG Calpain-1 catalytic subunit OS=Sus scrofa OX=9823 GN=CAPN1 PE=2 SV=3;sp|P07384|CAN1_HUMAN Calpain-1 catalytic subunit OS=Homo sapiens OX=9606 GN=CAPN1 PE=1 SV=1
19.5294	19.6793	19.5452	19.6062	19.9177	19.7545	19.8825	19.9171	19.6834	19.6814	19.3687	19.3838	19.7169	19.5252	19.3707	19.5255	19.6142	19.3581				6	5	5	20.2	17.5	17.5	42.447	0	19.423	148900000	54	P35813;P35813-3;P35813-2	P35813;P35813-3;P35813-2	Protein phosphatase 1A	PPM1A	sp|P35813|PPM1A_HUMAN Protein phosphatase 1A OS=Homo sapiens OX=9606 GN=PPM1A PE=1 SV=1;sp|P35813-3|PPM1A_HUMAN Isoform 3 of Protein phosphatase 1A OS=Homo sapiens OX=9606 GN=PPM1A;sp|P35813-2|PPM1A_HUMAN Isoform Alpha-2 of Protein phosphatase 1A OS=Homo s
20.0293	20.3704	20.1165	20.3427	20.0628	20.3661	20.6031	20.653	20.3738	19.3008	20.5029	20.311	19.9761	19.8688	20.5055	20.0261	20.6918	21.1842				10	6	6	13.5	8.6	8.6	98.236	0	323.31	203160000	78	P35913-2;P35913;P35913-3	P35913-2;P35913;P35913-3	Rod cGMP-specific 3,5-cyclic phosphodiesterase subunit beta	PDE6B	sp|P35913-2|PDE6B_HUMAN Isoform 2 of Rod cGMP-specific 3,5-cyclic phosphodiesterase subunit beta OS=Homo sapiens OX=9606 GN=PDE6B;sp|P35913|PDE6B_HUMAN Rod cGMP-specific 3,5-cyclic phosphodiesterase subunit beta OS=Homo sapiens OX=9606 GN=PDE6B PE=2 SV
21.1911	21.2761	21.1196	21.355	21.2203	21.3006	21.2588	21.0873	21.5023	21.264	21.0637	21.2319	21.1877	21.2537	21.3237	21.293	21.2238	21.5582				13	13	13	40.4	40.4	40.4	48.633	0	223.89	501980000	179	P35998;P35998-2	P35998;P35998-2	26S protease regulatory subunit 7	PSMC2	sp|P35998|PRS7_HUMAN 26S proteasome regulatory subunit 7 OS=Homo sapiens OX=9606 GN=PSMC2 PE=1 SV=3;sp|P35998-2|PRS7_HUMAN Isoform 2 of 26S proteasome regulatory subunit 7 OS=Homo sapiens OX=9606 GN=PSMC2
18.0143	17.8718	17.1064	17.9051	17.4756	17.2874	17.4311	17.4926	17.0588	17.021	17.4137	18.204	17.5327	17.4185	17.6571	17.398	17.4541	17.6846				5	5	5	33.2	33.2	33.2	20.878	0	8.2525	33782000	18	P36404;P36404-2	P36404;P36404-2	ADP-ribosylation factor-like protein 2	ARL2	sp|P36404|ARL2_HUMAN ADP-ribosylation factor-like protein 2 OS=Homo sapiens OX=9606 GN=ARL2 PE=1 SV=4;sp|P36404-2|ARL2_HUMAN Isoform 2 of ADP-ribosylation factor-like protein 2 OS=Homo sapiens OX=9606 GN=ARL2
21.5769	21.372	21.3054	21.5615	21.5001	21.3903	21.4547	21.2809	21.5249	21.05	21.3556	21.5361	21.4888	21.2775	21.5305	21.4915	21.5803	21.508				8	8	8	53.8	53.8	53.8	20.483	0	323.31	549290000	177	Q52NJ4;P36405	Q52NJ4;P36405	ADP-ribosylation factor-like protein 3	ARL3	sp|Q52NJ4|ARL3_PIG ADP-ribosylation factor-like protein 3 OS=Sus scrofa OX=9823 GN=ARL3 PE=2 SV=1;sp|P36405|ARL3_HUMAN ADP-ribosylation factor-like protein 3 OS=Homo sapiens OX=9606 GN=ARL3 PE=1 SV=2
17.6627	17.803	18.169	17.6894	18.0426	18.1908	17.7804	17.2605	17.6891	17.7765	18.6473	17.7212	18.299	17.478	18.0336	18.0584	17.6818	18.1322				6	6	4	16.8	16.8	8.2	44.424	0	57.006	39182000	27	P36507	P36507	Dual specificity mitogen-activated protein kinase kinase 2	MAP2K2	sp|P36507|MP2K2_HUMAN Dual specificity mitogen-activated protein kinase kinase 2 OS=Homo sapiens OX=9606 GN=MAP2K2 PE=1 SV=1
22.4694	22.29	22.6958	22.1899	22.2445	22.4279	21.987	22.8189	22.4415	22.0002	21.9057	22.3614	22.2388	22.1421	21.8556	22.4757	22.5859	22.4071				7	7	7	29.6	29.6	29.6	26.145	0	323.31	908580000	105	P36543;P36543-2;P36543-3;Q96A05	P36543;P36543-2;P36543-3	V-type proton ATPase subunit E 1	ATP6V1E1	sp|P36543|VATE1_HUMAN V-type proton ATPase subunit E 1 OS=Homo sapiens OX=9606 GN=ATP6V1E1 PE=1 SV=1;sp|P36543-2|VATE1_HUMAN Isoform 2 of V-type proton ATPase subunit E 1 OS=Homo sapiens OX=9606 GN=ATP6V1E1;sp|P36543-3|VATE1_HUMAN Isoform 3 of V-type proto
21.5034	21.6185	21.4415	21.6355	21.667	21.5449	21.563	21.5588	21.8281	21.6937	21.5769	21.5438	21.5475	21.5951	21.4234	21.6229	21.5699	21.5252				6	6	6	19	19	19	47.697	0	29.986	638980000	121	P36578	P36578	60S ribosomal protein L4	RPL4	sp|P36578|RL4_HUMAN 60S ribosomal protein L4 OS=Homo sapiens OX=9606 GN=RPL4 PE=1 SV=5
20.53	21.1607	20.5975	21.1062	20.7375	20.5866	20.9144	20.5111	20.4603	20.1353	20.6798	20.7588	20.8864	20.5851	21.0556	20.7548	20.6605	20.4381				9	9	9	17.7	17.7	17.7	85.64	0	26.984	348040000	81	P36776-3;P36776-2;P36776	P36776-3;P36776-2;P36776	Lon protease homolog, mitochondrial	LONP1	sp|P36776-3|LONM_HUMAN Isoform 3 of Lon protease homolog, mitochondrial OS=Homo sapiens OX=9606 GN=LONP1;sp|P36776-2|LONM_HUMAN Isoform 2 of Lon protease homolog, mitochondrial OS=Homo sapiens OX=9606 GN=LONP1;sp|P36776|LONM_HUMAN Lon protease homolog, mit
24.1633	24.2051	23.9217	24.0956	24.1183	24.1696	24.389	24.2105	24.0107	24.1112	24.0661	23.9769	23.9969	23.968	24.3897	24.2664	24.2242	24.1028				11	11	11	32	32	32	61.448	0	323.31	3611500000	258	P36871;P36871-2;P36871-3	P36871;P36871-2;P36871-3	Phosphoglucomutase-1	PGM1	sp|P36871|PGM1_HUMAN Phosphoglucomutase-1 OS=Homo sapiens OX=9606 GN=PGM1 PE=1 SV=3;sp|P36871-2|PGM1_HUMAN Isoform 2 of Phosphoglucomutase-1 OS=Homo sapiens OX=9606 GN=PGM1;sp|P36871-3|PGM1_HUMAN Isoform 3 of Phosphoglucomutase-1 OS=Homo sapiens OX=9606 GN
21.8356	22.242	22.1126	22.2769	21.9457	22.0089	21.6956	22.5359	22.1846	22.4379	22.149	21.9478	22.3129	22.1457	22.2061	22.0422	22.1157	22.2542				9	9	2	35.3	35.3	4.3	36.983	0	141.07	817520000	118	P36873;P36873-2	P36873;P36873-2	Serine/threonine-protein phosphatase PP1-gamma catalytic subunit	PPP1CC	sp|P36873|PP1G_HUMAN Serine/threonine-protein phosphatase PP1-gamma catalytic subunit OS=Homo sapiens OX=9606 GN=PPP1CC PE=1 SV=1;sp|P36873-2|PP1G_HUMAN Isoform 2 of Serine/threonine-protein phosphatase PP1-gamma catalytic subunit OS=Homo sapiens OX=9606 G
18.9683	18.5585	18.1673	18.3615	18.272	19.1615	19.1389	19.3289	18.5583	19.3709	19.186	18.3904	18.3207	19.0677	19.3845	19.2077	18.6598	18.6561				7	3	3	25.9	12.8	12.8	40.616	0	41.554	91126000	56	P36887;P17612-2;P17612	P36887;P17612-2;P17612	cAMP-dependent protein kinase catalytic subunit alpha	PRKACA	sp|P36887|KAPCA_PIG cAMP-dependent protein kinase catalytic subunit alpha OS=Sus scrofa OX=9823 GN=PRKACA PE=1 SV=4;sp|P17612-2|KAPCA_HUMAN Isoform 2 of cAMP-dependent protein kinase catalytic subunit alpha OS=Homo sapiens OX=9606 GN=PRKACA;sp|P17612|KAPCA
19.5256	19.0782	19.5292	19.1269	19.4528	19.6549	19.382	19.164	19.1955	18.4562	18.2744	18.5097	18.8098	18.4153	19.2939	18.8081	19.0714	17.5122				2	2	2	5.8	5.8	5.8	47.306	0	4.8864	91999000	16	P36915-2;P36915	P36915-2;P36915	Guanine nucleotide-binding protein-like 1	GNL1	sp|P36915-2|GNL1_HUMAN Isoform 2 of Guanine nucleotide-binding protein-like 1 OS=Homo sapiens OX=9606 GN=GNL1;sp|P36915|GNL1_HUMAN Guanine nucleotide-binding protein-like 1 OS=Homo sapiens OX=9606 GN=GNL1 PE=1 SV=2
17.3854	17.7488	18.9431	18.5	17.6044	18.439	17.8517	18.0334	18.2117	17.6744	18.8487	18.9121	18.0385	17.6986	18.5862	18.2952	18.225	18.5669				4	4	2	11.5	11.5	5.3	46.312	0	32.98	69746000	49	P36955	P36955	Pigment epithelium-derived factor	SERPINF1	sp|P36955|PEDF_HUMAN Pigment epithelium-derived factor OS=Homo sapiens OX=9606 GN=SERPINF1 PE=1 SV=4
21.1269	21.7492	21.3844	21.6989	21.7062	21.7568	21.8317	21.2733	21.6219	21.6645	20.8095	21.5215	21.3195	21.5458	21.39	21.5366	21.8178	21.1115				5	5	5	35.9	35.9	35.9	19.491	0	11.995	583960000	60	P36968-2;P36968;P36969-2;P36969	P36968-2;P36968;P36969-2;P36969	Phospholipid hydroperoxide glutathione peroxidase, mitochondrial	GPX4	sp|P36968-2|GPX4_PIG Isoform Cytoplasmic of Phospholipid hydroperoxide glutathione peroxidase OS=Sus scrofa OX=9823 GN=GPX4;sp|P36968|GPX4_PIG Phospholipid hydroperoxide glutathione peroxidase OS=Sus scrofa OX=9823 GN=GPX4 PE=1 SV=3;sp|P36969-2|GPX4_HUMAN
19.9479	19.6585	19.5897	19.8784	19.9734	19.7606	20.0355	19.3532	19.4514	19.3004	19.5347	19.7627	20.0147	19.9572	19.871	19.9446	19.7679	19.8835				6	6	6	21.1	21.1	21.1	45.347	0	21.602	186040000	89	P37111;Q03154-3;Q03154-4;Q03154	P37111			sp|P37111|ACY1_PIG Aminoacylase-1 OS=Sus scrofa OX=9823 GN=ACY1 PE=1 SV=2
21.2626	20.9779	21.6746	20.8087	21.1198	21.207	22.0479	21.3153	21.5754	20.7946	20.6971	20.5305	21.2747	21.6336	21.8773	20.5693	20.7871	21.4955				6	6	6	38.7	38.7	38.7	22.391	0	323.31	529610000	93	P37802;P37802-2	P37802;P37802-2	Transgelin-2	TAGLN2	sp|P37802|TAGL2_HUMAN Transgelin-2 OS=Homo sapiens OX=9606 GN=TAGLN2 PE=1 SV=3;sp|P37802-2|TAGL2_HUMAN Isoform 2 of Transgelin-2 OS=Homo sapiens OX=9606 GN=TAGLN2
22.5553	22.5257	22.5398	22.0753	22.444	22.4482	22.5207	22.5661	22.7074	22.6289	22.6925	22.5693	22.2178	22.0162	22.4353	22.2452	22.5715	22.8294				4	4	4	11.9	11.9	11.9	37.54	0	30.397	1050000000	67	P37837;Q29593	P37837	Transaldolase	TALDO1	sp|P37837|TALDO_HUMAN Transaldolase OS=Homo sapiens OX=9606 GN=TALDO1 PE=1 SV=2
21.8697	21.9708	21.7596	22.08	21.8375	21.7447	21.9318	21.7583	21.6802	21.751	21.8361	22.138	22.2415	22.0353	22.2168	21.9016	22.1484	21.9551				4	4	4	21.9	21.9	21.9	22.172	0	121.87	799260000	74	P38159-3;P38159;P38159-2;Q96E39;O75526;Q8N7X1	P38159-3;P38159;P38159-2;Q96E39;O75526	RNA-binding motif protein, X chromosome;RNA-binding motif protein, X chromosome, N-terminally processed;RNA binding motif protein, X-linked-like-1;RNA-binding motif protein, X-linked-like-2	RBMX;RBMXL1;RBMXL2	sp|P38159-3|RBMX_HUMAN Isoform 3 of RNA-binding motif protein, X chromosome OS=Homo sapiens OX=9606 GN=RBMX;sp|P38159|RBMX_HUMAN RNA-binding motif protein, X chromosome OS=Homo sapiens OX=9606 GN=RBMX PE=1 SV=3;sp|P38159-2|RBMX_HUMAN Isoform 2 of RNA-bindi
22.9573	22.8862	22.8382	23.088	23.0046	22.9073	22.7722	22.5562	22.8616	22.7591	22.912	23.0953	23.006	22.8721	23.0115	23.0654	22.9113	22.5327				13	13	13	28	28	28	73.68	0	323.31	1444200000	303	P38646	P38646	Stress-70 protein, mitochondrial	HSPA9	sp|P38646|GRP75_HUMAN Stress-70 protein, mitochondrial OS=Homo sapiens OX=9606 GN=HSPA9 PE=1 SV=2
20.5419	20.649	19.6496	20.8319	20.5122	20.3689	20.6977	20.4171	20.4617	20.3229	20.2436	20.7288	20.4403	20.8034	20.6415	20.7289	20.7642	NaN				3	3	3	22.8	22.8	22.8	14.984	0	9.8304	316800000	49	Q29308;P39019	Q29308;P39019	40S ribosomal protein S19	RPS19	sp|Q29308|RS19_PIG 40S ribosomal protein S19 (Fragment) OS=Sus scrofa OX=9823 GN=RPS19 PE=2 SV=3;sp|P39019|RS19_HUMAN 40S ribosomal protein S19 OS=Homo sapiens OX=9606 GN=RPS19 PE=1 SV=2
21.6427	21.7006	22.2114	21.7118	21.9154	22.2591	22.0651	22.7013	21.9742	22.3677	22.0118	21.738	22.021	22.0574	21.7867	21.8031	21.8771	22.516				4	4	4	17.6	17.6	17.6	46.108	0	133.43	765570000	52	P39023	P39023	60S ribosomal protein L3	RPL3	sp|P39023|RL3_HUMAN 60S ribosomal protein L3 OS=Homo sapiens OX=9606 GN=RPL3 PE=1 SV=2
23.2184	23.043	23.2808	23.0581	23.1453	23.1974	23.1526	23.9637	23.2811	23.3037	23.1789	23.2451	23.1987	23.1976	23.4415	23.0317	23.0541	23.8214				11	11	11	29.4	29.4	29.4	58.024	0	291.37	1797300000	173	P40227;P40227-2;Q29236;Q92526;Q92526-2;Q92526-3	P40227;P40227-2	T-complex protein 1 subunit zeta	CCT6A	sp|P40227|TCPZ_HUMAN T-complex protein 1 subunit zeta OS=Homo sapiens OX=9606 GN=CCT6A PE=1 SV=3;sp|P40227-2|TCPZ_HUMAN Isoform 2 of T-complex protein 1 subunit zeta OS=Homo sapiens OX=9606 GN=CCT6A
18.3906	18.6072	19.4613	18.5731	18.8537	18.1421	18.2013	19.3667	19.3609	18.418	18.8454	18.5686	18.3905	17.8588	17.4096	17.9458	18.2414	NaN				3	3	3	15.3	15.3	15.3	23.577	0	6.3444	65871000	30	P40429;Q95307;Q6NVV1	P40429;Q95307;Q6NVV1	60S ribosomal protein L13a;Putative 60S ribosomal protein L13a protein RPL13AP3	RPL13A;RPL13AP3	sp|P40429|RL13A_HUMAN 60S ribosomal protein L13a OS=Homo sapiens OX=9606 GN=RPL13A PE=1 SV=2;sp|Q95307|RL13A_PIG 60S ribosomal protein L13a (Fragment) OS=Sus scrofa OX=9823 GN=RPL13A PE=2 SV=2;sp|Q6NVV1|R13P3_HUMAN Putative 60S ribosomal protein L13a prote
18.2405	19.3173	18.1669	15.6482	18.2582	17.9956	19.5849	17.5398	17.665	17.4104	17.3957	18.7335	18.3194	18.5697	17.0236	18.673	18.9596	18.4911				3	3	3	24.4	24.4	24.4	18.565	0	8.3511	74360000	17	P40616-2;P40616	P40616-2;P40616	ADP-ribosylation factor-like protein 1	ARL1	sp|P40616-2|ARL1_HUMAN Isoform 2 of ADP-ribosylation factor-like protein 1 OS=Homo sapiens OX=9606 GN=ARL1;sp|P40616|ARL1_HUMAN ADP-ribosylation factor-like protein 1 OS=Homo sapiens OX=9606 GN=ARL1 PE=1 SV=1
20.0739	20.4359	20.0951	20.1203	20.1471	20.1304	20.2763	19.9198	19.901	19.8104	19.8759	19.7317	19.9835	20.0368	20.2402	19.9351	19.9858	19.8228				7	7	7	23.3	23.3	23.3	51.109	0	19.656	212100000	88	P41091;Q2VIR3;Q2VIR3-2	P41091;Q2VIR3	Eukaryotic translation initiation factor 2 subunit 3;Putative eukaryotic translation initiation factor 2 subunit 3-like protein	EIF2S3;EIF2S3L	sp|P41091|IF2G_HUMAN Eukaryotic translation initiation factor 2 subunit 3 OS=Homo sapiens OX=9606 GN=EIF2S3 PE=1 SV=3;sp|Q2VIR3|IF2GL_HUMAN Eukaryotic translation initiation factor 2 subunit 3B OS=Homo sapiens OX=9606 GN=EIF2S3B PE=2 SV=2
18.244	18.9606	19.6584	18.364	18.7381	18.6631	19.3278	18.2688	18.391	19.3576	18.8369	18.3839	18.8303	19.6063	18.9162	17.915	17.4163	18.4713				9	7	7	20	15.5	15.5	53.65	0	43.432	79200000	33	P41219;P41219-2	P41219;P41219-2	Peripherin	PRPH	sp|P41219|PERI_HUMAN Peripherin OS=Homo sapiens OX=9606 GN=PRPH PE=1 SV=2;sp|P41219-2|PERI_HUMAN Isoform 2 of Peripherin OS=Homo sapiens OX=9606 GN=PRPH
18.8819	18.6494	18.5917	19.1705	18.2448	18.5909	18.3356	19.1303	NaN	18.4926	18.8435	18.7926	18.4952	18.4411	18.3689	18.5229	18.5405	18.4891				3	3	3	27.1	27.1	27.1	17	0	13.045	70156000	25	P41223;P41223-2	P41223;P41223-2	Protein BUD31 homolog	BUD31	sp|P41223|BUD31_HUMAN Protein BUD31 homolog OS=Homo sapiens OX=9606 GN=BUD31 PE=1 SV=2;sp|P41223-2|BUD31_HUMAN Isoform 2 of Protein BUD31 homolog OS=Homo sapiens OX=9606 GN=BUD31
17.3966	17.164	16.9227	16.9666	17.408	17.4078	17.2051	17.3325	17.2808	16.8911	16.8022	16.7643	16.7672	17.0329	17.0823	17.0867	17.2026	16.7212				2	2	2	11.4	11.4	11.4	24.783	0	25.513	26517000	29	P41227-2;P41227	P41227-2;P41227	N-alpha-acetyltransferase 10	NAA10	sp|P41227-2|NAA10_HUMAN Isoform 2 of N-alpha-acetyltransferase 10 OS=Homo sapiens OX=9606 GN=NAA10;sp|P41227|NAA10_HUMAN N-alpha-acetyltransferase 10 OS=Homo sapiens OX=9606 GN=NAA10 PE=1 SV=1
19.3329	19.5325	19.5202	19.7577	19.6129	20.0059	19.3553	17.8086	20.1016	19.7277	18.8227	19.6802	18.943	19.7976	19.4859	19.5588	19.6712	19.7782				4	4	4	7.6	7.6	7.6	83.165	0	6.0731	128860000	27	P41250	P41250	Glycine--tRNA ligase	GARS	sp|P41250|GARS_HUMAN Glycine--tRNA ligase OS=Homo sapiens OX=9606 GN=GARS1 PE=1 SV=3
18.858	19.1623	18.7944	19.0815	19.155	19.0755	19.1911	18.7455	19.0954	18.9063	18.9776	18.9845	19.123	19.1473	19.1328	19.1979	19.0443	18.9455				7	7	7	6.3	6.3	6.3	144.5	0	16.931	110000000	72	P41252	P41252	Isoleucine--tRNA ligase, cytoplasmic	IARS	sp|P41252|SYIC_HUMAN Isoleucine--tRNA ligase, cytoplasmic OS=Homo sapiens OX=9606 GN=IARS1 PE=1 SV=2
19.3791	19.1407	19.0963	18.4139	18.9279	19.3512	19.7558	19.6897	19.4092	19.0516	19.759	19.8082	18.8409	19.0021	19.0277	19.0578	19.1513	19.1474				7	7	7	22.8	22.8	22.8	46.485	0	47.474	113200000	53	P41367	P41367			sp|P41367|ACADM_PIG Medium-chain specific acyl-CoA dehydrogenase, mitochondrial OS=Sus scrofa OX=9823 GN=ACADM PE=1 SV=3
19.4055	19.597	19.6888	19.9562	19.6198	17.41	19.869	19.6632	NaN	19.7438	19.797	19.9478	19.9568	19.8211	19.8859	20.0189	19.8813	19.9604				4	2	2	15.7	10.1	10.1	42.293	0	15.34	181170000	52	P42025	P42025	Beta-centractin	ACTR1B	sp|P42025|ACTY_HUMAN Beta-centractin OS=Homo sapiens OX=9606 GN=ACTR1B PE=1 SV=1
22.4958	22.5184	22.2713	22.5281	22.4128	22.3447	22.5616	22.3994	22.5493	22.2946	22.4708	22.4667	22.2634	22.3607	22.5931	22.5783	22.6542	22.7053				7	7	7	22.7	22.7	22.7	50.67	0	81.541	1085300000	105	P42167;P42167-2;P42167-3;P42166	P42167;P42167-2;P42167-3;P42166	Lamina-associated polypeptide 2, isoforms beta/gamma;Thymopoietin;Thymopentin;Lamina-associated polypeptide 2, isoform alpha;Thymopoietin;Thymopentin	TMPO	sp|P42167|LAP2B_HUMAN Lamina-associated polypeptide 2, isoforms beta/gamma OS=Homo sapiens OX=9606 GN=TMPO PE=1 SV=2;sp|P42167-2|LAP2B_HUMAN Isoform Gamma of Lamina-associated polypeptide 2, isoforms beta/gamma OS=Homo sapiens OX=9606 GN=TMPO;sp|P42167-3|L
24.4116	24.9199	24.6518	24.7297	24.6643	24.6863	24.6395	24.5829	24.6635	24.6257	24.3825	24.4853	24.405	24.324	24.9488	25.1496	24.643	24.5456				15	15	15	36.2	36.2	36.2	61.307	0	323.31	5036300000	550	P42174;P00367;P00367-3;P00367-2;P49448	P42174;P00367;P00367-3;P00367-2	Glutamate dehydrogenase 1, mitochondrial	GLUD1	sp|P42174|DHE3_PIG Glutamate dehydrogenase 1, mitochondrial OS=Sus scrofa OX=9823 GN=GLUD1 PE=1 SV=2;sp|P00367|DHE3_HUMAN Glutamate dehydrogenase 1, mitochondrial OS=Homo sapiens OX=9606 GN=GLUD1 PE=1 SV=2;sp|P00367-3|DHE3_HUMAN Isoform 3 of Glutamate dehy
17.1533	16.9724	17.1075	16.7911	17.2741	17.2987	17.3427	17.0668	17.2414	16.7889	17.1834	16.7599	16.8725	17.0535	17.6233	17.199	17.3308	16.7195				5	5	5	5.5	5.5	5.5	117.8	0	8.6425	28473000	25	P42285	P42285	Superkiller viralicidic activity 2-like 2	SKIV2L2	sp|P42285|MTREX_HUMAN Exosome RNA helicase MTR4 OS=Homo sapiens OX=9606 GN=MTREX PE=1 SV=3
17.5713	18.2158	17.2766	17.936	17.9285	17.7909	17.7006	17.668	17.3535	17.9759	17.3356	17.7897	17.5472	17.4487	18.0795	17.8836	17.9593	17.61				6	6	6	3.3	3.3	3.3	288.89	0	20.515	40602000	32	P42345	P42345	Serine/threonine-protein kinase mTOR	MTOR	sp|P42345|MTOR_HUMAN Serine/threonine-protein kinase mTOR OS=Homo sapiens OX=9606 GN=MTOR PE=1 SV=1
17.1964	17.1215	17.0983	17.1146	17.5267	17.1077	17.3203	17.1453	17.6683	17.8021	17.5228	17.8273	18.0536	17.1391	16.8286	17.0294	17.1835	17.4738				6	6	6	3.9	3.9	3.9	236.83	0	11.936	31113000	19	P42356;P42356-2;A4QPH2-4;A4QPH2;A4QPH2-2	P42356;P42356-2	Phosphatidylinositol 4-kinase alpha	PI4KA	sp|P42356|PI4KA_HUMAN Phosphatidylinositol 4-kinase alpha OS=Homo sapiens OX=9606 GN=PI4KA PE=1 SV=4;sp|P42356-2|PI4KA_HUMAN Isoform 2 of Phosphatidylinositol 4-kinase alpha OS=Homo sapiens OX=9606 GN=PI4KA
17.8026	18.0042	17.866	18.2973	17.9763	17.9297	18.4844	17.9728	18.0676	17.8025	18.1562	18.064	17.9479	18.2073	18.2588	18.3473	18.0061	18.5478				5	5	5	7.8	7.8	7.8	98.655	0	21.86	61313000	64	P42566;P42566-2	P42566;P42566-2	Epidermal growth factor receptor substrate 15	EPS15	sp|P42566|EPS15_HUMAN Epidermal growth factor receptor substrate 15 OS=Homo sapiens OX=9606 GN=EPS15 PE=1 SV=2;sp|P42566-2|EPS15_HUMAN Isoform 2 of Epidermal growth factor receptor substrate 15 OS=Homo sapiens OX=9606 GN=EPS15
21.3434	21.7237	20.7543	21.5805	21.4376	21.2432	21.1503	21.0162	21.1563	20.8532	21.1209	21.4613	21.4044	21.0844	21.1419	21.1467	21.2424	21.341				7	7	7	5.3	5.3	5.3	157.9	0	14.311	511760000	56	P42704	P42704	Leucine-rich PPR motif-containing protein, mitochondrial	LRPPRC	sp|P42704|LPPRC_HUMAN Leucine-rich PPR motif-containing protein, mitochondrial OS=Homo sapiens OX=9606 GN=LRPPRC PE=1 SV=3
16.1145	16.2907	15.5042	16.1471	15.5782	14.9399	16.5016	15.8244	NaN	15.7266	15.904	15.621	16.3489	15.7776	15.8308	15.6409	15.6486	15.5221				3	3	3	1.1	1.1	1.1	347.6	0	4.6054	8917200	15	P42858	P42858	Huntingtin	HTT	sp|P42858|HD_HUMAN Huntingtin OS=Homo sapiens OX=9606 GN=HTT PE=1 SV=2
22.9658	22.7292	22.4178	22.6257	22.8714	22.7158	22.7318	22.834	23.16	22.7344	22.7551	22.9726	22.5532	22.7354	23.0197	22.7963	22.9192	22.6733				5	5	5	14.3	14.3	14.3	55.148	0	301.87	1441200000	179	P43003-2;P43003;P48664-2;P48664	P43003-2;P43003	Excitatory amino acid transporter 1	SLC1A3	sp|P43003-2|EAA1_HUMAN Isoform 2 of Excitatory amino acid transporter 1 OS=Homo sapiens OX=9606 GN=SLC1A3;sp|P43003|EAA1_HUMAN Excitatory amino acid transporter 1 OS=Homo sapiens OX=9606 GN=SLC1A3 PE=1 SV=1
18.9004	18.7427	18.4375	NaN	17.9258	18.8809	18.144	19.5559	19.7201	18.0839	19.0593	18.214	17.8403	18.7524	18.011	18.5529	18.5079	19.3672				2	2	2	4.4	4.4	4.4	61.007	0.00042735	4.4559	56781000	6	P43004-3;P43004-2;P43004	P43004-3;P43004-2;P43004	Excitatory amino acid transporter 2	SLC1A2	sp|P43004-3|EAA2_HUMAN Isoform 3 of Excitatory amino acid transporter 2 OS=Homo sapiens OX=9606 GN=SLC1A2;sp|P43004-2|EAA2_HUMAN Isoform 2 of Excitatory amino acid transporter 2 OS=Homo sapiens OX=9606 GN=SLC1A2;sp|P43004|EAA2_HUMAN Excitatory amino acid t
17.867	18.2014	17.8997	18.1327	17.7869	18.2344	18.9416	16.4186	18.7014	18.477	18.9741	18.7116	18.5786	17.9121	18.7894	18.7661	17.999	17.9506				3	3	3	6.6	6.6	6.6	55.722	0	7.3152	59426000	23	P43007	P43007	Neutral amino acid transporter A	SLC1A4	sp|P43007|SATT_HUMAN Neutral amino acid transporter A OS=Homo sapiens OX=9606 GN=SLC1A4 PE=1 SV=1
19.2438	18.8764	18.9075	19.2536	19.4117	19.1075	19.3323	18.1757	19.1204	18.4958	18.1744	18.8882	19.0179	19.0472	19.171	18.8342	19.1944	18.7574				3	3	3	20.4	20.4	20.4	22.919	0	33.638	105070000	62	P43080	P43080	Guanylyl cyclase-activating protein 1	GUCA1A	sp|P43080|GUC1A_HUMAN Guanylyl cyclase-activating protein 1 OS=Homo sapiens OX=9606 GN=GUCA1A PE=1 SV=3
23.7125	23.9128	23.7238	23.8648	24.0379	23.9934	24.2269	24.0656	23.9498	23.9034	24.0612	24.0254	24.1687	24.2855	24.15	24.0838	23.9775	23.9347				14	14	14	25.9	25.9	25.9	94.622	0	323.31	3185900000	320	P43243;P43243-2	P43243;P43243-2	Matrin-3	MATR3	sp|P43243|MATR3_HUMAN Matrin-3 OS=Homo sapiens OX=9606 GN=MATR3 PE=1 SV=2;sp|P43243-2|MATR3_HUMAN Isoform 2 of Matrin-3 OS=Homo sapiens OX=9606 GN=MATR3
19.9362	19.7312	19.7554	19.9124	20.0124	20.032	19.8748	19.8622	19.7757	19.6769	19.5433	19.7279	19.6391	19.6195	19.805	19.9067	19.9768	20.0109				10	10	10	22.5	22.5	22.5	67.531	0	304.05	180090000	120	P43304-2;P43304	P43304-2;P43304	Glycerol-3-phosphate dehydrogenase, mitochondrial	GPD2	sp|P43304-2|GPDM_HUMAN Isoform 2 of Glycerol-3-phosphate dehydrogenase, mitochondrial OS=Homo sapiens OX=9606 GN=GPD2;sp|P43304|GPDM_HUMAN Glycerol-3-phosphate dehydrogenase, mitochondrial OS=Homo sapiens OX=9606 GN=GPD2 PE=1 SV=3
17.084	19.7545	19.4183	17.6412	17.4355	17.5163	17.9009	18.2888	18.2612	18.7906	18.265	18.7736	17.3819	17.4731	19.1541	19.0546	17.3645	18.3577				5	5	5	32.2	32.2	32.2	23.38	0	11.206	78678000	27	P43320	P43320	Beta-crystallin B2	CRYBB2	sp|P43320|CRBB2_HUMAN Beta-crystallin B2 OS=Homo sapiens OX=9606 GN=CRYBB2 PE=1 SV=2
19.7483	19.6059	20.3734	19.9185	20.2107	20.1245	20.5558	20.2449	20.232	20.3609	20.0349	20.1862	20.1688	20.2271	20.3373	20.1032	19.9871	20.0876				5	5	3	27.8	27.8	20.1	37.808	0	21.939	215630000	80	P43367	P43367			sp|P43367|CAN2_PIG Calpain-2 catalytic subunit (Fragment) OS=Sus scrofa OX=9823 GN=CAPN2 PE=2 SV=2
19.5221	19.8377	19.5876	19.8269	19.6296	19.5818	19.9923	19.247	19.7616	19.4047	19.4897	19.9781	19.5174	19.9334	19.8532	19.6735	19.8867	18.7287				2	2	2	11	11	11	23.239	0	41.196	175420000	55	P43487-2;P43487	P43487-2;P43487	Ran-specific GTPase-activating protein	RANBP1	sp|P43487-2|RANG_HUMAN Isoform 2 of Ran-specific GTPase-activating protein OS=Homo sapiens OX=9606 GN=RANBP1;sp|P43487|RANG_HUMAN Ran-specific GTPase-activating protein OS=Homo sapiens OX=9606 GN=RANBP1 PE=1 SV=1
20.6396	21.2023	20.6426	20.3452	21.1062	20.6868	20.8021	21.0095	20.8269	21.1222	20.9333	20.8021	21.0031	20.9515	20.6611	20.9136	20.5335	21.5518				8	8	8	35.4	35.4	35.4	43.507	0	27.286	339900000	57	P43686-2;P43686	P43686-2;P43686	26S protease regulatory subunit 6B	PSMC4	sp|P43686-2|PRS6B_HUMAN Isoform 2 of 26S proteasome regulatory subunit 6B OS=Homo sapiens OX=9606 GN=PSMC4;sp|P43686|PRS6B_HUMAN 26S proteasome regulatory subunit 6B OS=Homo sapiens OX=9606 GN=PSMC4 PE=1 SV=2
21.0665	21.142	21.0711	21.1528	21.0241	20.9211	20.9838	20.968	21.0176	21.1789	21.056	21.0303	21.1654	21.2444	21.1355	21.1802	20.9912	21.0547				11	11	11	22	22	22	93.307	0	48.381	411990000	136	P45974-2;P45974;Q92995-2;Q92995	P45974-2;P45974	Ubiquitin carboxyl-terminal hydrolase 5	USP5	sp|P45974-2|UBP5_HUMAN Isoform Short of Ubiquitin carboxyl-terminal hydrolase 5 OS=Homo sapiens OX=9606 GN=USP5;sp|P45974|UBP5_HUMAN Ubiquitin carboxyl-terminal hydrolase 5 OS=Homo sapiens OX=9606 GN=USP5 PE=1 SV=2
17.7608	16.8838	17.3123	17.1423	17.6256	17.1609	17.4629	17.9666	17.5644	18.3047	17.593	17.3492	17.5148	17.4059	17.3852	17.6484	16.9979	17.311				3	3	3	9.5	9.5	9.5	44.287	0	7.8208	35599000	20	P45985;P45985-2	P45985;P45985-2	Dual specificity mitogen-activated protein kinase kinase 4	MAP2K4	sp|P45985|MP2K4_HUMAN Dual specificity mitogen-activated protein kinase kinase 4 OS=Homo sapiens OX=9606 GN=MAP2K4 PE=1 SV=1;sp|P45985-2|MP2K4_HUMAN Isoform 2 of Dual specificity mitogen-activated protein kinase kinase 4 OS=Homo sapiens OX=9606 GN=MAP2K4
17.7605	17.8319	17.9295	17.7346	18.2392	18.0616	18.0109	18.0202	17.8556	17.8903	18.401	18.2622	18.0718	18.0854	17.9971	18.0607	17.9995	18.1628				2	2	2	4.8	4.8	4.8	63.541	0	125.79	48176000	39	P46060	P46060	Ran GTPase-activating protein 1	RANGAP1	sp|P46060|RAGP1_HUMAN Ran GTPase-activating protein 1 OS=Homo sapiens OX=9606 GN=RANGAP1 PE=1 SV=1
17.4553	17.4332	17.5532	17.4236	17.4653	17.6031	17.4854	17.3753	17.3631	17.8673	17.444	17.4743	17.0803	17.282	17.3658	17.5382	17.5307	17.6325				3	3	3	2	2	2	259.84	0	28.992	32402000	43	P46100-2;P46100-5;P46100-3;P46100-4;P46100;P46100-6	P46100-2;P46100-5;P46100-3;P46100-4;P46100	Transcriptional regulator ATRX	ATRX	sp|P46100-2|ATRX_HUMAN Isoform 1 of Transcriptional regulator ATRX OS=Homo sapiens OX=9606 GN=ATRX;sp|P46100-5|ATRX_HUMAN Isoform 5 of Transcriptional regulator ATRX OS=Homo sapiens OX=9606 GN=ATRX;sp|P46100-3|ATRX_HUMAN Isoform 2 of Transcriptional regula
20.3862	20.3409	20.6697	20.7855	20.5553	20.2769	18.0796	19.6148	20.6498	20.065	20.5815	20.7097	20.3727	20.1938	20.1627	20.2902	20.2384	20.7905				7	7	7	34.5	34.5	34.5	33.83	0	129.81	260140000	52	P46108;P46108-2	P46108;P46108-2	Adapter molecule crk	CRK	sp|P46108|CRK_HUMAN Adapter molecule crk OS=Homo sapiens OX=9606 GN=CRK PE=1 SV=2;sp|P46108-2|CRK_HUMAN Isoform Crk-I of Adapter molecule crk OS=Homo sapiens OX=9606 GN=CRK
20.0226	20.0334	20.2653	19.8599	20.0714	20.0002	19.9717	19.854	19.7307	20.3342	20.1171	19.9313	19.9017	19.9675	20.0109	19.8136	20.0166	19.9059				5	5	5	25.7	25.7	25.7	33.777	0	16.18	194120000	60	P46109	P46109	Crk-like protein	CRKL	sp|P46109|CRKL_HUMAN Crk-like protein OS=Homo sapiens OX=9606 GN=CRKL PE=1 SV=1
26.1002	26.6235	25.8449	26.7303	26.1649	26.1033	25.9431	26.0258	25.7727	26.1631	26.2064	26.5996	26.5897	26.1898	26.3414	26.7921	26.6304	26.0359				11	11	5	44	44	26.8	42.03	0	323.31	16253000000	596	P46410	P46410			sp|P46410|GLNA_PIG Glutamine synthetase OS=Sus scrofa OX=9823 GN=GLUL PE=2 SV=3
23.4777	23.4496	23.2045	23.5028	23.5075	23.4098	23.1269	23.0974	23.1574	23.2499	23.3072	23.5651	23.3918	23.3988	23.007	23.5933	23.6075	23.2045				18	18	18	34	34	34	71.583	0	157.68	2039200000	331	P46459-2;P46459	P46459-2;P46459	Vesicle-fusing ATPase	NSF	sp|P46459-2|NSF_HUMAN Isoform 2 of Vesicle-fusing ATPase OS=Homo sapiens OX=9606 GN=NSF;sp|P46459|NSF_HUMAN Vesicle-fusing ATPase OS=Homo sapiens OX=9606 GN=NSF PE=1 SV=3
21.3533	21.3817	21.3714	21.3369	21.5629	21.4097	21.4604	21.2696	21.3569	21.387	21.2307	21.3742	21.3997	21.5444	21.3477	21.5248	21.3498	21.4373				3	3	3	22.3	22.3	22.3	16.561	0	95.168	521040000	52	P46776	P46776	60S ribosomal protein L27a	RPL27A	sp|P46776|RL27A_HUMAN 60S ribosomal protein L27a OS=Homo sapiens OX=9606 GN=RPL27A PE=1 SV=2
18.9078	17.7433	20.2926	16.1452	17.5042	19.3154	15.9545	19.1624	18.7482	18.8428	19.6402	19.324	16.639	15.8616	15.7754	15.2699	16.364	18.4978				2	2	2	10.8	10.8	10.8	34.362	0.0023265	3.5452	42669000	17	P46777;Q95276	P46777;Q95276	60S ribosomal protein L5	RPL5	sp|P46777|RL5_HUMAN 60S ribosomal protein L5 OS=Homo sapiens OX=9606 GN=RPL5 PE=1 SV=3;sp|Q95276|RL5_PIG 60S ribosomal protein L5 (Fragment) OS=Sus scrofa OX=9823 GN=RPL5 PE=2 SV=3
17.3723	18.537	18.3389	19.1913	NaN	18.7769	19.4184	18.9545	17.9417	18.8268	17.5972	18.4464	19.057	19.0956	19.133	18.6551	18.6317	18.5146				2	2	2	18.1	18.1	18.1	18.565	0	5.1041	65363000	16	P49666;P46778	P49666;P46778	60S ribosomal protein L21	RPL21	sp|P49666|RL21_PIG 60S ribosomal protein L21 OS=Sus scrofa OX=9823 GN=RPL21 PE=1 SV=3;sp|P46778|RL21_HUMAN 60S ribosomal protein L21 OS=Homo sapiens OX=9606 GN=RPL21 PE=1 SV=2
20.3946	20.5704	20.4601	20.3134	20.3561	20.4201	20.566	20.418	20.4245	20.2045	20.4217	20.1514	20.4354	20.3994	20.6514	20.4624	20.6209	20.6546				4	4	4	24.6	24.6	24.6	15.297	0	11.374	283030000	56	Q29197;P46781	Q29197;P46781	40S ribosomal protein S9	RPS9	sp|Q29197|RS9_PIG 40S ribosomal protein S9 (Fragment) OS=Sus scrofa OX=9823 GN=RPS9 PE=2 SV=1;sp|P46781|RS9_HUMAN 40S ribosomal protein S9 OS=Homo sapiens OX=9606 GN=RPS9 PE=1 SV=3
22.8487	22.523	22.787	22.5815	22.9201	23.026	22.5926	23.2311	22.7685	22.6853	23.2583	23.3359	22.3749	23.3839	23.0241	22.7878	22.7048	23.5163				4	4	4	31.9	31.9	31.9	22.876	0	323.31	1522000000	106	P46782	P46782	40S ribosomal protein S5;40S ribosomal protein S5, N-terminally processed	RPS5	sp|P46782|RS5_HUMAN 40S ribosomal protein S5 OS=Homo sapiens OX=9606 GN=RPS5 PE=1 SV=4
20.8021	20.5672	20.6962	20.3878	20.575	20.2991	20.3561	20.3912	20.6514	20.3024	20.7391	20.4899	20.4236	20.5994	20.502	20.4596	20.3715	20.4924				3	3	3	23	23	23	18.898	0	86.739	289040000	109	P46783;Q9NQ39	P46783	40S ribosomal protein S10	RPS10	sp|P46783|RS10_HUMAN 40S ribosomal protein S10 OS=Homo sapiens OX=9606 GN=RPS10 PE=1 SV=1
24.7763	24.8147	24.8117	24.9338	24.9409	24.9093	25.0825	24.8117	24.9354	24.6679	24.7688	24.8676	24.883	25.0903	25.094	24.9753	24.8791	24.7458				29	29	28	17.2	17.2	16.8	270.63	0	323.31	5837600000	762	P46821	P46821	Microtubule-associated protein 1B;MAP1B heavy chain;MAP1 light chain LC1	MAP1B	sp|P46821|MAP1B_HUMAN Microtubule-associated protein 1B OS=Homo sapiens OX=9606 GN=MAP1B PE=1 SV=2
NaN	NaN	18.1202	18.1083	18.1473	18.2401	18.3901	18.0804	18.105	17.6692	18.0054	17.909	17.7332	18.0435	18.056	18.1487	18.1237	18.2107				5	2	2	21.1	7.3	7.3	32.668	0	47.701	43692000	25	P46926;P46926-2	P46926;P46926-2	Glucosamine-6-phosphate isomerase 1	GNPDA1	sp|P46926|GNPI1_HUMAN Glucosamine-6-phosphate isomerase 1 OS=Homo sapiens OX=9606 GN=GNPDA1 PE=1 SV=1;sp|P46926-2|GNPI1_HUMAN Isoform 2 of Glucosamine-6-phosphate isomerase 1 OS=Homo sapiens OX=9606 GN=GNPDA1
21.6595	21.4768	21.7387	21.2594	21.5598	21.3997	22.1089	21.6042	21.7988	21.2583	21.2353	21.211	21.48	21.8019	22.0567	21.6091	21.3777	21.8743				24	24	23	20.2	20.2	19.7	189.25	0	163.87	686580000	277	P46940	P46940	Ras GTPase-activating-like protein IQGAP1	IQGAP1	sp|P46940|IQGA1_HUMAN Ras GTPase-activating-like protein IQGAP1 OS=Homo sapiens OX=9606 GN=IQGAP1 PE=1 SV=1
21.0079	20.3401	20.4386	20.5249	20.6209	20.4142	21.0648	20.5882	20.5282	21.0288	20.6784	20.295	20.5969	20.4566	20.8084	20.6749	20.209	20.6961				3	3	3	13.2	13.2	13.2	37.478	0	44.239	332350000	58	P46976-2;P46976;P46976-3	P46976-2;P46976;P46976-3	Glycogenin-1	GYG1	sp|P46976-2|GLYG_HUMAN Isoform GN-1 of Glycogenin-1 OS=Homo sapiens OX=9606 GN=GYG1;sp|P46976|GLYG_HUMAN Glycogenin-1 OS=Homo sapiens OX=9606 GN=GYG1 PE=1 SV=4;sp|P46976-3|GLYG_HUMAN Isoform GN-1S of Glycogenin-1 OS=Homo sapiens OX=9606 GN=GYG1
17.5015	17.6272	17.4615	17.5113	17.4569	17.7423	17.8155	17.7491	18.4576	18.1852	17.7868	17.5675	17.499	17.7636	17.6898	17.7437	17.8905	18.1114				3	3	3	3.8	3.8	3.8	80.529	0	6.1202	46671000	11	P46977;P46977-2	P46977;P46977-2	Dolichyl-diphosphooligosaccharide--protein glycosyltransferase subunit STT3A	STT3A	sp|P46977|STT3A_HUMAN Dolichyl-diphosphooligosaccharide--protein glycosyltransferase subunit STT3A OS=Homo sapiens OX=9606 GN=STT3A PE=1 SV=2;sp|P46977-2|STT3A_HUMAN Isoform 2 of Dolichyl-diphosphooligosaccharide--protein glycosyltransferase subunit STT3A
19.8301	20.3587	19.9901	20.1215	20.1118	19.898	19.3042	19.1996	19.7976	20.3851	20.0979	20.0213	20.0357	20.0587	19.7537	20.0535	20.5257	19.7482				9	9	9	18.7	18.7	18.7	73.361	0	103.5	185610000	55	P47736;P47736-4;P47736-2;P47736-3	P47736;P47736-4;P47736-2;P47736-3	Rap1 GTPase-activating protein 1	RAP1GAP	sp|P47736|RPGP1_HUMAN Rap1 GTPase-activating protein 1 OS=Homo sapiens OX=9606 GN=RAP1GAP PE=1 SV=2;sp|P47736-4|RPGP1_HUMAN Isoform 4 of Rap1 GTPase-activating protein 1 OS=Homo sapiens OX=9606 GN=RAP1GAP;sp|P47736-2|RPGP1_HUMAN Isoform 2 of Rap1 GTPase-ac
21.4853	21.5327	21.503	21.4638	21.5642	21.5865	21.5794	21.5475	21.4148	21.692	21.4212	21.3496	21.3494	21.404	21.4277	21.5802	21.4905	21.2792				8	8	8	32.4	32.4	32.4	30.628	0	64.822	539720000	92	P47756-2;P47756;A0PFK7	P47756-2;P47756;A0PFK7	F-actin-capping protein subunit beta	CAPZB	sp|P47756-2|CAPZB_HUMAN Isoform 2 of F-actin-capping protein subunit beta OS=Homo sapiens OX=9606 GN=CAPZB;sp|P47756|CAPZB_HUMAN F-actin-capping protein subunit beta OS=Homo sapiens OX=9606 GN=CAPZB PE=1 SV=4;sp|A0PFK7|CAPZB_PIG F-actin-capping protein sub
20.9647	20.8042	20.8594	20.7809	20.9799	20.7574	20.9668	20.8164	21.1047	20.7822	20.6332	20.8399	20.876	20.8377	21.0987	20.9345	20.8011	20.6886				7	7	7	13.5	13.5	13.5	78.143	0	19.065	369000000	90	P47788;P52888	P47788			sp|P47788|THOP1_PIG Thimet oligopeptidase OS=Sus scrofa OX=9823 GN=THOP1 PE=2 SV=2
19.2196	19.4242	19.2815	19.5603	19.3701	19.5456	19.5965	19.6421	19.4034	19.5405	19.5597	19.5064	19.2532	18.6414	18.8745	19.5255	19.6534	19.0226				2	2	2	14.6	14.6	14.6	16.46	0	88.683	123780000	29	P47813;O14602	P47813;O14602	Eukaryotic translation initiation factor 1A, X-chromosomal;Eukaryotic translation initiation factor 1A, Y-chromosomal	EIF1AX;EIF1AY	sp|P47813|IF1AX_HUMAN Eukaryotic translation initiation factor 1A, X-chromosomal OS=Homo sapiens OX=9606 GN=EIF1AX PE=1 SV=2;sp|O14602|IF1AY_HUMAN Eukaryotic translation initiation factor 1A, Y-chromosomal OS=Homo sapiens OX=9606 GN=EIF1AY PE=1 SV=4
18.8052	18.8256	18.9263	18.7596	18.4094	18.8507	18.7631	NaN	18.8718	NaN	18.4685	18.8624	18.759	18.8797	18.6645	19.3488	18.7255	18.872				4	4	4	5.8	5.8	5.8	86.578	0	95.931	88862000	33	P47897-2;P47897	P47897-2;P47897	Glutamine--tRNA ligase	QARS	sp|P47897-2|SYQ_HUMAN Isoform 2 of Glutamine--tRNA ligase OS=Homo sapiens OX=9606 GN=QARS1;sp|P47897|SYQ_HUMAN Glutamine--tRNA ligase OS=Homo sapiens OX=9606 GN=QARS1 PE=1 SV=1
18.0979	18.0673	17.8811	18.3343	18.1004	17.7976	17.6445	18.1126	NaN	18.5437	18.2992	18.6226	17.9515	18.1116	17.7185	17.9876	18.5266	17.9575				5	5	4	6.8	6.8	5.1	100.87	0	108.36	52271000	34	P48058;P48058-2;P42263-2;P42263;P42261-3;P42261-4;P42261-2;P42261;P42261-6;P42261-5	P48058;P48058-2	Glutamate receptor 4	GRIA4	sp|P48058|GRIA4_HUMAN Glutamate receptor 4 OS=Homo sapiens OX=9606 GN=GRIA4 PE=1 SV=2;sp|P48058-2|GRIA4_HUMAN Isoform 2 of Glutamate receptor 4 OS=Homo sapiens OX=9606 GN=GRIA4
18.5659	19.0261	18.7027	18.64	19.078	18.5585	18.8232	18.8519	NaN	19.2493	NaN	18.6824	18.9804	18.9585	19.0013	19.1644	19.0438	18.9229				3	3	3	4.9	4.9	4.9	70.605	0.00042699	4.4509	88302000	21	P48066;Q9NSD5-3;P31641-2;P48066-2;Q9NSD5-2;Q9NSD5;P48065;P23975;Q01959;P31641;P23975-2;P48029	P48066	Sodium- and chloride-dependent GABA transporter 3	SLC6A11	sp|P48066|S6A11_HUMAN Sodium- and chloride-dependent GABA transporter 3 OS=Homo sapiens OX=9606 GN=SLC6A11 PE=2 SV=1
19.1384	19.2967	18.9771	19.2884	19.3398	19.0982	18.3463	18.766	19.0224	19.339	19.3851	19.108	19.034	19.1562	18.6243	19.3115	19.2697	18.6854				2	2	2	3.5	3.5	3.5	70.582	0	7.21	101350000	32	P48067-2;P48067-3;P48067	P48067-2;P48067-3;P48067	Sodium- and chloride-dependent glycine transporter 1	SLC6A9	sp|P48067-2|SC6A9_HUMAN Isoform GlyT-1A of Sodium- and chloride-dependent glycine transporter 1 OS=Homo sapiens OX=9606 GN=SLC6A9;sp|P48067-3|SC6A9_HUMAN Isoform GlyT-1B of Sodium- and chloride-dependent glycine transporter 1 OS=Homo sapiens OX=9606 GN=SLC
17.6477	17.916	16.3915	17.7428	17.8183	17.2415	16.728	17.063	16.9444	17.4643	17.2889	17.6437	17.21	17.2781	16.9181	17.4888	17.992	16.7293				3	3	3	6.9	6.9	6.9	66.894	0	8.5828	31688000	15	P48319;Q99259;Q5IS68;Q99259-3;Q99259-4	P48319;Q99259;Q5IS68	Glutamate decarboxylase 1	GAD1	sp|P48319|DCE1_PIG Glutamate decarboxylase 1 OS=Sus scrofa OX=9823 GN=GAD1 PE=2 SV=1;sp|Q99259|DCE1_HUMAN Glutamate decarboxylase 1 OS=Homo sapiens OX=9606 GN=GAD1 PE=1 SV=1;sp|Q5IS68|DCE1_PANTR Glutamate decarboxylase 1 OS=Pan troglodytes OX=9598 GN=GAD1
20.6309	20.4141	20.3443	20.4261	20.5702	20.6553	20.1939	19.7971	20.3121	20.5368	19.8745	20.6002	20.9237	20.5707	19.5626	19.4432	20.5849	19.3103				3	3	3	10.4	10.4	10.4	65.388	0	81.279	240460000	48	P48321;Q05329	P48321;Q05329	Glutamate decarboxylase 2	GAD2	sp|P48321|DCE2_PIG Glutamate decarboxylase 2 OS=Sus scrofa OX=9823 GN=GAD2 PE=2 SV=1;sp|Q05329|DCE2_HUMAN Glutamate decarboxylase 2 OS=Homo sapiens OX=9606 GN=GAD2 PE=1 SV=1
19.1358	19.1344	18.7962	19.1018	18.8831	19.4991	19.1285	18.3886	18.7668	18.7737	18.3142	19.1093	19.1484	19.3551	19.3326	19.0551	18.9576	18.8631				5	5	5	10.6	10.6	10.6	57.21	0	45.412	111320000	73	P48444;P48444-2	P48444;P48444-2	Coatomer subunit delta	ARCN1	sp|P48444|COPD_HUMAN Coatomer subunit delta OS=Homo sapiens OX=9606 GN=ARCN1 PE=1 SV=1;sp|P48444-2|COPD_HUMAN Isoform 2 of Coatomer subunit delta OS=Homo sapiens OX=9606 GN=ARCN1
18.4317	18.0909	18.3735	18.2587	18.353	18.4051	18.0521	18.5909	18.1719	18.4034	18.391	18.1326	18.1403	17.7402	18.0809	18.1071	18.4916	18.3316				6	4	4	14.1	10.4	10.4	58.129	0	8.7825	53186000	23	P48454;P48454-3;P48454-2	P48454;P48454-3;P48454-2	Serine/threonine-protein phosphatase 2B catalytic subunit gamma isoform	PPP3CC	sp|P48454|PP2BC_HUMAN Serine/threonine-protein phosphatase 2B catalytic subunit gamma isoform OS=Homo sapiens OX=9606 GN=PPP3CC PE=1 SV=3;sp|P48454-3|PP2BC_HUMAN Isoform 3 of Serine/threonine-protein phosphatase 2B catalytic subunit gamma isoform OS=Homo s
17.0515	17.0092	16.9901	16.8361	16.9325	17.1189	17.1902	17.0125	NaN	NaN	16.8622	16.745	16.88	16.9511	16.8946	16.8444	16.9657	16.8642				2	2	2	2.8	2.8	2.8	72.765	0	9.827	22899000	20	P48506	P48506	Glutamate--cysteine ligase catalytic subunit	GCLC	sp|P48506|GSH1_HUMAN Glutamate--cysteine ligase catalytic subunit OS=Homo sapiens OX=9606 GN=GCLC PE=1 SV=2
18.93	18.7681	18.6205	17.7365	18.688	18.596	17.9599	18.5496	18.3328	20.0976	19.3497	18.3989	18.2393	18.5504	17.296	18.1628	18.0777	18.3373				2	2	2	41.9	41.9	41.9	6.7913	0	54.739	69061000	53	P48539	P48539	Purkinje cell protein 4	PCP4	sp|P48539|PCP4_HUMAN Calmodulin regulator protein PCP4 OS=Homo sapiens OX=9606 GN=PCP4 PE=1 SV=3
17.8647	18.0447	17.8487	17.9181	18.096	17.4249	17.989	16.3071	17.8789	17.6937	17.5951	18.1408	17.7754	17.8336	17.8041	17.6352	17.629	17.5481				2	2	2	5.5	5.5	5.5	52.384	0	7.0222	43882000	19	P48637;P48637-2	P48637;P48637-2	Glutathione synthetase	GSS	sp|P48637|GSHB_HUMAN Glutathione synthetase OS=Homo sapiens OX=9606 GN=GSS PE=1 SV=1;sp|P48637-2|GSHB_HUMAN Isoform 2 of Glutathione synthetase OS=Homo sapiens OX=9606 GN=GSS
23.1314	23.2616	23.3228	23.2736	23.338	23.32	23.4015	23.3639	23.3155	23.2584	23.0896	23.2026	23.0623	23.2258	23.0715	23.2804	23.3899	23.5115				13	13	13	31.8	31.8	31.8	59.67	0	76.733	1778000000	192	P48643;P48643-2	P48643;P48643-2	T-complex protein 1 subunit epsilon	CCT5	sp|P48643|TCPE_HUMAN T-complex protein 1 subunit epsilon OS=Homo sapiens OX=9606 GN=CCT5 PE=1 SV=1;sp|P48643-2|TCPE_HUMAN Isoform 2 of T-complex protein 1 subunit epsilon OS=Homo sapiens OX=9606 GN=CCT5
16.1448	15.9917	16.7689	16.1183	16.1816	NaN	16.5566	NaN	16.0157	16.7152	15.4178	16.4315	15.9363	16.3631	16.5156	16.4591	16.4265	NaN				3	3	3	13.8	13.8	13.8	37.567	0	6.4463	13966000	21	P48729-3;P48729;P48729-2;O19175	P48729-3;P48729;P48729-2	Casein kinase I isoform alpha	CSNK1A1	sp|P48729-3|KC1A_HUMAN Isoform 3 of Casein kinase I isoform alpha OS=Homo sapiens OX=9606 GN=CSNK1A1;sp|P48729|KC1A_HUMAN Casein kinase I isoform alpha OS=Homo sapiens OX=9606 GN=CSNK1A1 PE=1 SV=2;sp|P48729-2|KC1A_HUMAN Isoform 2 of Casein kinase I isoform
18.8672	19.0512	18.6142	17.6224	18.4983	18.2673	NaN	NaN	18.4104	18.399	18.4553	18.8891	18.8726	18.8285	18.854	18.4314	19.1964	18.737				4	4	4	17.7	17.7	17.7	31.54	0	8.953	77020000	26	P48739;P48739-2;P48739-3	P48739;P48739-2;P48739-3	Phosphatidylinositol transfer protein beta isoform	PITPNB	sp|P48739|PIPNB_HUMAN Phosphatidylinositol transfer protein beta isoform OS=Homo sapiens OX=9606 GN=PITPNB PE=1 SV=2;sp|P48739-2|PIPNB_HUMAN Isoform 2 of Phosphatidylinositol transfer protein beta isoform OS=Homo sapiens OX=9606 GN=PITPNB;sp|P48739-3|PIPNB
19.9854	20.3882	20.142	20.3065	20.0899	20.1688	20.3479	20.0327	20.3819	20.1588	20.1299	20.153	20.0817	20.3027	20.3232	20.2435	20.2973	20.2812				3	3	3	6.9	6.9	6.9	57.548	0	10.14	232960000	49	P49257	P49257	Protein ERGIC-53	LMAN1	sp|P49257|LMAN1_HUMAN Protein ERGIC-53 OS=Homo sapiens OX=9606 GN=LMAN1 PE=1 SV=2
19.3535	19.3404	19.5028	19.4432	19.3679	19.4181	19.477	19.0614	18.8169	19.2091	18.8781	19.1721	19.055	19.0045	19.254	19.1283	19.1318	19.3683				5	5	5	2.7	2.7	2.7	273.42	0	76.883	117780000	77	P49327	P49327	Fatty acid synthase;[Acyl-carrier-protein] S-acetyltransferase;[Acyl-carrier-protein] S-malonyltransferase;3-oxoacyl-[acyl-carrier-protein] synthase;3-oxoacyl-[acyl-carrier-protein] reductase;3-hydroxyacyl-[acyl-carrier-protein] dehydratase;Enoyl-[acyl-carrier-protein] reductase;Oleoyl-[acyl-carrier-protein] hydrolase	FASN	sp|P49327|FAS_HUMAN Fatty acid synthase OS=Homo sapiens OX=9606 GN=FASN PE=1 SV=3
22.9131	22.8413	22.5207	22.8451	22.7477	22.7079	22.7637	22.5667	22.6727	22.4535	22.6269	22.792	22.7261	22.7361	22.8714	22.8817	22.701	22.5147				13	13	13	33.4	33.4	33.4	60.533	0	188.36	1304900000	261	P49368;P49368-2;Q29068	P49368;P49368-2	T-complex protein 1 subunit gamma	CCT3	sp|P49368|TCPG_HUMAN T-complex protein 1 subunit gamma OS=Homo sapiens OX=9606 GN=CCT3 PE=1 SV=4;sp|P49368-2|TCPG_HUMAN Isoform 2 of T-complex protein 1 subunit gamma OS=Homo sapiens OX=9606 GN=CCT3
19.1823	18.9974	19.5468	19.6269	19.9307	19.6504	19.4883	NaN	20.0765	19.4208	19.2814	19.5182	19.3035	19.1586	19.0847	19.717	19.541	19.0117				5	5	5	19.3	19.3	19.3	46.308	0	15.867	127730000	39	P49407-2;P49407	P49407-2;P49407	Beta-arrestin-1	ARRB1	sp|P49407-2|ARRB1_HUMAN Isoform 1B of Beta-arrestin-1 OS=Homo sapiens OX=9606 GN=ARRB1;sp|P49407|ARRB1_HUMAN Beta-arrestin-1 OS=Homo sapiens OX=9606 GN=ARRB1 PE=1 SV=2
19.6395	20.4514	20.8153	20.5809	20.9575	21.1177	20.6314	21.0133	20.7872	21.0745	20.9306	20.706	20.5687	20.6434	20.7439	20.8614	21.0047	21.174				6	6	6	18.1	18.1	18.1	49.541	0	50.314	298560000	58	P49411	P49411	Elongation factor Tu, mitochondrial	TUFM	sp|P49411|EFTU_HUMAN Elongation factor Tu, mitochondrial OS=Homo sapiens OX=9606 GN=TUFM PE=1 SV=2
22.0236	22.1277	22.4362	22.2476	22.5277	22.2528	21.992	22.3936	22.3716	22.3111	22.3576	22.1986	22.4792	22.251	21.8418	22.5253	22.3598	22.1762				8	8	8	18.7	18.7	18.7	71.928	0	235.56	879260000	189	P49418-2;P49418	P49418-2;P49418	Amphiphysin	AMPH	sp|P49418-2|AMPH_HUMAN Isoform 2 of Amphiphysin OS=Homo sapiens OX=9606 GN=AMPH;sp|P49418|AMPH_HUMAN Amphiphysin OS=Homo sapiens OX=9606 GN=AMPH PE=1 SV=1
20.592	21.2014	20.857	21.0832	20.8866	20.8927	21.1816	20.8366	20.9502	21.0076	20.6932	20.9391	20.8547	20.9436	21.2569	21.0918	21.1863	21.3292				11	11	11	32.1	32.1	32.1	55.366	0	89.443	422030000	141	P49419-2;P49419;P49419-4	P49419-2;P49419;P49419-4	Alpha-aminoadipic semialdehyde dehydrogenase	ALDH7A1	sp|P49419-2|AL7A1_HUMAN Isoform 2 of Alpha-aminoadipic semialdehyde dehydrogenase OS=Homo sapiens OX=9606 GN=ALDH7A1;sp|P49419|AL7A1_HUMAN Alpha-aminoadipic semialdehyde dehydrogenase OS=Homo sapiens OX=9606 GN=ALDH7A1 PE=1 SV=5;sp|P49419-4|AL7A1_HUMAN Iso
21.8508	21.6282	21.5676	21.9592	21.9927	21.6472	21.6209	21.601	21.6634	21.8306	21.3719	21.6872	21.8239	21.8225	21.8232	21.8708	21.7492	21.5227				10	10	10	13.8	13.8	13.8	106.81	0	105	674980000	207	P49588;P49588-2	P49588;P49588-2	Alanine--tRNA ligase, cytoplasmic	AARS	sp|P49588|SYAC_HUMAN Alanine--tRNA ligase, cytoplasmic OS=Homo sapiens OX=9606 GN=AARS1 PE=1 SV=2;sp|P49588-2|SYAC_HUMAN Isoform 2 of Alanine--tRNA ligase, cytoplasmic OS=Homo sapiens OX=9606 GN=AARS1
20.6591	20.4157	20.9213	20.6096	20.7263	20.9125	20.1711	20.7249	20.7787	20.3419	21.3658	20.6384	20.4567	20.6069	20.1493	20.5763	20.4993	19.8217				10	10	10	23.7	23.7	23.7	58.777	0	24.693	308040000	101	P49591	P49591	Serine--tRNA ligase, cytoplasmic	SARS	sp|P49591|SYSC_HUMAN Serine--tRNA ligase, cytoplasmic OS=Homo sapiens OX=9606 GN=SARS1 PE=1 SV=3
19.0169	19.3675	19.6025	18.5168	19.5748	20.7095	19.5093	21.5622	20.0329	19.9346	21.1823	19.5014	19.5399	20.2191	19.7792	19.6774	19.5737	21.4959				5	5	5	28.3	28.3	28.3	22.949	0	77.384	175740000	52	P49720	P49720	Proteasome subunit beta type-3	PSMB3	sp|P49720|PSB3_HUMAN Proteasome subunit beta type-3 OS=Homo sapiens OX=9606 GN=PSMB3 PE=1 SV=2
19.0958	19.2676	20.1728	19.0031	19.4848	19.4039	19.6981	19.4352	19.3205	NaN	NaN	19.1748	19.297	19.8096	19.96	19.6617	19.3709	20.0144				2	2	2	12.9	12.9	12.9	22.836	0	6.4397	126140000	34	P49721	P49721	Proteasome subunit beta type-2	PSMB2	sp|P49721|PSB2_HUMAN Proteasome subunit beta type-2 OS=Homo sapiens OX=9606 GN=PSMB2 PE=1 SV=1
19.5107	19.7092	19.7528	19.7893	19.6613	19.9085	19.9648	19.492	19.9184	19.2776	19.8993	20.2729	20.1274	20.1306	19.8387	19.9581	19.7333	19.5251				3	3	3	10.9	10.9	10.9	46.277	0.00081934	4.0418	181730000	17	Q86TX2;P49753;P49753-2	Q86TX2;P49753;P49753-2	Acyl-coenzyme A thioesterase 1;Acyl-coenzyme A thioesterase 2, mitochondrial	ACOT1;ACOT2	sp|Q86TX2|ACOT1_HUMAN Acyl-coenzyme A thioesterase 1 OS=Homo sapiens OX=9606 GN=ACOT1 PE=1 SV=1;sp|P49753|ACOT2_HUMAN Acyl-coenzyme A thioesterase 2, mitochondrial OS=Homo sapiens OX=9606 GN=ACOT2 PE=1 SV=6;sp|P49753-2|ACOT2_HUMAN Isoform 2 of Acyl-coenzym
19.321	19.3	19.6441	19.2974	19.408	19.2989	19.3938	18.4266	19.3399	19.804	19.5244	19.2957	19.2162	19.1392	19.2183	19.477	19.5773	19.8371				3	3	3	4	4	4	100.18	0	6.0098	126750000	34	P49756;P49756-2;P49756-3	P49756	RNA-binding protein 25	RBM25	sp|P49756|RBM25_HUMAN RNA-binding protein 25 OS=Homo sapiens OX=9606 GN=RBM25 PE=1 SV=3
18.3948	18.0614	18.1618	18.9635	18.347	18.2435	17.8914	18.2193	17.9129	18.4158	18.4312	18.5379	18.2096	18.3717	17.6848	18.6417	18.4602	17.8245				6	6	4	15.8	15.8	10.1	49.387	0	17.999	65039000	51	P49802-4;P49802-2;P49802-3;P49802-5;P49802	P49802-4;P49802-2;P49802-3;P49802-5;P49802	Regulator of G-protein signaling 7	RGS7	sp|P49802-4|RGS7_HUMAN Isoform 4 of Regulator of G-protein signaling 7 OS=Homo sapiens OX=9606 GN=RGS7;sp|P49802-2|RGS7_HUMAN Isoform 2 of Regulator of G-protein signaling 7 OS=Homo sapiens OX=9606 GN=RGS7;sp|P49802-3|RGS7_HUMAN Isoform 3 of Regulator of G
22.2997	22.6071	22.6544	22.7338	23.0684	23.0383	22.5596	22.577	22.618	22.6349	22.5751	22.3742	22.6113	22.7595	22.6298	22.7899	22.9486	22.6141				8	8	8	33.2	33.2	33.2	49.867	0	285.55	1156200000	162	P49821-2;P49821	P49821-2;P49821	NADH dehydrogenase [ubiquinone] flavoprotein 1, mitochondrial	NDUFV1	sp|P49821-2|NDUV1_HUMAN Isoform 2 of NADH dehydrogenase [ubiquinone] flavoprotein 1, mitochondrial OS=Homo sapiens OX=9606 GN=NDUFV1;sp|P49821|NDUV1_HUMAN NADH dehydrogenase [ubiquinone] flavoprotein 1, mitochondrial OS=Homo sapiens OX=9606 GN=NDUFV1 PE=1
18.8558	18.9895	19.3049	18.9801	19.1282	18.9665	18.9144	18.785	18.9857	19.2427	19.0211	18.9293	19.0234	19.1761	18.8952	18.9509	18.9709	18.7862				4	3	3	10.4	8.3	8.3	50.98	0	6.9261	97068000	52	P49840	P49840	Glycogen synthase kinase-3 alpha	GSK3A	sp|P49840|GSK3A_HUMAN Glycogen synthase kinase-3 alpha OS=Homo sapiens OX=9606 GN=GSK3A PE=1 SV=2
20.2116	19.6364	19.4491	19.4272	19.5096	19.7759	19.158	19.5045	19.1959	19.451	19.0664	19.3941	19.4085	19.6349	19.702	19.089	19.7751	18.7409				6	6	5	21.9	21.9	19.5	46.744	0	16.96	145860000	62	P49841;P49841-2	P49841;P49841-2	Glycogen synthase kinase-3 beta	GSK3B	sp|P49841|GSK3B_HUMAN Glycogen synthase kinase-3 beta OS=Homo sapiens OX=9606 GN=GSK3B PE=1 SV=2;sp|P49841-2|GSK3B_HUMAN Isoform 2 of Glycogen synthase kinase-3 beta OS=Homo sapiens OX=9606 GN=GSK3B
16.4932	16.7579	17.6467	17.6417	16.714	17.5214	17.8457	17.5973	17.451	17.0561	17.3972	16.4189	17.5227	17.6034	17.1927	16.5441	15.7357	17.3011				3	3	3	9.3	9.3	9.3	64.969	0	10.554	25100000	12	P49902;P49902-2	P49902;P49902-2	Cytosolic purine 5-nucleotidase	NT5C2	sp|P49902|5NTC_HUMAN Cytosolic purine 5-nucleotidase OS=Homo sapiens OX=9606 GN=NT5C2 PE=1 SV=1;sp|P49902-2|5NTC_HUMAN Isoform 2 of Cytosolic purine 5-nucleotidase OS=Homo sapiens OX=9606 GN=NT5C2
19.0922	18.8282	19.0841	18.9337	18.8991	19.1076	18.8285	18.8337	18.89	19.2822	18.9952	18.9395	18.9682	18.9353	18.9221	18.7731	19.256	19.3453				5	5	5	21.4	21.4	21.4	42.91	0	17.727	113880000	64	P49903;P49903-2;P49903-4;P49903-3	P49903;P49903-2;P49903-4	Selenide, water dikinase 1	SEPHS1	sp|P49903|SPS1_HUMAN Selenide, water dikinase 1 OS=Homo sapiens OX=9606 GN=SEPHS1 PE=1 SV=2;sp|P49903-2|SPS1_HUMAN Isoform 2 of Selenide, water dikinase 1 OS=Homo sapiens OX=9606 GN=SEPHS1;sp|P49903-4|SPS1_HUMAN Isoform 4 of Selenide, water dikinase 1 OS=H
18.6754	18.3096	18.9691	17.4205	18.3191	17.8706	16.967	18.5076	17.8175	18.15	18.2577	18.4113	18.7695	18.3196	18.1952	18.489	18.9367	17.8784				5	5	5	10.8	10.8	10.8	65.928	0	9.2256	62826000	19	P49915-2;P49915	P49915-2;P49915	GMP synthase [glutamine-hydrolyzing]	GMPS	sp|P49915-2|GUAA_HUMAN Isoform 2 of GMP synthase [glutamine-hydrolyzing] OS=Homo sapiens OX=9606 GN=GMPS;sp|P49915|GUAA_HUMAN GMP synthase [glutamine-hydrolyzing] OS=Homo sapiens OX=9606 GN=GMPS PE=1 SV=1
16.3179	15.5019	16.3148	15.6427	15.9632	16.2924	16.3114	NaN	16.1076	14.7718	15.7803	16.293	15.8419	16.5543	16.3469	16.0743	16.241	NaN				2	2	2	3.2	3.2	3.2	77.641	0.0099213	2.6039	12968000	10	P49959-2;P49959;P49959-3	P49959-2;P49959;P49959-3	Double-strand break repair protein MRE11A	MRE11A	sp|P49959-2|MRE11_HUMAN Isoform 2 of Double-strand break repair protein MRE11 OS=Homo sapiens OX=9606 GN=MRE11;sp|P49959|MRE11_HUMAN Double-strand break repair protein MRE11 OS=Homo sapiens OX=9606 GN=MRE11 PE=1 SV=3;sp|P49959-3|MRE11_HUMAN Isoform 3 of Do
20.2884	20.5943	20.4512	20.5163	20.429	20.7569	20.7146	20.282	20.7356	20.4357	20.4794	20.4339	20.4349	20.4709	20.4113	20.6077	20.6169	20.1293				8	8	4	30.1	30.1	17	42.142	0	21.549	283000000	90	Q2PKF4;P50148	Q2PKF4;P50148	Guanine nucleotide-binding protein G(q) subunit alpha	GNAQ	sp|Q2PKF4|GNAQ_PIG Guanine nucleotide-binding protein G(q) subunit alpha OS=Sus scrofa OX=9823 GN=GNAQ PE=2 SV=3;sp|P50148|GNAQ_HUMAN Guanine nucleotide-binding protein G(q) subunit alpha OS=Homo sapiens OX=9606 GN=GNAQ PE=1 SV=4
23.4545	23.2211	23.3741	23.5105	23.6551	23.5352	23.2004	23.6532	23.6175	23.6038	23.6161	23.9613	23.47	23.4515	23.124	23.4185	23.6345	23.8554				6	6	5	27.4	27.4	24	31.381	0	66.209	1875500000	166	P50213-2;P50213	P50213-2;P50213	Isocitrate dehydrogenase [NAD] subunit alpha, mitochondrial	IDH3A	sp|P50213-2|IDH3A_HUMAN Isoform 2 of Isocitrate dehydrogenase [NAD] subunit alpha, mitochondrial OS=Homo sapiens OX=9606 GN=IDH3A;sp|P50213|IDH3A_HUMAN Isocitrate dehydrogenase [NAD] subunit alpha, mitochondrial OS=Homo sapiens OX=9606 GN=IDH3A PE=1 SV=1
21.4197	21.8377	22.8269	21.8154	21.4292	21.9679	21.8471	21.6383	21.875	22.4602	21.6851	22.5037	22.0394	21.8133	22.5178	21.8331	22.1393	21.3151				4	4	4	48.7	48.7	48.7	16.081	0	45.544	1047900000	124	P50390	P50390			sp|P50390|TTHY_PIG Transthyretin OS=Sus scrofa OX=9823 GN=TTR PE=1 SV=1
22.535	22.2672	21.0703	22.2101	22.5842	22.0185	22.3232	22.4234	21.506	21.8083	21.4244	22.1141	22.2066	22.4097	22.0954	22.2289	22.0888	20.8718				13	4	2	40	13.3	7	50.663	0	19.47	918250000	113	P50395;P50395-2	P50395;P50395-2	Rab GDP dissociation inhibitor beta	GDI2	sp|P50395|GDIB_HUMAN Rab GDP dissociation inhibitor beta OS=Homo sapiens OX=9606 GN=GDI2 PE=1 SV=2;sp|P50395-2|GDIB_HUMAN Isoform 2 of Rab GDP dissociation inhibitor beta OS=Homo sapiens OX=9606 GN=GDI2
18.2024	17.6478	20.0803	18.3272	19.5159	17.5376	17.6168	18.7838	13.5893	18.8813	18.4671	18.6443	18.1584	18.8977	18.9482	18.6184	18.9462	18.0301				7	7	7	25.7	25.7	25.7	47.194	0	134.13	171400000	42	P50447	P50447			sp|P50447|A1AT_PIG Alpha-1-antitrypsin OS=Sus scrofa OX=9823 GN=SERPINA1 PE=2 SV=1
21.908	22.3424	22.0105	22.3819	22.3795	21.6692	22.3955	22.1192	21.8667	22.0178	22.3094	22.5732	22.0639	22.1463	22.55	22.7321	22.1146	21.8853				12	12	12	35.6	35.6	35.6	46.44	0	140.05	1052300000	223	P50454	P50454	Serpin H1	SERPINH1	sp|P50454|SERPH_HUMAN Serpin H1 OS=Homo sapiens OX=9606 GN=SERPINH1 PE=1 SV=2
20.9447	20.6317	20.698	20.7146	20.7285	20.8673	20.9792	19.0623	20.8834	20.8474	20.7054	20.903	20.6525	20.9543	21.0466	20.9868	21.0244	20.8677				16	8	8	24.8	15.4	15.4	97.553	0	177.02	365490000	96	P50570-3;P50570-4;P50570-2;P50570-5;P50570	P50570-3;P50570-4;P50570-2;P50570-5;P50570	Dynamin-2	DNM2	sp|P50570-3|DYN2_HUMAN Isoform 3 of Dynamin-2 OS=Homo sapiens OX=9606 GN=DNM2;sp|P50570-4|DYN2_HUMAN Isoform 4 of Dynamin-2 OS=Homo sapiens OX=9606 GN=DNM2;sp|P50570-2|DYN2_HUMAN Isoform 2 of Dynamin-2 OS=Homo sapiens OX=9606 GN=DNM2;sp|P50570-5|DYN2_HUMAN
21.9718	22.1273	22.4231	21.9449	21.8857	22.1691	22.3875	22.0892	21.9862	22.0552	22.5317	22.3089	22.1929	22.197	22.49	22.2122	22.1633	22.5279				9	9	9	37.5	37.5	37.5	36.582	0	62.625	919630000	164	P50578;P14550	P50578;P14550	Alcohol dehydrogenase [NADP(+)]	AKR1A1	sp|P50578|AK1A1_PIG Aldo-keto reductase family 1 member A1 OS=Sus scrofa OX=9823 GN=AKR1A1 PE=1 SV=3;sp|P14550|AK1A1_HUMAN Aldo-keto reductase family 1 member A1 OS=Homo sapiens OX=9606 GN=AKR1A1 PE=1 SV=3
17.3274	17.8537	17.7532	17.7416	17.4898	17.6817	17.681	17.4579	NaN	17.7576	17.2878	17.555	17.3522	18.0691	17.8155	17.6672	17.8428	NaN				4	4	4	13.8	13.8	13.8	50.509	0	6.3876	46071000	10	P50579-2;P50579;P50579-3	P50579-2;P50579;P50579-3	Methionine aminopeptidase 2	METAP2	sp|P50579-2|MAP2_HUMAN Isoform 2 of Methionine aminopeptidase 2 OS=Homo sapiens OX=9606 GN=METAP2;sp|P50579|MAP2_HUMAN Methionine aminopeptidase 2 OS=Homo sapiens OX=9606 GN=METAP2 PE=1 SV=1;sp|P50579-3|MAP2_HUMAN Isoform 3 of Methionine aminopeptidase 2 O
18.4667	18.2583	18.2545	19.1064	19.1016	18.9942	18.801	16.7637	18.9107	18.999	18.7111	19.062	18.8946	18.923	18.6133	18.5207	19.0365	18.1436				2	2	2	19.7	19.7	19.7	16.835	0	30.658	94075000	54	P50584	P50584			sp|P50584|AP4A_PIG Bis(5-nucleosyl)-tetraphosphatase [asymmetrical] OS=Sus scrofa OX=9823 GN=NUDT2 PE=2 SV=3
22.681	22.4439	24.0064	22.4198	23.7551	24.8279	23.4005	24.8779	24.6051	25.1075	24.458	24.0188	23.3229	23.31	22.7178	23.0487	23.6303	24.6713				3	3	3	20.2	20.2	20.2	26.184	0	181.92	2673000000	123	P50667	P50667			sp|P50667|COX2_PIG Cytochrome c oxidase subunit 2 OS=Sus scrofa OX=9823 GN=MT-CO2 PE=3 SV=1
20.0682	19.7963	20.7779	19.9059	19.0111	19.6595	19.7592	20.2406	19.9614	19.973	19.52	20.2447	19.9046	20.0326	20.3851	19.7306	19.9832	19.0692				5	5	5	15.9	15.9	15.9	51.305	0	46.254	327770000	66	P50828;P02790	P50828			sp|P50828|HEMO_PIG Hemopexin OS=Sus scrofa OX=9823 GN=HPX PE=1 SV=1
17.1235	16.7949	NaN	16.4258	NaN	16.5711	16.7452	16.6554	16.9023	16.3206	15.7015	16.5961	16.3959	16.8366	16.403	17.1297	15.5764	16.8369				6	4	4	2.3	1.5	1.5	317.7	0	5.1091	17969000	12	P50851-2;P50851	P50851-2;P50851	Lipopolysaccharide-responsive and beige-like anchor protein	LRBA	sp|P50851-2|LRBA_HUMAN Isoform 2 of Lipopolysaccharide-responsive and beige-like anchor protein OS=Homo sapiens OX=9606 GN=LRBA;sp|P50851|LRBA_HUMAN Lipopolysaccharide-responsive and beige-like anchor protein OS=Homo sapiens OX=9606 GN=LRBA PE=1 SV=4
20.1461	19.7221	19.8228	19.8888	20.0292	20.0581	19.7444	19.4815	19.4641	19.7511	19.8353	19.6979	19.9288	20.0468	19.9128	19.9426	19.9736	20.308				3	3	3	14.7	14.7	14.7	34.193	0	6.9813	196080000	39	P50897;P50897-2	P50897;P50897-2	Palmitoyl-protein thioesterase 1	PPT1	sp|P50897|PPT1_HUMAN Palmitoyl-protein thioesterase 1 OS=Homo sapiens OX=9606 GN=PPT1 PE=1 SV=1;sp|P50897-2|PPT1_HUMAN Isoform 2 of Palmitoyl-protein thioesterase 1 OS=Homo sapiens OX=9606 GN=PPT1
23.5882	23.6788	23.4648	23.7501	23.5823	23.5241	23.7234	23.4325	23.6478	23.441	23.4297	23.6229	23.5022	23.6442	23.776	23.7361	23.7009	23.6574				15	15	15	37.6	37.6	37.6	59.62	0	323.31	2375200000	272	P50990;P50990-2;P50990-3	P50990;P50990-2;P50990-3	T-complex protein 1 subunit theta	CCT8	sp|P50990|TCPQ_HUMAN T-complex protein 1 subunit theta OS=Homo sapiens OX=9606 GN=CCT8 PE=1 SV=4;sp|P50990-2|TCPQ_HUMAN Isoform 2 of T-complex protein 1 subunit theta OS=Homo sapiens OX=9606 GN=CCT8;sp|P50990-3|TCPQ_HUMAN Isoform 3 of T-complex protein 1 s
23.9577	23.9066	23.9474	23.9875	23.9414	23.9628	23.9673	24.0392	23.9673	24.0299	23.8811	23.9848	23.8802	23.8976	24.0404	23.998	23.9851	24.0731				13	13	13	35.3	35.3	35.3	57.924	0	323.31	2924600000	303	P50991;P50991-2	P50991;P50991-2	T-complex protein 1 subunit delta	CCT4	sp|P50991|TCPD_HUMAN T-complex protein 1 subunit delta OS=Homo sapiens OX=9606 GN=CCT4 PE=1 SV=4;sp|P50991-2|TCPD_HUMAN Isoform 2 of T-complex protein 1 subunit delta OS=Homo sapiens OX=9606 GN=CCT4
15.954	16.1152	NaN	16.0396	16.4858	16.0627	16.8439	16.4088	15.7414	16.4922	15.7464	16.0796	16.0435	16.6787	16.1414	15.9967	16.3513	NaN				4	4	4	8.2	8.2	8.2	82.842	0	5.5521	14049000	6	P51003;P51003-2;Q9NRJ5	P51003;P51003-2	Poly(A) polymerase alpha	PAPOLA	sp|P51003|PAPOA_HUMAN Poly(A) polymerase alpha OS=Homo sapiens OX=9606 GN=PAPOLA PE=1 SV=4;sp|P51003-2|PAPOA_HUMAN Isoform 2 of Poly(A) polymerase alpha OS=Homo sapiens OX=9606 GN=PAPOLA
18.4203	18.2558	18.4329	18.7439	18.0048	18.5845	18.2606	18.0157	18.3842	18.6077	18.1062	18.5992	18.5679	18.376	18.4622	18.3413	18.5817	17.7263				5	4	4	12.1	10.6	10.6	60.791	0	12.489	70973000	44	P51114-2;P51114;P51114-3	P51114-2;P51114;P51114-3	Fragile X mental retardation syndrome-related protein 1	FXR1	sp|P51114-2|FXR1_HUMAN Isoform 2 of Fragile X mental retardation syndrome-related protein 1 OS=Homo sapiens OX=9606 GN=FXR1;sp|P51114|FXR1_HUMAN Fragile X mental retardation syndrome-related protein 1 OS=Homo sapiens OX=9606 GN=FXR1 PE=1 SV=3;sp|P51114-3|F
19.1779	18.509	18.3866	18.4297	18.5576	18.0507	18.0027	18.8114	18.2973	18.3852	18.7937	18.5011	18.2863	18.5055	18.2935	18.2701	18.7429	18.2473				7	7	5	15.8	15.8	11.7	74.222	0	19.235	67956000	28	P51116	P51116	Fragile X mental retardation syndrome-related protein 2	FXR2	sp|P51116|FXR2_HUMAN Fragile X mental retardation syndrome-related protein 2 OS=Homo sapiens OX=9606 GN=FXR2 PE=1 SV=2
22.1902	22.2287	22.0417	22.2293	22.1618	22.0427	22.0633	22.2195	22.053	22.1638	22.193	22.1964	22.2434	22.2338	22.0367	22.158	22.1176	22.0362				11	11	11	66.2	66.2	66.2	23.489	0	203.32	888480000	206	P51149	P51149	Ras-related protein Rab-7a	RAB7A	sp|P51149|RAB7A_HUMAN Ras-related protein Rab-7a OS=Homo sapiens OX=9606 GN=RAB7A PE=1 SV=1
17.6333	17.2359	17.0692	17.1687	17.1765	17.0698	17.1334	17.0871	17.8204	17.4374	17.1958	17.3188	16.899	16.784	17.541	17.241	18.2998	17.0671				2	2	2	12.7	12.7	12.7	22.971	0	28.166	30384000	15	P51157-3;P51157-2;P51157	P51157-3;P51157-2;P51157	Ras-related protein Rab-28	RAB28	sp|P51157-3|RAB28_HUMAN Isoform 3 of Ras-related protein Rab-28 OS=Homo sapiens OX=9606 GN=RAB28;sp|P51157-2|RAB28_HUMAN Isoform L of Ras-related protein Rab-28 OS=Homo sapiens OX=9606 GN=RAB28;sp|P51157|RAB28_HUMAN Ras-related protein Rab-28 OS=Homo sapie
19.4754	19.3289	18.9048	19.1366	19.4976	19.6873	19.5558	19.5587	19.6645	19.0883	19.3579	19.3456	18.7387	18.8581	19.4657	19.2589	19.3489	19.5529				7	7	7	9.4	9.4	9.4	99.146	0	18.021	102920000	44	P51160	P51160	Cone cGMP-specific 3,5-cyclic phosphodiesterase subunit alpha	PDE6C	sp|P51160|PDE6C_HUMAN Cone cGMP-specific 3,5-cyclic phosphodiesterase subunit alpha OS=Homo sapiens OX=9606 GN=PDE6C PE=1 SV=2
17.6465	16.5536	16.6058	16.4872	NaN	15.6306	17.2315	16.3372	16.7625	NaN	16.2229	16.2337	16.8371	16.6705	16.9588	16.5825	16.1183	16.4076				4	4	4	6.7	6.7	6.7	85.664	0	9.8018	19682000	17	P51178;P51178-2	P51178;P51178-2	1-phosphatidylinositol 4,5-bisphosphate phosphodiesterase delta-1	PLCD1	sp|P51178|PLCD1_HUMAN 1-phosphatidylinositol 4,5-bisphosphate phosphodiesterase delta-1 OS=Homo sapiens OX=9606 GN=PLCD1 PE=1 SV=2;sp|P51178-2|PLCD1_HUMAN Isoform 2 of 1-phosphatidylinositol 4,5-bisphosphate phosphodiesterase delta-1 OS=Homo sapiens OX=960
19.2739	19.2269	19.1502	19.159	18.9968	19.1993	19.055	19.0731	19.3346	19.1158	19.0695	19.2681	19.1409	19.3704	19.185	19.3437	19.2274	19.0196				5	5	5	36.2	36.2	36.2	20.478	0	108.37	120550000	77	P51452;P51452-2	P51452;P51452-2	Dual specificity protein phosphatase 3	DUSP3	sp|P51452|DUS3_HUMAN Dual specificity protein phosphatase 3 OS=Homo sapiens OX=9606 GN=DUSP3 PE=1 SV=1;sp|P51452-2|DUS3_HUMAN Isoform 2 of Dual specificity protein phosphatase 3 OS=Homo sapiens OX=9606 GN=DUSP3
18.2243	18.1739	17.7091	18.1702	18.3634	18.1327	18.8064	17.6019	18.3107	18.2698	18.2056	18.2587	18.0139	18.5606	18.6228	18.1842	18.5288	18.4027				12	6	6	10.6	6.2	6.2	179.28	0	11.809	62398000	42	P51531-2;P51531	P51531-2;P51531	Probable global transcription activator SNF2L2	SMARCA2	sp|P51531-2|SMCA2_HUMAN Isoform Short of Probable global transcription activator SNF2L2 OS=Homo sapiens OX=9606 GN=SMARCA2;sp|P51531|SMCA2_HUMAN Probable global transcription activator SNF2L2 OS=Homo sapiens OX=9606 GN=SMARCA2 PE=1 SV=2
18.3709	19.2034	18.8134	18.7824	18.4388	18.7808	18.4838	19.0216	18.8921	18.911	18.5112	18.8461	18.49	18.6296	18.2575	18.9181	18.7683	18.8346				13	13	7	9.4	9.4	5.2	181.26	0	27.745	89466000	74	P51532-5;P51532-2;P51532-3;P51532-4;P51532	P51532-5;P51532-2;P51532-3;P51532-4;P51532	Transcription activator BRG1	SMARCA4	sp|P51532-5|SMCA4_HUMAN Isoform 5 of Transcription activator BRG1 OS=Homo sapiens OX=9606 GN=SMARCA4;sp|P51532-2|SMCA4_HUMAN Isoform 2 of Transcription activator BRG1 OS=Homo sapiens OX=9606 GN=SMARCA4;sp|P51532-3|SMCA4_HUMAN Isoform 3 of Transcription act
19.1333	20.1267	18.414	20.0098	19.2889	18.6224	20.273	20.0973	19.916	20.0596	19.242	19.5497	20.1155	20.381	20.049	20.2887	19.9805	19.83				5	5	3	26.1	26.1	17.4	41.468	0	13.735	206820000	56	P51553-2;P51553	P51553-2;P51553	Isocitrate dehydrogenase [NAD] subunit gamma, mitochondrial	IDH3G	sp|P51553-2|IDH3G_HUMAN Isoform 2 of Isocitrate dehydrogenase [NAD] subunit gamma, mitochondrial OS=Homo sapiens OX=9606 GN=IDH3G;sp|P51553|IDH3G_HUMAN Isocitrate dehydrogenase [NAD] subunit gamma, mitochondrial OS=Homo sapiens OX=9606 GN=IDH3G PE=1 SV=1
17.0685	17.0279	16.8983	17.2486	17.0662	16.8781	17.1345	16.5344	16.6659	16.8525	16.8207	17.0543	17.3926	17.5114	17.1888	17.1411	17.0033	16.975				2	2	2	12.1	12.1	12.1	18.998	0	17.223	25790000	16	P51571	P51571	Translocon-associated protein subunit delta	SSR4	sp|P51571|SSRD_HUMAN Translocon-associated protein subunit delta OS=Homo sapiens OX=9606 GN=SSR4 PE=1 SV=1
22.7371	22.654	22.7366	22.8042	22.7835	22.7104	22.6331	22.533	22.8272	22.6761	22.7464	22.779	22.6574	22.7198	22.856	22.8704	22.7361	22.8987				10	10	10	27.1	27.1	27.1	53.323	0	76.086	1276400000	177	P51608-2;P51608	P51608-2;P51608	Methyl-CpG-binding protein 2	MECP2	sp|P51608-2|MECP2_HUMAN Isoform B of Methyl-CpG-binding protein 2 OS=Homo sapiens OX=9606 GN=MECP2;sp|P51608|MECP2_HUMAN Methyl-CpG-binding protein 2 OS=Homo sapiens OX=9606 GN=MECP2 PE=1 SV=1
19.8495	20.074	19.7393	19.6477	19.9171	19.7327	19.8586	19.3279	19.5699	19.7579	19.6381	19.7961	19.7402	19.7778	19.9127	19.7694	19.8521	19.9508				9	9	9	7	7	7	213.4	0	35.607	170740000	85	P51610-4;P51610;P51610-2;P51610-3	P51610-4;P51610;P51610-2	Host cell factor 1;HCF N-terminal chain 1;HCF N-terminal chain 2;HCF N-terminal chain 3;HCF N-terminal chain 4;HCF N-terminal chain 5;HCF N-terminal chain 6;HCF C-terminal chain 1;HCF C-terminal chain 2;HCF C-terminal chain 3;HCF C-terminal chain 4;HCF C-terminal chain 5;HCF C-terminal chain 6	HCFC1	sp|P51610-4|HCFC1_HUMAN Isoform 4 of Host cell factor 1 OS=Homo sapiens OX=9606 GN=HCFC1;sp|P51610|HCFC1_HUMAN Host cell factor 1 OS=Homo sapiens OX=9606 GN=HCFC1 PE=1 SV=2;sp|P51610-2|HCFC1_HUMAN Isoform 2 of Host cell factor 1 OS=Homo sapiens OX=9606 GN=
18.6809	19.331	19.1955	18.8151	18.867	19.1433	19.3097	NaN	18.8981	18.5951	18.7785	18.9702	18.9832	19.0066	19.1297	19.2875	19.4049	18.5451				5	5	5	22.8	22.8	22.8	37.025	0	13.522	104000000	59	P51665	P51665	26S proteasome non-ATPase regulatory subunit 7	PSMD7	sp|P51665|PSMD7_HUMAN 26S proteasome non-ATPase regulatory subunit 7 OS=Homo sapiens OX=9606 GN=PSMD7 PE=1 SV=2
20.5691	20.3333	20.9813	20.6681	20.8223	20.4038	20.2775	NaN	20.4775	20.7933	21.0459	21.1531	20.464	20.3144	20.0716	20.6495	20.8547	20.7426				3	3	3	11.9	11.9	11.9	31.209	0	8.774	257750000	23	P51674;P51674-3;P51674-2	P51674;P51674-3;P51674-2	Neuronal membrane glycoprotein M6-a	GPM6A	sp|P51674|GPM6A_HUMAN Neuronal membrane glycoprotein M6-a OS=Homo sapiens OX=9606 GN=GPM6A PE=1 SV=2;sp|P51674-3|GPM6A_HUMAN Isoform 3 of Neuronal membrane glycoprotein M6-a OS=Homo sapiens OX=9606 GN=GPM6A;sp|P51674-2|GPM6A_HUMAN Isoform 2 of Neuronal mem
20.8594	20.7792	21.9837	21.2031	20.9832	20.7437	21.2314	20.6341	20.8651	21.013	21.0706	21.1828	21.0804	21.2474	21.187	21.251	21.2489	21.0597				2	2	2	10.8	10.8	10.8	26.788	0	25.532	447060000	51	P51858;P51858-2;P51858-3	P51858;P51858-2;P51858-3	Hepatoma-derived growth factor	HDGF	sp|P51858|HDGF_HUMAN Hepatoma-derived growth factor OS=Homo sapiens OX=9606 GN=HDGF PE=1 SV=1;sp|P51858-2|HDGF_HUMAN Isoform 2 of Hepatoma-derived growth factor OS=Homo sapiens OX=9606 GN=HDGF;sp|P51858-3|HDGF_HUMAN Isoform 3 of Hepatoma-derived growth fac
16.0399	15.3359	17.3309	NaN	15.6235	16.7642	14.4644	17.5464	13.9714	17.6169	18.8329	17.4108	15.8912	15.2479	16.9593	17.3314	NaN	16.7703				2	2	2	12.2	12.2	12.2	20.105	0.0015595	3.5805	12089000	8	P51970	P51970	NADH dehydrogenase [ubiquinone] 1 alpha subcomplex subunit 8	NDUFA8	sp|P51970|NDUA8_HUMAN NADH dehydrogenase [ubiquinone] 1 alpha subcomplex subunit 8 OS=Homo sapiens OX=9606 GN=NDUFA8 PE=1 SV=3
23.1921	23.2022	22.9026	23.3526	23.0762	23.0448	23.4194	22.4764	23.102	23.0317	22.588	23.2503	23.3241	23.3083	23.3335	23.2564	23.25	22.5579				6	6	6	22.2	22.2	22.2	39.594	0	111.21	2187500000	199	P51991;P51991-2	P51991;P51991-2	Heterogeneous nuclear ribonucleoprotein A3	HNRNPA3	sp|P51991|ROA3_HUMAN Heterogeneous nuclear ribonucleoprotein A3 OS=Homo sapiens OX=9606 GN=HNRNPA3 PE=1 SV=2;sp|P51991-2|ROA3_HUMAN Isoform 2 of Heterogeneous nuclear ribonucleoprotein A3 OS=Homo sapiens OX=9606 GN=HNRNPA3
22.1345	22.4037	22.6476	22.0254	22.0818	22.0897	22.0812	22.7408	22.5173	22.4103	22.538	22.1831	22.2936	22.0707	22.0513	22.0007	22.2492	22.3155				6	6	5	18.3	18.3	16.8	51.872	0	41.662	899140000	103	P52209-2;P52209	P52209-2;P52209	6-phosphogluconate dehydrogenase, decarboxylating	PGD	sp|P52209-2|6PGD_HUMAN Isoform 2 of 6-phosphogluconate dehydrogenase, decarboxylating OS=Homo sapiens OX=9606 GN=PGD;sp|P52209|6PGD_HUMAN 6-phosphogluconate dehydrogenase, decarboxylating OS=Homo sapiens OX=9606 GN=PGD PE=1 SV=3
22.8733	22.7944	22.7896	22.9289	22.6888	22.6063	23.0225	22.404	22.7053	22.414	22.4852	22.9236	22.9085	23.0122	23.1759	22.881	23.0369	22.9381				15	15	15	31	31	31	73.62	0	251.73	1544900000	252	P52272-2;P52272	P52272-2;P52272	Heterogeneous nuclear ribonucleoprotein M	HNRNPM	sp|P52272-2|HNRPM_HUMAN Isoform 2 of Heterogeneous nuclear ribonucleoprotein M OS=Homo sapiens OX=9606 GN=HNRNPM;sp|P52272|HNRPM_HUMAN Heterogeneous nuclear ribonucleoprotein M OS=Homo sapiens OX=9606 GN=HNRNPM PE=1 SV=3
18.3956	18.8153	18.2233	18.8676	19.2656	18.7899	19.4762	NaN	17.2451	17.793	18.2858	18.5574	18.8849	19.1053	19.0613	19.0854	18.1434	17.8381				4	4	2	12.3	12.3	6.9	60.221	0	78.731	96315000	65	P52294	P52294	Importin subunit alpha-5;Importin subunit alpha-5, N-terminally processed	KPNA1	sp|P52294|IMA5_HUMAN Importin subunit alpha-5 OS=Homo sapiens OX=9606 GN=KPNA1 PE=1 SV=3
22.1259	22.0171	21.6189	21.9482	21.7615	21.8365	21.6105	21.1534	21.5873	22.1972	21.5251	22.024	22.0341	21.9271	21.6962	21.8968	21.9051	21.4783				13	13	2	28.2	28.2	4	66.316	0	323.31	743700000	167	P52306;P52306-2;P52306-5;P52306-6;P52306-3	P52306;P52306-2;P52306-5;P52306-6;P52306-3	Rap1 GTPase-GDP dissociation stimulator 1	RAP1GDS1	sp|P52306|GDS1_HUMAN Rap1 GTPase-GDP dissociation stimulator 1 OS=Homo sapiens OX=9606 GN=RAP1GDS1 PE=1 SV=3;sp|P52306-2|GDS1_HUMAN Isoform 2 of Rap1 GTPase-GDP dissociation stimulator 1 OS=Homo sapiens OX=9606 GN=RAP1GDS1;sp|P52306-5|GDS1_HUMAN Isoform 5
19.0004	18.8189	18.0512	18.5509	19.1053	18.7829	18.8328	15.5949	19.3178	18.813	17.8359	18.9032	18.6461	18.2275	18.6209	18.8597	19.1694	18.4962				3	3	3	7.2	7.2	7.2	63.926	0	9.7694	84174000	42	P52429	P52429	Diacylglycerol kinase epsilon	DGKE	sp|P52429|DGKE_HUMAN Diacylglycerol kinase epsilon OS=Homo sapiens OX=9606 GN=DGKE PE=1 SV=1
23.6631	23.7896	23.3259	23.6794	23.8667	23.5304	24.0105	23.4299	23.3687	23.5591	23.5811	23.7485	23.6673	23.8243	23.9441	23.8797	23.8028	23.7965				3	2	2	21.3	15	15	13.723	0	22.921	2677800000	86	P52552	P52552			sp|P52552|PRDX2_PIG Peroxiredoxin-2 (Fragment) OS=Sus scrofa OX=9823 GN=PRDX2 PE=2 SV=1
20.8537	20.1947	20.4446	19.8641	20.2821	20.602	20.3972	20.4517	20.5429	21.2662	19.8079	19.8596	20.2097	20.6942	20.9022	21.0304	19.9007	20.2988				4	4	4	28.9	28.9	28.9	23.207	0	31.225	359800000	21	P52565;P52565-2	P52565;P52565-2	Rho GDP-dissociation inhibitor 1	ARHGDIA	sp|P52565|GDIR1_HUMAN Rho GDP-dissociation inhibitor 1 OS=Homo sapiens OX=9606 GN=ARHGDIA PE=1 SV=3;sp|P52565-2|GDIR1_HUMAN Isoform 2 of Rho GDP-dissociation inhibitor 1 OS=Homo sapiens OX=9606 GN=ARHGDIA
19.9687	19.8349	NaN	19.6269	19.8829	19.9563	19.9456	20.0507	19.3339	18.326	19.1037	18.9936	19.7912	20.0301	19.2954	19.0397	19.2267	18.9356				2	2	2	8	8	8	54.181	0	14.919	157010000	38	P52594-2;P52594-3;P52594;P52594-4	P52594-2;P52594-3;P52594;P52594-4	Arf-GAP domain and FG repeat-containing protein 1	AGFG1	sp|P52594-2|AGFG1_HUMAN Isoform 2 of Arf-GAP domain and FG repeat-containing protein 1 OS=Homo sapiens OX=9606 GN=AGFG1;sp|P52594-3|AGFG1_HUMAN Isoform 3 of Arf-GAP domain and FG repeat-containing protein 1 OS=Homo sapiens OX=9606 GN=AGFG1;sp|P52594|AGFG1_
19.7554	19.8014	20.2154	20.151	19.6777	19.9649	20.4009	19.6251	20.5054	21.5019	19.977	20.3652	20.3967	19.8981	20.5667	20.042	19.8876	20.4791				5	4	4	19.5	15.4	15.4	45.671	0	56.756	219870000	67	P52597	P52597	Heterogeneous nuclear ribonucleoprotein F;Heterogeneous nuclear ribonucleoprotein F, N-terminally processed	HNRNPF	sp|P52597|HNRPF_HUMAN Heterogeneous nuclear ribonucleoprotein F OS=Homo sapiens OX=9606 GN=HNRNPF PE=1 SV=3
16.1807	16.7508	16.6712	16.9899	16.6236	16.8332	16.7712	16.2608	16.5661	16.3025	NaN	16.5436	16.7309	16.9907	16.6823	16.7168	17.2488	NaN				3	3	3	5	5	5	92.153	0	6.5982	19029000	16	P52756;P52756-4;P52756-2;P52756-5	P52756	RNA-binding protein 5	RBM5	sp|P52756|RBM5_HUMAN RNA-binding protein 5 OS=Homo sapiens OX=9606 GN=RBM5 PE=1 SV=2
20.9826	20.9967	21.1464	20.5564	20.5435	21.2116	21.1118	21.2911	21.119	21.1487	21.0275	20.3171	19.9454	20.1231	20.3509	20.7389	20.8715	21.3906				2	2	2	15.3	15.3	15.3	14.494	0	7.0637	306280000	43	P52758	P52758	Ribonuclease UK114	HRSP12	sp|P52758|RIDA_HUMAN 2-iminobutanoate/2-iminopropanoate deaminase OS=Homo sapiens OX=9606 GN=RIDA PE=1 SV=1
19.1572	19.301	19.3355	19.3272	18.9984	19.563	19.176	18.9757	19.6223	19.2787	19.5591	18.8227	18.8817	19.182	19.6636	19.0923	18.8128	19.8219				4	4	4	20.4	20.4	20.4	35.278	0	24.184	103270000	49	P52788-2;P52788	P52788-2;P52788	Spermine synthase	SMS	sp|P52788-2|SPSY_HUMAN Isoform 2 of Spermine synthase OS=Homo sapiens OX=9606 GN=SMS;sp|P52788|SPSY_HUMAN Spermine synthase OS=Homo sapiens OX=9606 GN=SMS PE=1 SV=2
18.7267	18.872	18.5639	18.917	19.3925	18.4647	18.697	18.9797	19.1994	19.2906	18.7877	19.1466	18.6905	18.6936	18.6033	19.5866	19.4478	18.5127				2	2	2	11.6	11.6	11.6	21.348	0	5.0788	93506000	26	P52815	P52815	39S ribosomal protein L12, mitochondrial	MRPL12	sp|P52815|RM12_HUMAN 39S ribosomal protein L12, mitochondrial OS=Homo sapiens OX=9606 GN=MRPL12 PE=1 SV=2
19.461	19.606	19.1671	19.2762	19.8637	19.2525	19.9847	18.8171	19.3779	19.1258	17.5344	19.6085	19.5299	20.0139	19.5824	19.5663	18.5383	19.2283				4	3	3	21.7	18.2	18.2	32.922	0	10.264	152220000	39	P52907	P52907	F-actin-capping protein subunit alpha-1	CAPZA1	sp|P52907|CAZA1_HUMAN F-actin-capping protein subunit alpha-1 OS=Homo sapiens OX=9606 GN=CAPZA1 PE=1 SV=3
17.7331	17.602	NaN	17.4054	17.3845	NaN	17.4762	16.6605	17.036	NaN	17.4955	17.3172	17.678	17.645	17.6751	17.5412	17.5512	NaN				2	2	2	7.1	7.1	7.1	33.428	0	6.153	39680000	24	P53004	P53004	Biliverdin reductase A	BLVRA	sp|P53004|BIEA_HUMAN Biliverdin reductase A OS=Homo sapiens OX=9606 GN=BLVRA PE=1 SV=2
17.6768	17.911	17.6357	18.2238	17.816	17.7635	17.7495	17.4995	17.3509	17.0957	17.5268	17.7576	17.8457	18.4057	17.8836	17.997	18.012	17.5612				2	2	2	7.7	7.7	7.7	34.012	0	12.37	51893000	33	P53007	P53007	Tricarboxylate transport protein, mitochondrial	SLC25A1	sp|P53007|TXTP_HUMAN Tricarboxylate transport protein, mitochondrial OS=Homo sapiens OX=9606 GN=SLC25A1 PE=1 SV=2
19.982	20.2614	20.0394	19.906	20.3297	20.4527	20.181	20.7817	20.1868	20.3915	20.0781	20.0764	19.9035	19.4354	19.9513	19.766	20.0273	20.3187				6	6	6	21.8	21.8	21.8	56.878	0	13.832	168590000	56	P53041	P53041	Serine/threonine-protein phosphatase 5	PPP5C	sp|P53041|PPP5_HUMAN Serine/threonine-protein phosphatase 5 OS=Homo sapiens OX=9606 GN=PPP5C PE=1 SV=1
17.3363	17.0132	17.0841	17.2329	17.2066	17.1548	17.385	16.9403	17.1136	17.0833	17.1856	17.1525	17.0712	17.5438	17.3579	17.379	17.3832	17.6491				3	3	3	14.1	14.1	14.1	29.044	0	7.7679	31453000	18	P53365-2;P53365-3;P53365	P53365-2;P53365-3;P53365	Arfaptin-2	ARFIP2	sp|P53365-2|ARFP2_HUMAN Isoform 2 of Arfaptin-2 OS=Homo sapiens OX=9606 GN=ARFIP2;sp|P53365-3|ARFP2_HUMAN Isoform 3 of Arfaptin-2 OS=Homo sapiens OX=9606 GN=ARFIP2;sp|P53365|ARFP2_HUMAN Arfaptin-2 OS=Homo sapiens OX=9606 GN=ARFIP2 PE=1 SV=1
17.3297	17.5185	NaN	17.391	17.3096	16.8455	17.0485	NaN	17.1675	15.7634	17.0685	17.6778	16.8668	16.8975	16.8045	16.996	17.4995	17.1111				3	3	3	17.6	17.6	17.6	22.054	0	7.4756	26251000	19	P53367-3;P53367-2;P53367	P53367-3;P53367-2;P53367	Arfaptin-1	ARFIP1	sp|P53367-3|ARFP1_HUMAN Isoform 3 of Arfaptin-1 OS=Homo sapiens OX=9606 GN=ARFIP1;sp|P53367-2|ARFP1_HUMAN Isoform A of Arfaptin-1 OS=Homo sapiens OX=9606 GN=ARFIP1;sp|P53367|ARFP1_HUMAN Arfaptin-1 OS=Homo sapiens OX=9606 GN=ARFIP1 PE=1 SV=2
21.7216	21.5973	21.6574	21.4256	21.7136	21.619	21.3226	21.3661	21.5044	21.6395	21.4474	21.5861	21.8064	21.6428	21.5973	21.5345	21.4882	21.3692				14	14	14	18.1	18.1	18.1	119.77	0	121.6	594140000	185	P53396-2;P53396;P53396-3	P53396-2;P53396;P53396-3	ATP-citrate synthase	ACLY	sp|P53396-2|ACLY_HUMAN Isoform 2 of ATP-citrate synthase OS=Homo sapiens OX=9606 GN=ACLY;sp|P53396|ACLY_HUMAN ATP-citrate synthase OS=Homo sapiens OX=9606 GN=ACLY PE=1 SV=3;sp|P53396-3|ACLY_HUMAN Isoform 3 of ATP-citrate synthase OS=Homo sapiens OX=9606 GN
18.6352	18.731	19.0848	18.7438	18.6587	18.9487	19.0129	20.0819	18.7822	19.0764	19.0194	19.0369	18.7554	18.8016	19.0997	19.0036	18.8909	18.9997				8	7	7	29.6	27.9	27.9	46.802	0	45.919	90768000	58	P53590;Q96I99;Q96I99-2	P53590;Q96I99;Q96I99-2	Succinyl-CoA ligase [GDP-forming] subunit beta, mitochondrial	SUCLG2	sp|P53590|SUCB2_PIG Succinate--CoA ligase [GDP-forming] subunit beta, mitochondrial (Fragment) OS=Sus scrofa OX=9823 GN=SUCLG2 PE=1 SV=2;sp|Q96I99|SUCB2_HUMAN Succinate--CoA ligase [GDP-forming] subunit beta, mitochondrial OS=Homo sapiens OX=9606 GN=SUCLG2
21.5863	21.6477	21.5784	21.7367	21.5849	21.4854	21.7947	21.3692	21.536	21.531	21.7009	21.6143	21.7398	21.7602	21.8464	21.7631	21.6553	21.5502				16	16	16	17.6	17.6	17.6	138.34	0	54.354	627420000	188	P53621;P53621-2	P53621;P53621-2	Coatomer subunit alpha;Xenin;Proxenin	COPA	sp|P53621|COPA_HUMAN Coatomer subunit alpha OS=Homo sapiens OX=9606 GN=COPA PE=1 SV=2;sp|P53621-2|COPA_HUMAN Isoform 2 of Coatomer subunit alpha OS=Homo sapiens OX=9606 GN=COPA
19.259	19.1028	19.3239	19.1941	19.1404	18.8237	18.9341	17.7601	19.4963	19.6476	19.0543	19.3804	19.0118	19.1268	19.1211	19.0828	19.3006	18.6132				5	5	4	17.9	17.9	15.6	46.977	0	17.16	102680000	47	P53677;P53677-2	P53677;P53677-2	AP-3 complex subunit mu-2	AP3M2	sp|P53677|AP3M2_HUMAN AP-3 complex subunit mu-2 OS=Homo sapiens OX=9606 GN=AP3M2 PE=1 SV=1;sp|P53677-2|AP3M2_HUMAN Isoform 2 of AP-3 complex subunit mu-2 OS=Homo sapiens OX=9606 GN=AP3M2
18.7173	18.9536	17.9086	18.7283	18.6516	18.6935	18.6431	17.9982	18.1597	18.3272	18.6443	18.7914	18.6521	18.6521	18.4747	18.7815	19.0325	16.7025				3	3	3	25	25	25	12.417	0	17.69	81116000	38	P53680-2;P53680	P53680-2;P53680	AP-2 complex subunit sigma	AP2S1	sp|P53680-2|AP2S1_HUMAN Isoform 2 of AP-2 complex subunit sigma OS=Homo sapiens OX=9606 GN=AP2S1;sp|P53680|AP2S1_HUMAN AP-2 complex subunit sigma OS=Homo sapiens OX=9606 GN=AP2S1 PE=1 SV=2
16.9439	17.5684	17.8956	16.9348	17.3437	15.8913	17.5426	NaN	17.1424	NaN	17.4336	17.3317	17.2866	17.3287	17.3913	17.2733	17.4374	NaN				3	3	3	11.8	11.8	11.8	48.554	0	42.949	29555000	25	P53779-2;P53779-3;P53779;P45983-3;P45983-2;P45983-4;P45983;P45984-5;P45983-5;P45984-3;P45984-2;P45984-4;P45984	P53779-2;P53779-3;P53779;P45983-3;P45983-2;P45983-4;P45983	Mitogen-activated protein kinase 10;Mitogen-activated protein kinase 8	MAPK10;MAPK8	sp|P53779-2|MK10_HUMAN Isoform Alpha-1 of Mitogen-activated protein kinase 10 OS=Homo sapiens OX=9606 GN=MAPK10;sp|P53779-3|MK10_HUMAN Isoform 3 of Mitogen-activated protein kinase 10 OS=Homo sapiens OX=9606 GN=MAPK10;sp|P53779|MK10_HUMAN Mitogen-activated
18.3322	18.1339	18.7432	18.18	18.4524	18.8971	18.7029	18.3154	18.7707	18.7871	18.6394	18.5717	18.3915	18.5122	18.4524	18.4584	18.5741	18.7359				5	5	5	6.6	6.6	6.6	118.32	0	10.004	67973000	47	P53992;P53992-2	P53992	Protein transport protein Sec24C	SEC24C	sp|P53992|SC24C_HUMAN Protein transport protein Sec24C OS=Homo sapiens OX=9606 GN=SEC24C PE=1 SV=3
22.2013	22.3976	22.4433	22.2452	22.3109	22.5128	22.2997	22.1703	22.4417	22.4274	22.3617	22.327	22.0575	22.2274	22.3105	22.3806	22.4811	22.1977				5	5	5	37	37	37	14.395	0	51.921	982290000	88	P53999	P53999	Activated RNA polymerase II transcriptional coactivator p15	SUB1	sp|P53999|TCP4_HUMAN Activated RNA polymerase II transcriptional coactivator p15 OS=Homo sapiens OX=9606 GN=SUB1 PE=1 SV=3
19.3381	18.9052	18.9333	19.053	19.3863	19.2697	19.3106	19.0196	19.4412	19.3075	18.996	19.1868	18.6597	19.0563	19.2249	19.1116	18.4788	18.9447				7	7	7	14.1	14.1	14.1	67.14	0	18.455	112190000	63	P54136-2;P54136	P54136-2;P54136	Arginine--tRNA ligase, cytoplasmic	RARS	sp|P54136-2|SYRC_HUMAN Isoform Monomeric of Arginine--tRNA ligase, cytoplasmic OS=Homo sapiens OX=9606 GN=RARS1;sp|P54136|SYRC_HUMAN Arginine--tRNA ligase, cytoplasmic OS=Homo sapiens OX=9606 GN=RARS1 PE=1 SV=2
18.0357	18.567	18.5812	18.6266	18.3369	18.2086	18.8577	18.4188	18.7444	18.5658	18.9461	18.4171	18.5983	18.8417	18.5493	18.5181	18.5929	18.4183				7	7	6	9.9	9.9	9.3	123.18	0	26.553	83131000	32	P54289-2;P54289-5;P54289-3;P54289;P54289-4	P54289-2;P54289-5;P54289-3;P54289;P54289-4	Voltage-dependent calcium channel subunit alpha-2/delta-1;Voltage-dependent calcium channel subunit alpha-2-1;Voltage-dependent calcium channel subunit delta-1	CACNA2D1	sp|P54289-2|CA2D1_HUMAN Isoform 2 of Voltage-dependent calcium channel subunit alpha-2/delta-1 OS=Homo sapiens OX=9606 GN=CACNA2D1;sp|P54289-5|CA2D1_HUMAN Isoform 5 of Voltage-dependent calcium channel subunit alpha-2/delta-1 OS=Homo sapiens OX=9606 GN=CAC
17.8673	17.6919	16.8585	17.6735	15.8448	18.3118	17.4913	17.3535	17.2509	17.1835	17.1507	17.4281	17.7316	18.0262	17.6171	17.9211	17.3028	17.6413				4	4	4	7.8	7.8	7.8	59.143	0	7.8584	38818000	22	P54577	P54577	Tyrosine--tRNA ligase, cytoplasmic;Tyrosine--tRNA ligase, cytoplasmic, N-terminally processed	YARS	sp|P54577|SYYC_HUMAN Tyrosine--tRNA ligase, cytoplasmic OS=Homo sapiens OX=9606 GN=YARS1 PE=1 SV=4
18.8586	18.7861	18.8368	18.8734	18.8349	19.1139	18.9554	18.1397	18.7552	18.9745	18.757	18.81	18.9917	19.2597	19.0606	19.25	18.7927	18.3981				7	7	7	21.1	21.1	21.1	52.385	0	85.87	103920000	60	P54578-2;P54578-3;P54578	P54578-2;P54578-3;P54578	Ubiquitin carboxyl-terminal hydrolase 14	USP14	sp|P54578-2|UBP14_HUMAN Isoform 2 of Ubiquitin carboxyl-terminal hydrolase 14 OS=Homo sapiens OX=9606 GN=USP14;sp|P54578-3|UBP14_HUMAN Isoform 3 of Ubiquitin carboxyl-terminal hydrolase 14 OS=Homo sapiens OX=9606 GN=USP14;sp|P54578|UBP14_HUMAN Ubiquitin ca
17.741	17.1427	NaN	17.4416	17.6636	17.6923	18.0711	17.2138	17.1498	17.3501	17.5356	17.3629	17.123	17.1684	17.6788	17.6059	17.714	17.4965				8	2	2	14.4	4.2	4.2	70.02	0	4.7534	34517000	7	P54652	P54652	Heat shock-related 70 kDa protein 2	HSPA2	sp|P54652|HSP72_HUMAN Heat shock-related 70 kDa protein 2 OS=Homo sapiens OX=9606 GN=HSPA2 PE=1 SV=1
19.1066	19.1885	18.5824	19.4747	19.1665	18.7055	19.0875	22.7813	19.4642	18.8793	18.613	18.6306	19.0523	18.9454	19.1333	18.7795	18.9794	18.691				4	4	4	12.5	12.5	12.5	43.171	0	11.144	148110000	27	P54727;P54727-2	P54727;P54727-2	UV excision repair protein RAD23 homolog B	RAD23B	sp|P54727|RD23B_HUMAN UV excision repair protein RAD23 homolog B OS=Homo sapiens OX=9606 GN=RAD23B PE=1 SV=1;sp|P54727-2|RD23B_HUMAN Isoform 2 of UV excision repair protein RAD23 homolog B OS=Homo sapiens OX=9606 GN=RAD23B
18.635	17.5972	19.1419	19.6503	18.8884	19.4697	18.8623	19.6087	18.5109	19.0321	19.3153	18.8142	18.9494	18.763	19.3402	19.0613	19.3864	19.3816				6	6	6	42.6	42.6	42.6	22.265	0	17.329	118380000	66	P54819-3;P54819-5;P54819-2;P54819;P54819-4;P54819-6	P54819-3;P54819-5;P54819-2;P54819;P54819-4;P54819-6	Adenylate kinase 2, mitochondrial;Adenylate kinase 2, mitochondrial, N-terminally processed	AK2	sp|P54819-3|KAD2_HUMAN Isoform 3 of Adenylate kinase 2, mitochondrial OS=Homo sapiens OX=9606 GN=AK2;sp|P54819-5|KAD2_HUMAN Isoform 5 of Adenylate kinase 2, mitochondrial OS=Homo sapiens OX=9606 GN=AK2;sp|P54819-2|KAD2_HUMAN Isoform 2 of Adenylate kinase 2
19.5727	19.5371	19.2619	19.2353	19.4568	19.1194	19.2984	18.9994	19.3403	18.2054	18.854	19.6043	19.3381	19.4856	19.3925	19.4823	19.648	19.5126				10	10	10	16.9	16.9	16.9	87.088	0	24.623	124300000	90	P54886-2;P54886	P54886-2;P54886	Delta-1-pyrroline-5-carboxylate synthase;Glutamate 5-kinase;Gamma-glutamyl phosphate reductase	ALDH18A1	sp|P54886-2|P5CS_HUMAN Isoform Short of Delta-1-pyrroline-5-carboxylate synthase OS=Homo sapiens OX=9606 GN=ALDH18A1;sp|P54886|P5CS_HUMAN Delta-1-pyrroline-5-carboxylate synthase OS=Homo sapiens OX=9606 GN=ALDH18A1 PE=1 SV=2
21.6556	21.7253	21.3804	21.645	21.5958	21.63	21.6496	21.2843	21.4753	21.4077	21.4126	21.7698	21.8354	21.7059	21.6571	21.688	21.4609	20.9557				10	10	8	44.1	44.1	35.9	33.232	0	323.31	588610000	164	P54920	P54920	Alpha-soluble NSF attachment protein	NAPA	sp|P54920|SNAA_HUMAN Alpha-soluble NSF attachment protein OS=Homo sapiens OX=9606 GN=NAPA PE=1 SV=3
18.7201	17.7806	18.5949	18.7996	18.7234	18.3239	18.7434	18.1454	18.3472	18.6528	18.5435	18.746	18.9188	18.7804	18.7444	18.8633	18.451	17.8115				4	4	4	11.1	11.1	11.1	49.222	0	8.423	92145000	37	P55010	P55010	Eukaryotic translation initiation factor 5	EIF5	sp|P55010|IF5_HUMAN Eukaryotic translation initiation factor 5 OS=Homo sapiens OX=9606 GN=EIF5 PE=1 SV=2
20.1679	20.2368	20.2448	20.0865	20.1938	20.0659	20.312	20.4311	20.2589	20.205	20.001	20.1683	19.9922	19.9093	20.1594	19.9558	20.0792	20.1998				6	6	2	25.7	25.7	9.3	40.736	0	84.88	215410000	121	P55036	P55036	26S proteasome non-ATPase regulatory subunit 4	PSMD4	sp|P55036|PSMD4_HUMAN 26S proteasome non-ATPase regulatory subunit 4 OS=Homo sapiens OX=9606 GN=PSMD4 PE=1 SV=1
17.7021	18.4214	18.3393	18.0716	18.4282	18.0577	18.4496	18.0944	18.4784	18.0145	17.4559	18.0376	17.8748	17.8105	18.1972	18.1056	18.3454	17.9007				5	5	5	17.6	17.6	17.6	40.746	0	10.461	54831000	29	P55039	P55039	Developmentally-regulated GTP-binding protein 2	DRG2	sp|P55039|DRG2_HUMAN Developmentally-regulated GTP-binding protein 2 OS=Homo sapiens OX=9606 GN=DRG2 PE=1 SV=1
26.116	26.1114	26.0297	25.9171	26.1598	26.1926	26.1477	25.8611	26.1074	25.6944	25.821	25.9454	26.165	26.2044	26.3534	26.2227	26.2106	26.2014				19	19	19	25.9	25.9	25.9	107.78	0	81.327	13726000000	220	P55060-3;P55060;P55060-4;P55060-2	P55060-3;P55060;P55060-4	Exportin-2	CSE1L	sp|P55060-3|XPO2_HUMAN Isoform 3 of Exportin-2 OS=Homo sapiens OX=9606 GN=CSE1L;sp|P55060|XPO2_HUMAN Exportin-2 OS=Homo sapiens OX=9606 GN=CSE1L PE=1 SV=3;sp|P55060-4|XPO2_HUMAN Isoform 4 of Exportin-2 OS=Homo sapiens OX=9606 GN=CSE1L
16.9054	17.6773	15.9276	17.5825	17.647	17.61	17.7554	17.4641	17.3949	17.0389	17.5675	17.6183	17.4713	18.0156	17.5363	17.0391	18.1521	16.0455				3	3	3	11.8	11.8	11.8	51.958	0	11.863	36824000	14	P55081	P55081	Microfibrillar-associated protein 1	MFAP1	sp|P55081|MFAP1_HUMAN Microfibrillar-associated protein 1 OS=Homo sapiens OX=9606 GN=MFAP1 PE=1 SV=2
19.4232	19.7229	19.2903	19.7825	19.6641	19.4138	19.7417	19.4095	19.6647	19.521	19.4291	19.849	19.3818	19.5703	19.7913	19.8072	19.6492	19.8261				2	2	2	6	6	6	48.879	0	6.5	156480000	44	P55084-2;P55084	P55084-2;P55084	Trifunctional enzyme subunit beta, mitochondrial;3-ketoacyl-CoA thiolase	HADHB	sp|P55084-2|ECHB_HUMAN Isoform 2 of Trifunctional enzyme subunit beta, mitochondrial OS=Homo sapiens OX=9606 GN=HADHB;sp|P55084|ECHB_HUMAN Trifunctional enzyme subunit beta, mitochondrial OS=Homo sapiens OX=9606 GN=HADHB PE=1 SV=3
18.5087	18.7706	18.6012	18.47	18.632	18.5274	18.8252	18.6736	18.6378	19.0472	18.86	19.2011	18.8135	19.0583	18.9131	18.7104	18.7466	19.0585				4	4	4	28	28	28	20.7	0	10.76	84970000	40	P55145	P55145	Mesencephalic astrocyte-derived neurotrophic factor	MANF	sp|P55145|MANF_HUMAN Mesencephalic astrocyte-derived neurotrophic factor OS=Homo sapiens OX=9606 GN=MANF PE=1 SV=3
18.543	18.5339	18.251	18.5837	18.4718	18.8657	18.2647	18.5959	18.6118	NaN	17.842	18.7056	18.6906	18.3856	18.7748	18.5183	18.8602	18.5706				6	6	6	5.3	5.3	5.3	197.65	0	10.941	75380000	17	P55196-3;P55196;P55196-5;P55196-2;P55196-6;P55196-1	P55196-3;P55196;P55196-5;P55196-2;P55196-6;P55196-1	Afadin	MLLT4	sp|P55196-3|AFAD_HUMAN Isoform 3 of Afadin OS=Homo sapiens OX=9606 GN=AFDN;sp|P55196|AFAD_HUMAN Afadin OS=Homo sapiens OX=9606 GN=AFDN PE=1 SV=3;sp|P55196-5|AFAD_HUMAN Isoform 5 of Afadin OS=Homo sapiens OX=9606 GN=AFDN;sp|P55196-2|AFAD_HUMAN Isoform 1 of
21.9919	22.0689	21.909	22.0923	22.0962	21.8508	21.9691	21.6205	21.9599	22.0364	21.8345	21.9379	21.9756	22.0614	21.7032	21.9093	21.9865	21.8227				7	7	2	37.5	37.5	14.9	42.761	0	74.023	786120000	158	P55209-2;P55209	P55209-2;P55209	Nucleosome assembly protein 1-like 1	NAP1L1	sp|P55209-2|NP1L1_HUMAN Isoform 2 of Nucleosome assembly protein 1-like 1 OS=Homo sapiens OX=9606 GN=NAP1L1;sp|P55209|NP1L1_HUMAN Nucleosome assembly protein 1-like 1 OS=Homo sapiens OX=9606 GN=NAP1L1 PE=1 SV=1
21.417	21.1519	20.8022	21.3474	21.2342	21.4266	22.0299	21.7097	20.8327	20.9808	21.4654	21.0388	21.7507	21.6131	21.7586	21.0894	21.6915	21.7516				2	2	2	6.1	6.1	6.1	33.31	0	19.003	611910000	23	P55212;P55212-2	P55212;P55212-2	Caspase-6;Caspase-6 subunit p18;Caspase-6 subunit p11	CASP6	sp|P55212|CASP6_HUMAN Caspase-6 OS=Homo sapiens OX=9606 GN=CASP6 PE=1 SV=2;sp|P55212-2|CASP6_HUMAN Isoform Beta of Caspase-6 OS=Homo sapiens OX=9606 GN=CASP6
18.5458	18.6938	18.5106	18.6226	18.7488	17.3917	19.1937	18.6734	18.544	18.7273	18.5757	18.6869	18.2642	18.9185	19.1449	18.743	19.0014	18.8566				4	4	4	13.8	13.8	13.8	34.084	0	6.5696	85499000	26	P55263-3;P55263-2;P55263;P55263-4	P55263-3;P55263-2;P55263;P55263-4	Adenosine kinase	ADK	sp|P55263-3|ADK_HUMAN Isoform 3 of Adenosine kinase OS=Homo sapiens OX=9606 GN=ADK;sp|P55263-2|ADK_HUMAN Isoform 2 of Adenosine kinase OS=Homo sapiens OX=9606 GN=ADK;sp|P55263|ADK_HUMAN Adenosine kinase OS=Homo sapiens OX=9606 GN=ADK PE=1 SV=2;sp|P55263-4|
16.3037	16.2067	13.8058	17.0023	17.5112	13.9776	16.4428	15.6839	16.2755	15.1661	15.7137	16.8051	15.9382	16.6708	16.9349	16.9232	16.8715	NaN				2	2	2	3.2	3.2	3.2	103.64	0	6.5676	17555000	16	P55265-5;P55265;P55265-4;P55265-3;P55265-2	P55265-5;P55265;P55265-4;P55265-3;P55265-2	Double-stranded RNA-specific adenosine deaminase	ADAR	sp|P55265-5|DSRAD_HUMAN Isoform 5 of Double-stranded RNA-specific adenosine deaminase OS=Homo sapiens OX=9606 GN=ADAR;sp|P55265|DSRAD_HUMAN Double-stranded RNA-specific adenosine deaminase OS=Homo sapiens OX=9606 GN=ADAR PE=1 SV=4;sp|P55265-4|DSRAD_HUMAN I
19.3273	19.1923	19.1432	18.8936	19.2689	19.057	19.246	19.0399	19.1685	19.1661	19.1466	19.0087	18.9574	18.8693	19.1356	19.4181	19.0157	19.293				5	5	5	4.1	4.1	4.1	195.98	0	138.78	114030000	44	P55268	P55268	Laminin subunit beta-2	LAMB2	sp|P55268|LAMB2_HUMAN Laminin subunit beta-2 OS=Homo sapiens OX=9606 GN=LAMB2 PE=1 SV=2
20.2669	20.1594	19.8127	20.3452	20.1507	20.271	20.2109	19.1538	19.8071	19.9128	19.9504	19.8786	20.0749	20.3391	20.1395	19.9519	20.2236	19.8302				5	5	5	30.4	30.4	30.4	22.477	0	97.075	224210000	100	P55327-4;P55327-5;P55327-6;P55327-2;P55327;P55327-7;P55327-3;P55327-8	P55327-4;P55327-5;P55327-6;P55327-2;P55327;P55327-7;P55327-3	Tumor protein D52	TPD52	sp|P55327-4|TPD52_HUMAN Isoform 4 of Tumor protein D52 OS=Homo sapiens OX=9606 GN=TPD52;sp|P55327-5|TPD52_HUMAN Isoform 5 of Tumor protein D52 OS=Homo sapiens OX=9606 GN=TPD52;sp|P55327-6|TPD52_HUMAN Isoform 6 of Tumor protein D52 OS=Homo sapiens OX=9606 G
19.7986	19.8284	19.6908	19.6938	19.9945	19.8328	20.2337	19.0442	19.5482	20.3754	19.6047	19.5056	19.795	19.6608	19.6887	19.4981	19.5718	19.5935				4	4	4	23.3	23.3	23.3	35.54	0	19.355	182930000	59	P55735;P55735-2;P55735-4;P55735-3	P55735;P55735-2;P55735-4;P55735-3	Protein SEC13 homolog	SEC13	sp|P55735|SEC13_HUMAN Protein SEC13 homolog OS=Homo sapiens OX=9606 GN=SEC13 PE=1 SV=3;sp|P55735-2|SEC13_HUMAN Isoform 2 of Protein SEC13 homolog OS=Homo sapiens OX=9606 GN=SEC13;sp|P55735-4|SEC13_HUMAN Isoform 4 of Protein SEC13 homolog OS=Homo sapiens OX
20.1386	20.1702	20.1546	20.2179	20.1392	20.28	20.2109	19.9096	20.0721	20.1415	20.0865	20.1283	20.0072	20.0895	19.7622	20.0407	20.1312	20.1371				2	2	2	18.8	18.8	18.8	14.173	0	60.659	201790000	53	P55769	P55769	NHP2-like protein 1;NHP2-like protein 1, N-terminally processed	NHP2L1	sp|P55769|NH2L1_HUMAN NHP2-like protein 1 OS=Homo sapiens OX=9606 GN=SNU13 PE=1 SV=3
22.9163	23.0126	23.0378	23.0499	22.8277	22.9475	23.0646	22.9498	23.0154	22.9674	23.0643	23.1257	23.0097	22.9814	23.1105	23.0853	23.0798	23.1016				22	22	22	28.9	28.9	28.9	103.28	0	323.31	1601100000	333	P55786;P55786-2;A6NEC2;A6NEC2-2;A6NEC2-3	P55786;P55786-2	Puromycin-sensitive aminopeptidase	NPEPPS	sp|P55786|PSA_HUMAN Puromycin-sensitive aminopeptidase OS=Homo sapiens OX=9606 GN=NPEPPS PE=1 SV=2;sp|P55786-2|PSA_HUMAN Isoform 2 of Puromycin-sensitive aminopeptidase OS=Homo sapiens OX=9606 GN=NPEPPS
19.4004	19.5797	18.9194	20.3212	18.8278	19.3096	20.1478	18.8181	18.6886	18.8093	19.1744	19.5064	19.9871	19.9333	19.4616	19.4792	19.5032	18.5917				6	4	4	17.6	10.9	10.9	49.263	0	10.252	136920000	21	P55795	P55795	Heterogeneous nuclear ribonucleoprotein H2	HNRNPH2	sp|P55795|HNRH2_HUMAN Heterogeneous nuclear ribonucleoprotein H2 OS=Homo sapiens OX=9606 GN=HNRNPH2 PE=1 SV=1
19.3171	19.6441	19.2628	19.6446	19.3264	19.726	19.5924	17.7719	19.2192	18.9663	19.2025	19.5309	19.0971	19.4965	19.4434	19.3211	19.5677	19.2997				9	9	9	14.1	14.1	14.1	92.48	0	19.636	158540000	72	P55884;P55884-2	P55884;P55884-2	Eukaryotic translation initiation factor 3 subunit B	EIF3B	sp|P55884|EIF3B_HUMAN Eukaryotic translation initiation factor 3 subunit B OS=Homo sapiens OX=9606 GN=EIF3B PE=1 SV=3;sp|P55884-2|EIF3B_HUMAN Isoform 2 of Eukaryotic translation initiation factor 3 subunit B OS=Homo sapiens OX=9606 GN=EIF3B
17.9785	18.332	18.1914	18.443	18.1432	18.0425	18.1213	18.8273	18.2987	18.1122	18.5124	18.331	18.3145	18.0203	18.1997	18.4108	18.3023	18.946				4	4	4	8.4	8.4	8.4	68.632	0	7.9409	65333000	21	P55931;Q16134-3;Q16134	P55931;Q16134-3;Q16134	Electron transfer flavoprotein-ubiquinone oxidoreductase, mitochondrial	ETFDH	sp|P55931|ETFD_PIG Electron transfer flavoprotein-ubiquinone oxidoreductase, mitochondrial OS=Sus scrofa OX=9823 GN=ETFDH PE=1 SV=2;sp|Q16134-3|ETFD_HUMAN Isoform 2 of Electron transfer flavoprotein-ubiquinone oxidoreductase, mitochondrial OS=Homo sapiens
19.3849	19.4046	19.304	19.3091	19.232	19.2914	19.2029	19.7314	19.3468	18.2447	18.5693	19.2454	19.1231	18.7753	19.1236	18.9554	19.0173	19.3782				3	3	3	4.1	4.1	4.1	101.11	0	55.07	118820000	62	P56192;P56192-2	P56192	Methionine--tRNA ligase, cytoplasmic	MARS	sp|P56192|SYMC_HUMAN Methionine--tRNA ligase, cytoplasmic OS=Homo sapiens OX=9606 GN=MARS1 PE=1 SV=2
19.3378	19.6541	19.3486	19.4661	19.836	19.4587	19.6326	19.719	19.4024	19.4401	19.2108	19.3552	19.6331	19.5257	19.9272	19.2824	19.4235	19.2893				5	5	5	38	38	38	26.599	0	20.267	134260000	39	P56537;P56537-2	P56537;P56537-2	Eukaryotic translation initiation factor 6	EIF6	sp|P56537|IF6_HUMAN Eukaryotic translation initiation factor 6 OS=Homo sapiens OX=9606 GN=EIF6 PE=1 SV=1;sp|P56537-2|IF6_HUMAN Isoform 2 of Eukaryotic translation initiation factor 6 OS=Homo sapiens OX=9606 GN=EIF6
21.2471	21.1594	21.3852	21.4553	21.2753	21.4354	21.2347	20.2497	21.1408	20.6796	20.811	21.1413	21.2941	21.2055	21.1127	21.1368	21.3752	20.6452				6	6	5	18	18	15.7	48.944	0	30.802	447040000	119	P56545;P56545-3;P56545-2	P56545;P56545-3;P56545-2	C-terminal-binding protein 2	CTBP2	sp|P56545|CTBP2_HUMAN C-terminal-binding protein 2 OS=Homo sapiens OX=9606 GN=CTBP2 PE=1 SV=1;sp|P56545-3|CTBP2_HUMAN Isoform 3 of C-terminal-binding protein 2 OS=Homo sapiens OX=9606 GN=CTBP2;sp|P56545-2|CTBP2_HUMAN Isoform 2 of C-terminal-binding protein
16.7402	16.8651	17.2501	17.3585	16.7852	17.2748	17.5676	NaN	16.9842	NaN	17.0367	16.7628	17.1902	17.4996	17.8145	17.8693	17.2143	16.778				3	3	3	12.1	12.1	12.1	27.978	0	51.281	30127000	24	P57088	P57088	Transmembrane protein 33	TMEM33	sp|P57088|TMM33_HUMAN Transmembrane protein 33 OS=Homo sapiens OX=9606 GN=TMEM33 PE=1 SV=2
21.8977	21.6958	21.3769	21.4479	21.1105	21.4613	20.9641	21.4816	21.1885	21.1758	21.5012	21.8399	21.7483	21.7806	21.3436	21.6765	21.8749	21.2226				7	4	4	33.9	20.8	20.8	37.341	0	20.328	578770000	81	P57721-5;P57721-4;P57721;P57721-2;P57721-3	P57721-5;P57721-4;P57721;P57721-2;P57721-3	Poly(rC)-binding protein 3	PCBP3	sp|P57721-5|PCBP3_HUMAN Isoform 5 of Poly(rC)-binding protein 3 OS=Homo sapiens OX=9606 GN=PCBP3;sp|P57721-4|PCBP3_HUMAN Isoform 4 of Poly(rC)-binding protein 3 OS=Homo sapiens OX=9606 GN=PCBP3;sp|P57721|PCBP3_HUMAN Poly(rC)-binding protein 3 OS=Homo sapie
18.7162	19.1192	18.9247	18.6286	18.6979	18.9472	19.519	18.6933	18.1893	18.7886	18.4332	18.6515	19.067	19.078	18.6144	18.8072	18.7843	18.9151				3	3	3	14.1	14.1	14.1	41.481	0	10.528	98129000	36	P57723;P57723-2	P57723;P57723-2	Poly(rC)-binding protein 4	PCBP4	sp|P57723|PCBP4_HUMAN Poly(rC)-binding protein 4 OS=Homo sapiens OX=9606 GN=PCBP4 PE=2 SV=1;sp|P57723-2|PCBP4_HUMAN Isoform 2 of Poly(rC)-binding protein 4 OS=Homo sapiens OX=9606 GN=PCBP4
20.216	19.9745	20.2013	19.9991	19.8579	19.9292	20.2665	20.194	20.0421	20.1696	20.1739	20.2169	20.1789	19.9941	20.285	19.9209	19.7528	20.3964				2	2	2	22.9	22.9	22.9	12.895	0	20.575	224750000	22	P58546	P58546	Myotrophin	MTPN	sp|P58546|MTPN_HUMAN Myotrophin OS=Homo sapiens OX=9606 GN=MTPN PE=1 SV=2
20.1065	20.0908	20.1044	20.1448	20.1624	20.0767	20.2902	20.0079	19.9973	19.9721	19.9176	19.9554	20.1807	20.1305	20.2647	20.1014	20.0823	20.2055				4	4	4	22.6	22.6	22.6	19.667	0	42.281	208280000	59	P59998;P59998-3;P59998-2;P59998-4	P59998;P59998-3;P59998-2;P59998-4	Actin-related protein 2/3 complex subunit 4	ARPC4	sp|P59998|ARPC4_HUMAN Actin-related protein 2/3 complex subunit 4 OS=Homo sapiens OX=9606 GN=ARPC4 PE=1 SV=3;sp|P59998-3|ARPC4_HUMAN Isoform 3 of Actin-related protein 2/3 complex subunit 4 OS=Homo sapiens OX=9606 GN=ARPC4;sp|P59998-2|ARPC4_HUMAN Isoform 2
18.4046	17.9635	18.8164	17.1296	18.8547	18.2191	NaN	NaN	18.7998	18.9488	17.6855	18.3201	18.2609	18.1555	18.5602	18.4335	18.306	18.6234				2	2	2	36.8	36.8	36.8	7.7412	0.0026586	3.3426	58736000	5	P60059	P60059	Protein transport protein Sec61 subunit gamma	SEC61G	sp|P60059|SC61G_HUMAN Protein transport protein Sec61 subunit gamma OS=Homo sapiens OX=9606 GN=SEC61G PE=1 SV=1
19.8756	20.068	19.9621	19.407	19.9148	19.8652	19.833	19.6114	19.7129	19.8427	20.0115	19.6535	19.7863	19.3563	19.5838	19.4032	19.9451	19.4458				8	8	8	26.7	26.7	26.7	52.22	0	51.323	166870000	67	P60228	P60228	Eukaryotic translation initiation factor 3 subunit E	EIF3E	sp|P60228|EIF3E_HUMAN Eukaryotic translation initiation factor 3 subunit E OS=Homo sapiens OX=9606 GN=EIF3E PE=1 SV=1
17.3584	17.6213	17.7364	17.4019	17.7399	17.7283	17.5347	17.7006	17.8461	17.6589	17.487	NaN	16.8759	17.2336	16.9944	17.1351	17.2059	17.7297				4	3	3	18.6	14	14	35.08	0	6.1259	23557000	10	P60510	P60510	Serine/threonine-protein phosphatase 4 catalytic subunit	PPP4C	sp|P60510|PP4C_HUMAN Serine/threonine-protein phosphatase 4 catalytic subunit OS=Homo sapiens OX=9606 GN=PPP4C PE=1 SV=1
18.6102	18.7379	18.644	18.4193	18.664	18.5327	17.9012	18.5155	18.6683	18.7952	18.1692	18.9465	18.1964	18.018	18.3385	18.5475	19.0055	NaN				2	2	2	22.2	22.2	22.2	13.667	0	5.1577	67763000	29	P60520	P60520	Gamma-aminobutyric acid receptor-associated protein-like 2	GABARAPL2	sp|P60520|GBRL2_HUMAN Gamma-aminobutyric acid receptor-associated protein-like 2 OS=Homo sapiens OX=9606 GN=GABARAPL2 PE=1 SV=1
22.6765	22.6688	22.908	22.5234	22.8515	22.8017	22.8789	22.7492	22.9109	22.7346	22.7908	22.5547	22.6509	22.7903	22.8817	22.7048	22.6606	22.9831				6	6	6	48.3	48.3	48.3	16.961	0	77.775	1318900000	136	P60662-2;P60662;P60660-2;P60660;P14649	P60662-2;P60662;P60660-2;P60660	Myosin light polypeptide 6	MYL6	sp|P60662-2|MYL6_PIG Isoform Smooth muscle of Myosin light polypeptide 6 OS=Sus scrofa OX=9823 GN=MYL6;sp|P60662|MYL6_PIG Myosin light polypeptide 6 OS=Sus scrofa OX=9823 GN=MYL6 PE=1 SV=2;sp|P60660-2|MYL6_HUMAN Isoform Smooth muscle of Myosin light polype
20.0136	19.8166	20.079	20.0184	19.2359	19.8796	20.3276	19.8644	19.8522	20.0141	20.187	19.9196	20.1611	19.9091	20.1444	20.0251	19.9165	20.0087				14	7	7	44.8	23.4	23.4	46.153	0	30.56	213790000	58	P60842;P60842-2	P60842;P60842-2	Eukaryotic initiation factor 4A-I	EIF4A1	sp|P60842|IF4A1_HUMAN Eukaryotic initiation factor 4A-I OS=Homo sapiens OX=9606 GN=EIF4A1 PE=1 SV=1;sp|P60842-2|IF4A1_HUMAN Isoform 2 of Eukaryotic initiation factor 4A-I OS=Homo sapiens OX=9606 GN=EIF4A1
19.6459	19.9981	20.1288	19.8461	19.4247	19.9758	20.3117	20.0791	19.6755	19.8991	19.4245	19.9992	20.2799	20.1271	20.4972	19.7447	20.0082	19.5879				8	8	3	37.4	37.4	14.2	34.834	0	24.147	211370000	94	P60891;P60891-2	P60891;P60891-2	Ribose-phosphate pyrophosphokinase 1	PRPS1	sp|P60891|PRPS1_HUMAN Ribose-phosphate pyrophosphokinase 1 OS=Homo sapiens OX=9606 GN=PRPS1 PE=1 SV=2;sp|P60891-2|PRPS1_HUMAN Isoform 2 of Ribose-phosphate pyrophosphokinase 1 OS=Homo sapiens OX=9606 GN=PRPS1
21.3184	21.3284	20.9367	21.2102	21.2028	21.0271	21.3769	20.3279	21.1278	21.1246	20.9502	21.405	21.3328	21.63	21.4812	21.5471	21.4258	20.966				8	8	8	41.5	41.5	41.5	27.399	0	153.23	520150000	111	P60900;P60900-2;P60900-3	P60900;P60900-2	Proteasome subunit alpha type-6	PSMA6	sp|P60900|PSA6_HUMAN Proteasome subunit alpha type-6 OS=Homo sapiens OX=9606 GN=PSMA6 PE=1 SV=1;sp|P60900-2|PSA6_HUMAN Isoform 2 of Proteasome subunit alpha type-6 OS=Homo sapiens OX=9606 GN=PSMA6
21.7964	21.631	21.5099	21.1074	21.4742	21.397	21.4938	21.6832	21.5241	21.6974	21.8419	21.385	21.351	20.9191	21.323	21.424	21.1593	21.6996				4	4	4	29.7	29.7	29.7	18.506	0	17.342	496240000	61	P60982;P60981;P60981-2	P60982;P60981;P60981-2	Destrin	DSTN	sp|P60982|DEST_PIG Destrin OS=Sus scrofa OX=9823 GN=DSTN PE=1 SV=3;sp|P60981|DEST_HUMAN Destrin OS=Homo sapiens OX=9606 GN=DSTN PE=1 SV=3;sp|P60981-2|DEST_HUMAN Isoform 2 of Destrin OS=Homo sapiens OX=9606 GN=DSTN
18.4663	NaN	18.4203	NaN	18.5218	18.6748	NaN	18.005	18.4838	18.2555	18.2421	18.7317	18.2346	18.1832	18.7175	18.1256	18.3551	18.3202				2	2	2	19	19	19	16.713	0	76.591	33717000	13	P60983	P60983	Glia maturation factor beta	GMFB	sp|P60983|GMFB_HUMAN Glia maturation factor beta OS=Homo sapiens OX=9606 GN=GMFB PE=1 SV=2
18.3569	18.3305	18.3564	18.1415	18.3411	18.5445	18.2515	NaN	18.9682	18.2714	18.5875	18.2692	18.4367	18.4935	18.529	18.3817	18.3393	17.7119				2	2	2	12.8	12.8	12.8	20.313	0	17.716	66536000	33	P61009	P61009	Signal peptidase complex subunit 3	SPCS3	sp|P61009|SPCS3_HUMAN Signal peptidase complex subunit 3 OS=Homo sapiens OX=9606 GN=SPCS3 PE=1 SV=1
18.228	17.8242	18.4316	17.978	18.2077	18.4831	18.1734	18.2861	18.0308	18.3124	18.3579	18.109	18.1661	18.3082	18.4961	18.2729	17.959	18.1383				4	4	4	12.7	12.7	12.7	50.369	0	11.111	61603000	28	P61011-2;P61011	P61011-2;P61011	Signal recognition particle 54 kDa protein	SRP54	sp|P61011-2|SRP54_HUMAN Isoform 2 of Signal recognition particle 54 kDa protein OS=Homo sapiens OX=9606 GN=SRP54;sp|P61011|SRP54_HUMAN Signal recognition particle 54 kDa protein OS=Homo sapiens OX=9606 GN=SRP54 PE=1 SV=1
22.0162	21.994	21.8456	21.8365	21.9469	21.8735	21.7503	21.9153	21.7372	21.8874	21.8704	21.8983	21.9025	21.9181	21.7535	21.9186	21.8565	21.8044				9	9	4	51.9	51.9	24.1	23.545	0	323.31	778890000	235	P61019;P61019-2	P61019;P61019-2	Ras-related protein Rab-2A	RAB2A	sp|P61019|RAB2A_HUMAN Ras-related protein Rab-2A OS=Homo sapiens OX=9606 GN=RAB2A PE=1 SV=1;sp|P61019-2|RAB2A_HUMAN Isoform 2 of Ras-related protein Rab-2A OS=Homo sapiens OX=9606 GN=RAB2A
20.164	20.2383	NaN	20.0695	20.6473	20.5863	20	21.0843	20.0808	20.306	20.3241	20.1813	20.2976	20.0824	20.0849	20.5568	20.3071	20.9258				6	3	3	36.7	21.9	21.9	23.707	0	7.0907	220730000	28	P61020;P61020-2	P61020;P61020-2	Ras-related protein Rab-5B	RAB5B	sp|P61020|RAB5B_HUMAN Ras-related protein Rab-5B OS=Homo sapiens OX=9606 GN=RAB5B PE=1 SV=1;sp|P61020-2|RAB5B_HUMAN Isoform 2 of Ras-related protein Rab-5B OS=Homo sapiens OX=9606 GN=RAB5B
21.3111	20.8033	21.181	20.9264	20.3684	20.9292	20.8966	21.1132	20.8806	21.3193	21.2675	21.111	20.9105	21.2498	20.8793	21.0315	21.3406	21.4758				5	4	4	26	20.5	20.5	22.541	0	127.87	417730000	45	P61026	P61026	Ras-related protein Rab-10	RAB10	sp|P61026|RAB10_HUMAN Ras-related protein Rab-10 OS=Homo sapiens OX=9606 GN=RAB10 PE=1 SV=1
20.2246	20.2576	19.8802	20.2149	20.2775	19.4208	20.3433	19.4867	15.3429	19.9499	19.0633	19.9253	20.029	20.1101	20.3909	20.3756	20.1465	19.8048				2	2	2	23.8	23.8	23.8	16.737	0	61.901	217360000	19	Q06AA9;P62837-2;P62837;P61077;P61077-2;P61077-3	Q06AA9;P62837-2;P62837;P61077;P61077-2;P61077-3	Ubiquitin-conjugating enzyme E2 D2;Ubiquitin-conjugating enzyme E2 D3	UBE2D2;UBE2D3	sp|Q06AA9|UB2D2_PIG Ubiquitin-conjugating enzyme E2 D2 OS=Sus scrofa OX=9823 GN=UBE2D2 PE=2 SV=1;sp|P62837-2|UB2D2_HUMAN Isoform 2 of Ubiquitin-conjugating enzyme E2 D2 OS=Homo sapiens OX=9606 GN=UBE2D2;sp|P62837|UB2D2_HUMAN Ubiquitin-conjugating enzyme E2
19.7476	19.7683	19.6588	19.6652	19.8893	19.9337	20.0207	NaN	19.8751	19.7903	19.7714	19.8524	19.7646	19.9731	19.775	19.5008	19.8556	19.7882				4	4	4	25.7	25.7	25.7	20.9	0	16.53	158670000	41	P61081	P61081	NEDD8-conjugating enzyme Ubc12	UBE2M	sp|P61081|UBC12_HUMAN NEDD8-conjugating enzyme Ubc12 OS=Homo sapiens OX=9606 GN=UBE2M PE=1 SV=1
20.0491	20.0763	19.6819	19.7232	20.0622	19.6173	19.9077	19.7302	19.631	19.669	19.6272	19.8719	19.6781	19.9038	19.7422	19.9055	19.8739	19.559				5	5	5	38.5	38.5	38.5	22.406	0	16.723	177700000	50	P61086;P61086-3;P61086-2	P61086;P61086-3	Ubiquitin-conjugating enzyme E2 K	UBE2K	sp|P61086|UBE2K_HUMAN Ubiquitin-conjugating enzyme E2 K OS=Homo sapiens OX=9606 GN=UBE2K PE=1 SV=3;sp|P61086-3|UBE2K_HUMAN Isoform 3 of Ubiquitin-conjugating enzyme E2 K OS=Homo sapiens OX=9606 GN=UBE2K
22.4641	22.3137	22.2137	22.4277	22.3604	22.3059	22.2321	21.6658	22.1768	22.3185	22.2394	22.5266	22.6111	22.547	22.7106	22.5328	22.5428	22.0943				7	7	7	62.5	62.5	62.5	17.138	0	17.089	1102900000	142	P61088;Q5JXB2	P61088	Ubiquitin-conjugating enzyme E2 N	UBE2N	sp|P61088|UBE2N_HUMAN Ubiquitin-conjugating enzyme E2 N OS=Homo sapiens OX=9606 GN=UBE2N PE=1 SV=1
21.3542	21.3014	17.5111	21.1747	21.1935	20.7183	21.0933	21.0691	21.073	20.7703	21.145	21.5186	21.5876	21.5461	21.2986	21.2237	21.5488	20.7691				8	8	8	60	60	60	23.927	0	68.152	527110000	125	Q52NJ6;P61106	Q52NJ6;P61106	Ras-related protein Rab-14	RAB14	sp|Q52NJ6|RAB14_PIG Ras-related protein Rab-14 OS=Sus scrofa OX=9823 GN=RAB14 PE=2 SV=3;sp|P61106|RAB14_HUMAN Ras-related protein Rab-14 OS=Homo sapiens OX=9606 GN=RAB14 PE=1 SV=4
21.1152	21.2909	21.2776	21.2736	21.2058	21.2803	21.4344	21.1879	21.2008	21.2062	20.9307	20.9773	21.2099	21.3831	21.3338	21.1844	21.0023	20.909				12	12	10	43.8	43.8	38.3	47.371	0	80.734	481170000	174	P61158;Q9C0K3	P61158	Actin-related protein 3	ACTR3	sp|P61158|ARP3_HUMAN Actin-related protein 3 OS=Homo sapiens OX=9606 GN=ACTR3 PE=1 SV=3
21.9553	22.501	22.384	22.3883	22.583	22.845	22.2396	21.742	22.2992	22.2307	22.2281	22.2716	22.2549	22.2559	21.2838	22.4025	22.5409	22.2133				6	6	4	22.3	22.3	19.4	42.613	0	150.35	902030000	125	P61163	P61163	Alpha-centractin	ACTR1A	sp|P61163|ACTZ_HUMAN Alpha-centractin OS=Homo sapiens OX=9606 GN=ACTR1A PE=1 SV=1
19.4247	19.6993	NaN	19.9297	19.3278	19.7258	19.6028	NaN	16.4581	NaN	18.5333	19.3108	19.4636	19.7105	19.7701	19.5942	19.6785	17.0161				8	8	8	22.1	22.1	22.1	51.596	0	14.924	139270000	47	P61201;P61201-2	P61201;P61201-2	COP9 signalosome complex subunit 2	COPS2	sp|P61201|CSN2_HUMAN COP9 signalosome complex subunit 2 OS=Homo sapiens OX=9606 GN=COPS2 PE=1 SV=1;sp|P61201-2|CSN2_HUMAN Isoform 2 of COP9 signalosome complex subunit 2 OS=Homo sapiens OX=9606 GN=COPS2
24.3825	24.3479	24.476	24.3327	23.959	24.2971	24.258	24.1657	24.3602	24.4382	24.5153	24.5207	24.6397	24.5599	24.4081	24.2137	24.2619	24.6453				5	5	2	39.2	39.2	16	20.697	0	237.87	3944500000	211	P84077;P61204;P61204-2	P84077;P61204;P61204-2	ADP-ribosylation factor 1;ADP-ribosylation factor 3	ARF1;ARF3	sp|P84077|ARF1_HUMAN ADP-ribosylation factor 1 OS=Homo sapiens OX=9606 GN=ARF1 PE=1 SV=2;sp|P61204|ARF3_HUMAN ADP-ribosylation factor 3 OS=Homo sapiens OX=9606 GN=ARF3 PE=1 SV=2;sp|P61204-2|ARF3_HUMAN Isoform 2 of ADP-ribosylation factor 3 OS=Homo sapiens
18.7974	18.9365	18.9284	18.8464	18.8202	18.9939	18.8912	18.8944	18.9759	18.9862	18.9205	18.9297	18.6714	18.7722	19.1028	18.9181	18.9191	19.0542				7	7	7	15	15	15	67.314	0	17.242	96845000	54	P61221	P61221	ATP-binding cassette sub-family E member 1	ABCE1	sp|P61221|ABCE1_HUMAN ATP-binding cassette sub-family E member 1 OS=Homo sapiens OX=9606 GN=ABCE1 PE=1 SV=1
18.1498	18.4579	NaN	18.339	18.795	18.2612	18.4357	18.28	18.673	18.3717	17.7927	18.2823	18.6118	18.4957	18.238	18.3991	18.2941	NaN				5	2	2	37.6	15.8	15.8	18.778	0	5.1886	61277000	35	P61224-3;P61224;P61224-2;A6NIZ1;P61224-4	P61224-3;P61224;P61224-2;A6NIZ1;P61224-4	Ras-related protein Rap-1b;Ras-related protein Rap-1b-like protein	RAP1B	sp|P61224-3|RAP1B_HUMAN Isoform 3 of Ras-related protein Rap-1b OS=Homo sapiens OX=9606 GN=RAP1B;sp|P61224|RAP1B_HUMAN Ras-related protein Rap-1b OS=Homo sapiens OX=9606 GN=RAP1B PE=1 SV=1;sp|P61224-2|RAP1B_HUMAN Isoform 2 of Ras-related protein Rap-1b OS=
20.5537	19.7873	19.9607	19.6235	19.5094	20.9112	20.5569	NaN	20.9609	21.3587	21.1922	20.8853	20.7141	20.909	20.8747	20.4983	20.8175	21.925				4	4	4	21.2	21.2	21.2	29.945	0	159.6	350130000	54	P61247	P61247	40S ribosomal protein S3a	RPS3A	sp|P61247|RS3A_HUMAN 40S ribosomal protein S3a OS=Homo sapiens OX=9606 GN=RPS3A PE=1 SV=2
22.586	22.9042	22.3986	22.8471	22.8558	22.7572	22.322	22.6108	22.5643	22.8322	22.7437	22.9372	22.6622	22.7546	22.2123	22.8705	22.9833	22.0838				8	8	8	36.5	36.5	36.5	31.786	0	323.31	1297800000	244	P61266-2;P61266	P61266-2;P61266	Syntaxin-1B	STX1B	sp|P61266-2|STX1B_HUMAN Isoform 2 of Syntaxin-1B OS=Homo sapiens OX=9606 GN=STX1B;sp|P61266|STX1B_HUMAN Syntaxin-1B OS=Homo sapiens OX=9606 GN=STX1B PE=1 SV=1
18.2834	18.1794	18.1156	17.8354	18.3459	18.0924	17.9421	18.7113	18.2582	19.0847	18.6872	18.1913	18.2204	17.958	18.009	18.1723	18.0565	18.4255				8	2	2	34.6	8.3	8.3	37.186	0	5.6216	60535000	31	P61292;P62140	P61292;P62140	Serine/threonine-protein phosphatase PP1-beta catalytic subunit	PPP1CB	sp|P61292|PP1B_PIG Serine/threonine-protein phosphatase PP1-beta catalytic subunit OS=Sus scrofa OX=9823 GN=PPP1CB PE=1 SV=3;sp|P62140|PP1B_HUMAN Serine/threonine-protein phosphatase PP1-beta catalytic subunit OS=Homo sapiens OX=9606 GN=PPP1CB PE=1 SV=3
19.2063	19.5712	19.1739	19.4635	19.2891	19.2513	19.6269	19.1145	19.5905	19.2526	19.1718	19.3468	19.5363	19.5838	19.4405	19.5515	19.4504	19.0684				2	2	2	10.3	10.3	10.3	24.146	0.001611	3.8448	143360000	30	P61313;P79324;P61313-2	P61313;P79324;P61313-2	60S ribosomal protein L15	RPL15	sp|P61313|RL15_HUMAN 60S ribosomal protein L15 OS=Homo sapiens OX=9606 GN=RPL15 PE=1 SV=2;sp|P79324|RL15_PIG 60S ribosomal protein L15 (Fragment) OS=Sus scrofa OX=9823 GN=RPL15 PE=2 SV=1;sp|P61313-2|RL15_HUMAN Isoform 2 of 60S ribosomal protein L15 OS=Homo
[truncated: 1,145 more rows]
